# Supplementary material for: A pals-25 gain-of-function allele triggers systemic resistance against natural pathogens of C. elegans
Source: PLoS Genet. 2022 Oct 3;18(10):e1010314. doi: 10.1371/journal.pgen.1010314 (PMC9560605; doi:10.1371/journal.pgen.1010314)
Supplement: S1 Table — (XLSX) [file pgen.1010314.s012.xlsx]

## Sheet: Worm strains
S1 Table. Worm strains used in this study.
Strain name	Genotype (transgene or mutant allele details)	Note	Source
N2	wild type		Caenorhabditis Genetics Center
DA465	eat-2(ad465) II		Caenorhabditis Genetics Center
MBA281	icbIs4[chil-27p::gfp, col-12p::mCherry] II		Osman et al., 2018 [1]
MBA453	icbIs4[chil-27p::gfp, col-12p::mCherry] II; pals-25(icb98) III	Contains pals-25(Q293*)	This study
MBA1120	icbIs4[chil-27p::gfp, col-12p::mCherry] II; icbEx298[dpy-7p::pals-25(icb98), myo-2p::dsRed]	Contains pals-25(Q293*)	This study
MBA1121	icbIs4[chil-27p::gfp, col-12p::mCherry] II; icbEx299[rab-3p::pals-25(icb98), myo-2p::dsRed]	Contains pals-25(Q293*)	This study
ERT054	jyIs8[pals-5p::gfp, myo-2p::mCherry] X		Bakowski et al., 2014 [2]
ERT306	pals-22(jy3) III; jyIs8[pals-5p::gfp, myo-2p::mCherry] X		Reddy et al., 2017 [3]
ERT365	unc-119(ed3) III; jyEx193[pals-22::gfp::3xFLAG, unc-119(+)]		Reddy et al., 2017 [3]
ERT413	jySi21[spp-5p::StrpIIFlg-GFP::let858 3'UTR; unc-119(+)] II		Panek et al., 2020 [4]
ERT415	pals-22(jy3) III		Reddy et al., 2017 [3]
ERT449	pals-22(jy3) pals-25(jy9) III; jyIs8[pals-5p::gfp, myo-2p::mCherry] X		Reddy et al., 2019 [5]
ERT451	pals-22(jy3) pals-25(jy9) III		Reddy et al., 2019 [5]
ERT465	unc-119(ed3) III; jyEx237[pals-25::gfp::3xFLAG, unc-119(+)]		Reddy et al., 2019 [5]
ERT520	jySi37[pals-22p::pals-22::gfp::unc-54 3' UTR, unc-119(+)] II; unc-119(ed3) III		This study
ERT525	jySi38[vha-6p::pals-22::gfp::unc-54 3' UTR, unc-119(+)] II; unc-119(ed3) III		This study
ERT538	jySi41[dpy-7p::pals-22::gfp::unc-54 3' UTR, unc-119(+)] II; unc-119(ed3) III		This study
ERT714	pals-22 pals-25(jy80) III		Reddy et al., 2019 [5]
ERT738	pals-25(jy111) III; jyIs8[pals-5p::gfp, myo-2p::mCherry] X	Contains pals-25(Q293*)	This study
ERT751	pals-25(jy111) III	Contains pals-25(Q293*)	This study
ERT813	jy132(zip-1::gfp::sbp::3xFLAG) III		Lažetić et al., 2022 [6]
ERT930	pals-22 pals-25(jy80) III; jyIs8[pals-5p::gfp, myo-2p::mCherry] X		This study
ERT1008	pals-22 pals-25(jy80) III; jyIs8[pals-5p::gfp, myo-2p::mCherry] X; jyEx296[col-19p::pals-25(jy111)::wrmScarlet::3xHA::unc-54 3'utr]	Contains pals-25(Q293*)	This study
ERT1010	pals-22 pals-25(jy80) III; jyIs8[pals-5p::gfp, myo-2p::mCherry] X; jyEx298[col-19p::pals-25(jy111)::wrmScarlet::3xHA::unc-54 3'utr]	Contains pals-25(Q293*)	This study
ERT1017	keaSi10[rpl-28p::tir1::mRuby::unc-54 3’utr + unc-119(+)] II; pals22(kea8[pals-22::gfp::degron]) III; jyIs8[pals-5p::gfp, myo-2p::mCherry] X		This study
ERT1050	jySi37[pals-22p::pals-22::gfp::unc-54 3'utr, unc-119(+)] II; pals-25(jy111) III	Contains pals-25(Q293*)	This study
ERT1051	jySi38[vha-6p::pals-22::gfp::unc-54 3'utr, unc-119(+)] II; pals-25(jy111) III	Contains pals-25(Q293*)	This study
ERT1052	jySi41[dpy-7p::pals-22::gfp::unc-54 3'utr, unc-119(+)] II; pals-25(jy111) III	Contains pals-25(Q293*)	This study
ERT1070	jy132(zip-1::gfp::sbp::3xFLAG) pals-25(jy111) III	Contains pals-25(Q293*)	This study
ERT1081	keaSi12[dpy-7p::tir1::mRuby::unc-54 3’utr + unc-119(+)] II; pals22(kea8[pals-22::gfp::degron]) III; jyIs8[pals-5p::gfp, myo-2p::mCherry] X		This study
ERT1132	keaSi15[rgef-1p::tir1::mRuby::unc-54 3’utr + unc-119(+)] II; pals22(kea8[pals-22::gfp::degron]) III; jyIs8[pals-5p::gfp, myo-2p::mCherry] X		This study
ERT1134	jyIs8[pals-5p::gfp, myo-2p::mCherry] X; icbEx299[rab-3p::pals-25(icb98), myo-2p::dsRed]	Contains pals-25(Q293*)	This study
References
1	Osman GA, Fasseas MK, Koneru SL, Essmann CL, Kyrou K, Srinivasan MA, et al. Natural Infection of C. elegans by an Oomycete Reveals a New Pathogen-Specific Immune Response. Curr Biol. 2018;28(4):640-8 e5. doi: 10.1016/j.cub.2018.01.029. PubMed PMID: 29398216.
2	Bakowski MA, Desjardins CA, Smelkinson MG, Dunbar TL, Lopez-Moyado IF, Rifkin SA, et al. Ubiquitin-mediated response to microsporidia and virus infection in C. elegans. PLoS Pathog. 2014;10(6):e1004200. Epub 2014/06/20. doi: 10.1371/journal.ppat.1004200. PubMed PMID: 24945527; PubMed Central PMCID: PMCPMC4063957.
3	Reddy KC, Dror T, Sowa JN, Panek J, Chen K, Lim ES, et al. An Intracellular Pathogen Response Pathway Promotes Proteostasis in C. elegans. Curr Biol. 2017;27(22):3544-53 e5. Epub 2017/11/07. doi: 10.1016/j.cub.2017.10.009. PubMed PMID: 29103937; PubMed Central PMCID: PMCPMC5698132.
4	Panek J, Gang SS, Reddy KC, Luallen RJ, Fulzele A, Bennett EJ, et al. A cullin-RING ubiquitin ligase promotes thermotolerance as part of the intracellular pathogen response in Caenorhabditis elegans. Proc Natl Acad Sci U S A. 2020;117(14):7950-60. Epub 2020/03/21. doi: 10.1073/pnas.1918417117. PubMed PMID: 32193347; PubMed Central PMCID: PMCPMC7148578.
5	Reddy KC, Dror T, Underwood RS, Osman GA, Elder CR, Desjardins CA, et al. Antagonistic paralogs control a switch between growth and pathogen resistance in C. elegans. PLoS Pathog. 2019;15(1):e1007528. Epub 2019/01/15. doi: 10.1371/journal.ppat.1007528. PubMed PMID: 30640956; PubMed Central PMCID: PMCPMC6347328.
6	Lazetic V, Wu F, Cohen LB, Reddy KC, Chang YT, Gang SS, et al. The transcription factor ZIP-1 promotes resistance to intracellular infection in Caenorhabditis elegans. Nat Commun. 2022;13(1):17. Epub 20220110. doi: 10.1038/s41467-021-27621-w. PubMed PMID: 35013162.
