# Supplementary material for: A pals-25 gain-of-function allele triggers systemic resistance against natural pathogens of C. elegans
Source: PLoS Genet. 2022 Oct 3;18(10):e1010314. doi: 10.1371/journal.pgen.1010314 (PMC9560605; doi:10.1371/journal.pgen.1010314)
Supplement: S2 Table — (XLSX) [file pgen.1010314.s013.xlsx]

## Sheet: Mutant alleles 
S2 Table. pals-22/25 mutant alleles and CRISPR reagents used in this study.
Gene	Mutation	Description
pals-22(jy3)	G to A	Mutation of splice acceptor before exon 4
pals-25(jy9)	P38L	Single amino acid substitution in exon 2
pals-25(icb98)	Q293*	Premature stop codon in exon 5
pals-25(jy111)	Q293*	Premature stop codon in exon 5 w/ synonymous mutations introduced during homology directed repair (see sheet 2)
pals-22 pals-25(jy80)	Deletion	5932 bp CRISPR/Cas9-mediated deletion from 217 bp upstream of pals-22 ATG to 318 bp downstream of pals-25 stop

## Sheet: CRISPR Reagents
S2 Table. pals-22/25 mutant alleles and CRISPR reagents used in this study.
Gene	crRNA (5' to 3')	Repair template
pals-25	CCAAAAAGATCATGTCAGTCAGG	GACAATAGAAAGAAAATTGAACGTAGTCTCCGTCAACTCTAAAAAGATCACGTAAGTCAGGCATCGTACGTGGGCCTCTGAAATTGGAACACTGGA
	Red = CAA -> TAA for Q293*. Bold = PAM.	Italics and underlined = synonymous mutations introduced w/ homology-directed repair. Red = CAA->TAA for Q293*. Bold = PAM.
dpy-10 co-CRISPR	GCTACCATAGGCACCACGAG
