# Supplementary material for: A pals-25 gain-of-function allele triggers systemic resistance against natural pathogens of C. elegans
Source: PLoS Genet. 2022 Oct 3;18(10):e1010314. doi: 10.1371/journal.pgen.1010314 (PMC9560605; doi:10.1371/journal.pgen.1010314)
Supplement: S3 Table — (XLSX) [file pgen.1010314.s014.xlsx]

## Sheet: Primers
S3 Table. qPCR primers and cloning primers used in this study.
Primer	Sequence (5' to 3')	Purpose
snb-1 F	CCGGATAAGACCATCTTGACG	qPCR
snb-1 R	GACGACTTCATCAACCTGAGC	qPCR
pals-5 F	CATTGGAAAGCGATATTGGA	qPCR
pals-5 R	TCTCCAGGCACCTATCTTGTAG	qPCR
F26F2.1 F	TGGAACCAGGTCAGAGACAC	qPCR
F26F2.1 R	TTGTGAGAATTTCCGCGATA	qPCR
F26F2.3 F	GGAAAGGGAATGCATTATGG	qPCR
F26F2.3 R	CCGCACGGTTATTTCTCAT	qPCR
skr-5 F	CGAAGAGCAAGATGTCAAAATTG	qPCR
skr-5 R	AGAAGCTTGGATTGATTGGCA	qPCR
cul-6 F	CTGGGCTTACTCACAATGCC	qPCR
cul-6 R	GCAGAGTTGGCTTGCTGTAA	qPCR
chil-27 F	TCAAGTGGAGGACTGCAACA	qPCR
chil-27 R	TGAGTTATTTTCGGTAGATTCCAGT	qPCR
skr-1 F	GGCAAAGGAACGCGAAATCA	qPCR
skr-1 R	TTGAGAGACGGATCACATTGC	qPCR
dpy-7p25F	ATATTCTTACATTTTGTTCCAGATAAGTTTATGGTAGACCTCAGACTCGATGTG	Cloning for epidermal expression of pals-25(icb98)
rab-3p25F	GTAGCCCTATTTTCAGATGTGCCTCTGTTTATGGTAGACCTCAGACTCGATGTG	Cloning for neuronal expression of pals-25(icb98)
p25ch7R	ACTTAGAAGTCAGAGGCAATTTAAATGTTTTCAGAGTTGACGAAGACTACGTTC	Cloning for epidermal and neuronal expression of pals-25(icb98)
col-19p F1	CATTTGAAAATTTGCACC	Cloning for epidermal expression of pals-25(jy111)
col-19p R1	GTTGATGAACTGATGTCTTTC	Cloning for epidermal expression of pals-25(jy111)
unc-54 3'utr F1	TTTCAGCATCTCGCGCCC	Cloning for epidermal expression of pals-25(jy111)
unc-54 3'utr R1	TGTCATTTAAGGCAAAAACCCCA	Cloning for epidermal expression of pals-25(jy111)
pBE1320c- Pals22_F	CCCAGGCGGCCAGGAGGGTCTCACATGTCTTCAAATGAAAATTCAGATGATGTTCCTGA	Protein expression and purification
pBE1320c- Pals22_R	GTGATGGTGGTGATGGGTCTCGCCAAGTGTAAAACCATTATCAATTAGCAATGTTTTGA	Protein expression and purification
pBE1092n- Pals25_F	ACCACCATCACCATGAAAATCTGTATTTTCAGATGGTAGACCTCAGACTCGATGTGATC	Protein expression and purification
pBE1092n- Pals25_R	CCGGATCGGCCGGCCGGTCTCTCTTAGAGGCCCACGTACGATGCCTGACTG	Protein expression and purification
