# Supplementary material for: A pals-25 gain-of-function allele triggers systemic resistance against natural pathogens of C. elegans
Source: PLoS Genet. 2022 Oct 3;18(10):e1010314. doi: 10.1371/journal.pgen.1010314 (PMC9560605; doi:10.1371/journal.pgen.1010314)
Supplement: S4 Table — Number of filtered genes = removal of low counts and genes that were undetected by RNAseq. Sanitized = removal of dead genes using the WormBase ‘Gene Name Sanitizer’ function. Significantly upregulated = log2 fold change > 2. Unique = collapse of distinct transcript forms to a single gene. (XLSX) [file pgen.1010314.s015.xlsx]

## Sheet: Read Counts
S4 Table. RNAseq statistics.
Sample	Total number of reads	Total number of mapped reads
WT_rep1	15756045	15708481
WT_rep2	29759198	29667380
WT_rep3	29720305	29606954
WT_rep4	26852285	26765689
pals-25(jy111)_rep1	34559378	34462503
pals-25(jy111)_rep2	25687828	25604380
pals-25(jy111)_rep3	28528716	28450580
pals-25(jy111)_rep4	28173536	28079587
pals-22(jy3)_rep1	38383114	38242544
pals-22(jy3)_rep2	36774799	36634765
pals-22(jy3)_rep3	28062361	27982578
pals-22(jy3)_rep4	29247336	29158611
pals-22(jy3) pals-25(jy9)_rep1	28735021	28642742
pals-22(jy3) pals-25(jy9)_rep2	23931679	23859792
pals-22(jy3) pals-25(jy9)_rep3	34627506	34522493
pals-22(jy3) pals-25(jy9)_rep4	29260596	29169860
WT_rep1	49064809	47297002
WT_rep2	42209958	41017280
WT_rep3	42264132	40709626
pals-25(icb98)_rep1	45708424	43614668
pals-25(icb98)_rep2	46101937	44094964
pals-25(icb98)_rep3	46699647	44425046

## Sheet: Genes Detected
S4 Table. RNAseq statistics.
Genotype	# Filtered genes	# Filtered genes (sanitiezed)	# Genes significantly upregulated vs. WT	# Genes significantly upregulated vs. WT (unique)
pals-25(jy111)	14671	14655	168	168
pals-25(icb98)	16797	16797	543	501
pals-22(jy3)	14403	14389	457	457
pals-22(jy3) pals-25(jy9)	14551	14532	373	373
# Filtered genes = removal of low counts and genes that were undetected by RNAseq
Sanitized = removal of dead genes using the WormBase 'Gene Name Sanitizer' function
Significantly upregulated = log2 fold change > 2
Unique = Collapse of distinct transcript forms to a single gene
