# Supplementary material for: A pals-25 gain-of-function allele triggers systemic resistance against natural pathogens of C. elegans
Source: PLoS Genet. 2022 Oct 3;18(10):e1010314. doi: 10.1371/journal.pgen.1010314 (PMC9560605; doi:10.1371/journal.pgen.1010314)
Supplement: S5 Table — (XLSX) [file pgen.1010314.s016.xlsx]

## Sheet: jy111 vs WT
S5 Table. Differentially expressed genes in pals-25(jy111), pals-25(icb98), and pals-22(jy3) mutants compared to wild-type animals, and differentially expressed genes in pals-22(jy3) mutants compared to pals-22(jy3) pals-25(jy9) double mutants.
Differentially expressed genes in pals-25(jy111) as determined by limma-voom (adjusted pval<0.05) - analysis performed on genes UP log2 fold change > 2
WS235
WormBase Gene ID	Gene name	Log2 fold change	AveExpr	t	pval	adj. pval	B
WBGene00015225	B0507.8	12.0296	3.39737	43.1858	5.15846e-11	3.78399e-07	13.4753
WBGene00008267	C53A5.9	11.427	0.277966	30.5289	9.92643e-10	1.66263e-06	11.8418
WBGene00012091	pals-29	10.631	0.460535	23.9546	7.94925e-09	4.16512e-06	10.4527
WBGene00044183	F09C6.13	10.4285	-0.229415	12.5304	1.34544e-06	0.000193519	6.07677
WBGene00021081	pals-33	9.94573	1.89808	19.1829	4.69639e-08	1.42514e-05	9.08882
WBGene00015227	ddn-1	9.69387	5.1281	40.9541	8.17773e-11	3.99918e-07	14.6339
WBGene00045401	eol-1	9.65291	2.99888	29.7712	1.16118e-09	1.66263e-06	12.0798
WBGene00011848	chil-27	9.53897	-0.279731	10.2687	6.21428e-06	0.000685487	4.57316
WBGene00020613	T20D4.7	9.51898	2.19718	26.7915	2.80836e-09	2.57509e-06	11.2861
WBGene00007134	pals-28	9.50688	-0.666772	12.7114	1.20358e-06	0.000180181	6.18122
WBGene00012400	Y6E2A.7	9.33734	-0.367767	25.519	4.09414e-09	2.73023e-06	10.9246
WBGene00011161	chil-18	9.25719	-0.811234	30.787	8.28194e-10	1.66263e-06	11.9185
WBGene00086568	Y2H9A.6	8.90635	1.49093	13.5693	7.23426e-07	0.000114122	6.66832
WBGene00015224	B0507.7	8.8434	0.555218	15.4085	2.66728e-07	5.1489e-05	7.58627
WBGene00022550	droe-8	8.81724	2.92137	20.7759	2.4852e-08	8.47915e-06	9.81566
WBGene00020875	T28A11.13	8.74093	-0.666678	18.9301	5.21984e-08	1.5316e-05	8.97089
WBGene00012726	Y39G8B.5	8.7215	0.301623	25.658	3.67226e-09	2.73023e-06	11.0245
WBGene00008873	F15H10.6	8.72013	-1.08507	24.6774	5.0483e-09	3.22016e-06	10.7367
WBGene00044182	F09C6.12	8.51357	0.365743	10.4302	5.51851e-06	0.000629736	4.69179
WBGene00007465	chil-1	8.39509	-0.280297	9.38046	1.23077e-05	0.00122004	3.88596
WBGene00008015	fbxa-174	8.25236	-1.30428	27.901	1.85249e-09	1.94128e-06	11.3429
WBGene00008302	pals-38	8.15829	1.20965	22.5281	1.13001e-08	5.18072e-06	10.2274
WBGene00045393	F26D11.13	8.12753	0.473579	20.3327	2.81227e-08	9.37699e-06	9.49475
WBGene00007467	chil-3	7.95326	-0.279004	16.9721	1.24252e-07	2.94016e-05	8.24338
WBGene00008615	F09C6.1	7.88057	-1.49204	11.9485	1.94475e-06	0.000261757	5.70996
WBGene00022189	Y71H2AR.2	7.86079	-0.88538	6.73372	0.000137391	0.00788794	1.40648
WBGene00235307	B0507.17	7.79714	-1.13535	20.7447	2.14488e-08	7.86688e-06	9.64366
WBGene00022546	ZC196.2	7.67254	0.600647	13.7969	6.35177e-07	0.000103541	6.78675
WBGene00202499	B0507.15	7.65828	-1.60162	25.4055	3.98081e-09	2.73023e-06	10.7903
WBGene00044181	F09C6.11	7.65115	-1.0307	12.6861	1.22241e-06	0.000180247	6.15535
WBGene00020227	T05A8.1	7.50085	-0.58454	17.7779	8.42246e-08	2.24665e-05	8.55711
WBGene00015837	math-8	7.33538	-1.38242	16.7835	1.33161e-07	3.05252e-05	8.13061
WBGene00011847	chil-26	7.30447	-1.79284	21.1432	1.77386e-08	6.93538e-06	9.71758
WBGene00008269	C53A5.11	7.28664	-0.418628	25.9048	3.39643e-09	2.73023e-06	10.9996
WBGene00015223	B0507.6	7.22032	2.57717	29.2862	1.2466e-09	1.66263e-06	12.3126
WBGene00007132	pals-27	7.17046	0.60546	20.5033	2.29204e-08	8.20159e-06	9.66663
WBGene00004402	rom-3	7.11047	-0.903565	18.9397	4.44952e-08	1.38891e-05	9.06585
WBGene00018345	F42C5.3	7.08303	1.5118	17.5823	9.38966e-08	2.37061e-05	8.58549
WBGene00021654	Y47G7B.2	7.07173	1.19659	17.3032	1.06611e-07	2.60682e-05	8.44556
WBGene00044760	Y71H2AM.25	7.06839	2.65549	21.3542	1.99553e-08	7.50677e-06	10.0934
WBGene00014673	C08H9.9	6.99858	-1.94936	14.7192	3.82396e-07	7.01266e-05	7.18848
WBGene00007658	pals-4	6.87012	-0.572331	11.041	3.57237e-06	0.000451812	5.12354
WBGene00012267	W04G5.7	6.85952	-2.00197	16.0043	1.85911e-07	3.89644e-05	7.8114
WBGene00013754	fbxa-116	6.85798	1.22259	8.56052	2.43288e-05	0.00206317	3.15834
WBGene00021013	W03G1.8	6.83971	-1.42158	14.1204	5.29771e-07	8.93364e-05	6.91234
WBGene00005961	srx-70	6.82341	-2.01346	21.1103	1.79636e-08	6.93538e-06	9.67064
WBGene00009061	pals-14	6.77937	0.670112	12.5774	1.30692e-06	0.000189841	6.10554
WBGene00007471	chil-6	6.74154	-1.27783	11.212	3.17509e-06	0.000412227	5.23546
WBGene00007470	chil-5	6.63192	-0.573892	13.2606	8.658e-07	0.000132314	6.4781
WBGene00044379	F40H7.12	6.5869	-2.14503	15.8614	1.91977e-07	3.9118e-05	7.77387
WBGene00044708	pals-11	6.57388	-1.76407	14.5215	4.20184e-07	7.5177e-05	7.10459
WBGene00008842	chil-28	6.55419	-2.13761	8.1904	3.36858e-05	0.00262874	2.89168
WBGene00206393	W04G5.16	6.5063	-1.79239	13.3224	8.34965e-07	0.000128945	6.48476
WBGene00019314	K02E7.10	6.48813	3.14364	25.5789	3.91844e-09	2.73023e-06	11.6181
WBGene00044427	F56A6.5	6.46457	-0.339967	10.8549	4.0693e-06	0.000501686	4.99586
WBGene00011160	R09D1.4	6.45495	-1.03095	14.9283	3.33284e-07	6.26873e-05	7.33278
WBGene00020639	fbxa-71	6.38662	-2.22215	7.28845	7.84345e-05	0.00509616	2.03013
WBGene00007131	pals-26	6.35421	2.67582	25.9822	3.31473e-09	2.73023e-06	11.6862
WBGene00271651	F19B10.14	6.30937	-0.00286578	13.886	6.03978e-07	0.000100693	6.81941
WBGene00007659	pals-5	6.30097	-1.02056	8.62496	2.30159e-05	0.00197466	3.2672
WBGene00138721	pals-37	6.24709	2.30611	26.7278	2.6312e-09	2.57349e-06	11.7922
WBGene00219377	F47C12.12	6.2314	-1.91743	16.7321	1.17451e-07	2.82479e-05	8.19351
WBGene00010808	sepa-1	6.19396	-2.33618	22.4255	1.09952e-08	5.18072e-06	9.95687
WBGene00020546	zig-13	6.134	-1.80469	9.39964	1.21205e-05	0.00120966	3.91943
WBGene00008507	F01G10.4	6.11109	-1.18457	23.8433	6.6771e-09	3.88787e-06	10.4088
WBGene00007469	chil-4	5.92059	-1.69221	13.3256	8.04317e-07	0.000125533	6.51391
WBGene00014162	chil-9	5.90818	-2.49782	9.49013	1.12788e-05	0.00115714	3.99347
WBGene00013961	ZK285.2	5.86678	-1.92927	9.00779	1.66683e-05	0.00152838	3.60279
WBGene00009802	F47B8.1	5.84812	-2.1235	9.07711	1.57415e-05	0.00150469	3.66122
WBGene00008301	pals-39	5.77288	3.8496	38.4975	1.3256e-10	4.86197e-07	14.5594
WBGene00012051	T26E4.9	5.76818	-2.56566	12.6168	1.22859e-06	0.000180247	6.10377
WBGene00044787	pals-36	5.75328	0.652209	19.8546	2.95316e-08	9.62794e-06	9.53448
WBGene00008009	fbxa-171	5.62653	-2.61436	15.1435	2.61265e-07	5.1107e-05	7.47118
WBGene00008617	F09C6.3	5.56806	-2.06897	8.32808	2.98043e-05	0.00240252	3.02074
WBGene00022545	ZC196.1	5.56453	0.685376	17.9814	6.57799e-08	1.85588e-05	8.86944
WBGene00013294	pals-30	5.5466	2.51101	14.4508	4.41867e-07	7.79807e-05	7.18709
WBGene00022565	ZC239.2	5.50099	-2.68373	16.2169	1.50979e-07	3.40771e-05	7.92196
WBGene00019349	trx-5	5.49108	-0.799189	10.2829	6.14931e-06	0.000683459	4.5896
WBGene00009898	dod-23	5.42732	1.82557	8.97551	1.71204e-05	0.00156008	3.44054
WBGene00007656	pals-2	5.42175	0.0577471	15.8914	1.7764e-07	3.87873e-05	7.92979
WBGene00007657	pals-3	5.35085	-0.210778	12.972	9.78561e-07	0.000148005	6.35897
WBGene00022548	ZC196.4	5.34983	2.20842	14.4316	4.46485e-07	7.79807e-05	7.17935
WBGene00011168	R09D1.12	5.2744	-1.81411	9.04481	1.6166e-05	0.00150469	3.63443
WBGene00000027	abu-4	5.24916	-2.24793	6.42289	0.00019093	0.00959291	1.12502
WBGene00015222	B0507.5	5.21574	-2.82181	18.2492	5.83836e-08	1.6795e-05	8.65392
WBGene00016527	fbxa-47	5.1854	-2.44267	13.4724	6.62647e-07	0.000105671	6.65696
WBGene00022690	math-49	5.18499	0.431006	15.646	2.01223e-07	3.98939e-05	7.86108
WBGene00015226	B0507.9	5.18154	-0.7624	9.63832	1.00373e-05	0.00105184	4.10454
WBGene00012399	Y6E2A.5	5.16315	2.975	28.302	1.6486e-09	1.94128e-06	12.4332
WBGene00012398	Y6E2A.4	5.1268	1.93962	22.2595	1.16799e-08	5.19261e-06	10.5886
WBGene00007297	C04F12.1	5.06214	6.74507	52.3459	1.06071e-11	1.55617e-07	17.6299
WBGene00000025	abu-2	5.04546	-1.5636	4.73706	0.00140859	0.0414399	-0.973939
WBGene00010686	K08F9.3	5.02302	0.812752	17.8882	6.8592e-08	1.8987e-05	8.87408
WBGene00012268	W04G5.8	4.94452	-1.77991	10.5349	5.07395e-06	0.000600322	4.77385
WBGene00017415	F13A2.6	4.94048	-1.22135	9.4144	1.19785e-05	0.00120368	3.93114
WBGene00008858	pals-1	4.89818	2.43676	17.4442	9.53351e-08	2.37061e-05	8.70054
WBGene00016718	math-23	4.86584	-2.59885	9.22362	1.39657e-05	0.00136594	3.78406
WBGene00044085	Y105C5B.30	4.86054	-2.61308	12.2589	1.39605e-06	0.000198492	5.97208
WBGene00011005	R04B5.7	4.77472	-2.46316	9.05501	1.60306e-05	0.00150469	3.64755
WBGene00007661	pals-7	4.77154	-2.26418	8.81588	1.95664e-05	0.00173975	3.44856
WBGene00008099	C44H9.4	4.75633	3.2279	34.7501	3.07115e-10	7.50946e-07	13.888
WBGene00011539	fbxa-135	4.72474	1.03764	21.8248	1.371e-08	5.74683e-06	10.3028
WBGene00003708	nhr-118	4.71123	-1.70357	9.25631	1.36006e-05	0.00133916	3.80745
WBGene00007472	chil-7	4.63644	-1.579	6.24456	0.00023179	0.0113353	0.915424
WBGene00018903	F55G1.7	4.61485	2.13276	7.57437	5.94939e-05	0.00423706	2.05943
WBGene00021176	Y9C9A.1	4.61423	1.01998	23.829	6.70975e-09	3.88787e-06	10.881
WBGene00018614	pals-31	4.57261	0.617023	16.546	1.28491e-07	2.99221e-05	8.2994
WBGene00045475	T07A5.7	4.56704	-0.0969059	15.6515	2.00657e-07	3.98939e-05	7.82061
WBGene00015602	fbxa-158	4.54671	-0.033202	17.8237	7.06188e-08	1.91861e-05	8.73175
WBGene00009859	clec-33	4.5065	-2.09539	6.66989	0.000146863	0.00822377	1.40098
WBGene00004509	rrf-2	4.38584	4.51098	37.1211	1.78721e-10	5.24402e-07	14.7069
WBGene00012093	T27E7.9	4.36924	-1.87458	12.1522	1.49535e-06	0.000208936	5.92068
WBGene00044521	Y5H2A.4	4.36467	-0.67237	4.86485	0.00119411	0.0375134	-0.821279
WBGene00016639	C44B12.6	4.23802	1.90933	28.0045	1.7973e-09	1.94128e-06	12.1927
WBGene00016766	C49C8.2	4.17216	3.20982	29.4943	1.17646e-09	1.66263e-06	12.8461
WBGene00013492	Y70C5C.1	4.14042	0.835151	5.95543	0.000320069	0.0142727	0.405571
WBGene00206517	T27F7.12	4.13335	-1.5468	6.46944	0.000181619	0.00928406	1.17286
WBGene00015537	C06E4.8	4.11768	1.72097	13.7577	6.21842e-07	0.000102506	6.84428
WBGene00012058	T26F2.2	3.83558	0.085762	15.8677	1.79779e-07	3.87873e-05	7.95224
WBGene00019576	lido-5	3.78269	-1.45598	8.12593	3.52039e-05	0.00268998	2.85348
WBGene00009857	clec-28	3.65586	-1.2379	8.59757	2.22312e-05	0.00194139	3.30909
WBGene00021741	Y50D4B.2	3.62245	-0.138877	4.78029	0.00133168	0.0397904	-0.99814
WBGene00022282	Y74C10AR.2	3.59754	-1.5882	5.04391	0.000951118	0.0321517	-0.54109
WBGene00001778	gst-30	3.53436	-1.48127	8.89476	1.66035e-05	0.00152838	3.59848
WBGene00017214	F07E5.9	3.44064	-2.13437	7.10745	9.27127e-05	0.00578804	1.88255
WBGene00020459	fbxa-23	3.38156	-1.50342	6.62267	0.000154335	0.00851219	1.34881
WBGene00044151	W04G3.12	3.37759	0.58759	14.1237	4.55503e-07	7.86198e-05	7.13277
WBGene00022547	ZC196.3	3.32144	-1.18539	7.51711	6.09059e-05	0.00427536	2.29068
WBGene00021743	Y50D4B.4	3.32122	5.55218	15.3232	2.78645e-07	5.3091e-05	7.27247
WBGene00023483	Y75B8A.39	3.27759	-2.11411	7.03848	9.77748e-05	0.00605152	1.82627
WBGene00007660	pals-6	3.21921	0.450733	12.1123	1.53447e-06	0.00021238	5.94606
WBGene00304201	T07H8.11	3.16861	-0.0906578	6.19236	0.000245506	0.0118092	0.774601
WBGene00006894	ver-1	3.14102	-0.300769	10.2671	5.55542e-06	0.000629736	4.67469
WBGene00194902	Y39H10B.3	3.08654	-0.567282	8.21023	3.05476e-05	0.00243567	2.96122
WBGene00016497	vps-32.2	3.07968	-1.63031	10.461	4.80863e-06	0.000573557	4.81182
WBGene00086560	ZK355.8	3.06719	-0.193659	7.74356	4.94502e-05	0.00362742	2.45154
WBGene00022824	ZK813.5	3.05074	1.32263	19.6725	3.18185e-08	1.0148e-05	9.68192
WBGene00009077	F23B2.10	2.9559	-1.00824	6.01471	0.000299323	0.0136911	0.638592
WBGene00008891	clec-42	2.92329	-1.34017	7.18888	8.04245e-05	0.00517503	2.00376
WBGene00050899	T10C6.15	2.91053	2.50766	9.5735	1.05605e-05	0.00109882	3.80565
WBGene00022375	Y94H6A.2	2.90888	1.76636	16.0358	1.6521e-07	3.67242e-05	8.15309
WBGene00006598	tor-2	2.90088	1.16046	10.0858	6.48264e-06	0.000708991	4.45063
WBGene00004041	plg-1	2.89784	4.27033	17.4323	9.28103e-08	2.37061e-05	8.6265
WBGene00012381	Y2H9A.4	2.85091	4.29346	23.7515	6.89009e-09	3.88787e-06	11.3089
WBGene00021179	fbxa-86	2.7871	-1.61667	8.14576	3.20784e-05	0.00253023	2.94364
WBGene00014046	clec-60	2.76075	2.39058	7.28755	7.8504e-05	0.00509616	1.66114
WBGene00008010	C38D9.2	2.73976	0.185895	6.06602	0.000282554	0.0132266	0.587464
WBGene00018696	pho-6	2.72002	2.72052	14.0065	4.86704e-07	8.30284e-05	7.01788
WBGene00012323	oac-54	2.66602	-0.507367	7.47997	6.00817e-05	0.00425826	2.25525
WBGene00011486	T05E12.3	2.63596	-1.36777	6.50623	0.000163673	0.00889352	1.27312
WBGene00021122	W09G12.8	2.53067	2.47617	15.8214	1.84035e-07	3.89644e-05	8.03326
WBGene00016281	pals-32	2.39439	1.61008	5.31538	0.000679545	0.0251124	-0.547446
WBGene00019931	R07C12.1	2.36466	0.744875	7.08297	9.35189e-05	0.00581363	1.68696
WBGene00022479	fbxa-36	2.32661	-0.675212	5.566	0.000494701	0.0198843	0.0763514
WBGene00010004	F53H2.1	2.29244	-0.0710809	10.5864	4.38523e-06	0.0005317	4.90449
WBGene00009839	fbxa-188	2.27332	1.83143	8.88345	1.72868e-05	0.00156553	3.3413
WBGene00044783	T26H5.10	2.25415	-1.12963	6.46335	0.000170981	0.00899088	1.21091
WBGene00017711	F22E5.13	2.2329	2.27949	10.2936	5.44603e-06	0.000629736	4.50716
WBGene00021859	fbxa-39	2.11988	-1.01329	4.86881	0.00117227	0.0370656	-0.79801
WBGene00021408	trpl-4	2.09369	-1.0904	6.65305	0.000139446	0.00792948	1.41871
WBGene00021873	clec-82	2.08425	3.97047	5.71578	0.000421605	0.0174236	-0.509113
WBGene00013019	Y48G10A.2	2.07099	4.36222	23.0144	8.90568e-09	4.46964e-06	11.0195
WBGene00044491	Y54G2A.48	2.06312	-0.898583	5.06103	0.000906069	0.0311681	-0.54507
WBGene00015456	C04G6.6	2.06272	1.46897	8.56471	2.20652e-05	0.00193844	3.11926
WBGene00020777	T24E12.10	2.04907	-1.21684	4.904	0.00110386	0.0355928	-0.72238
WBGene00044206	T26H5.9	2.04427	3.03522	5.16025	0.000822447	0.0291452	-1.02102
WBGene00021404	trpl-3	2.0413	-0.164225	7.50465	5.86557e-05	0.00419774	2.24908
WBGene00013843	fbxa-49	2.00148	-1.70984	6.37819	0.000187628	0.00949203	1.14932
WBGene00020457	fbxa-67	1.99201	4.40957	14.6265	3.54388e-07	6.5813e-05	7.09363
WBGene00008355	fbxa-141	1.93709	0.804547	5.48245	0.000555348	0.0215403	-0.215633
WBGene00002090	ins-7	1.93454	-0.0859538	6.03997	0.000273734	0.012913	0.623714
WBGene00044489	pudl-1	1.93429	0.448527	5.15052	0.000832441	0.0293575	-0.600391
WBGene00003096	lys-7	1.93061	4.62577	6.51071	0.00017378	0.00905436	0.271951
WBGene00019047	F58E2.3	1.87367	1.50708	10.8376	3.6566e-06	0.000458512	5.00772
WBGene00017568	F18E9.1	1.87027	1.04963	6.5071	0.000164572	0.00890935	1.03437
WBGene00008621	F09C8.1	1.85716	4.39056	4.59055	0.00170732	0.0481695	-2.15345
WBGene00013569	bath-36	1.85646	1.49569	8.53012	2.27446e-05	0.00196286	3.08194
WBGene00018645	F49F1.5	1.85529	-0.180486	6.69299	0.000133658	0.00781232	1.38667
WBGene00011852	clec-26	1.8518	0.772903	7.25822	7.47653e-05	0.00491875	1.90447
WBGene00001575	gei-18	1.77932	2.05686	8.93348	1.6068e-05	0.00150469	3.37741
WBGene00044332	clec-36	1.73512	-0.305127	5.97323	0.000295414	0.013629	0.563386
WBGene00014759	F46A8.1	1.72496	-0.375926	6.23674	0.000219356	0.0108356	0.883209
WBGene00018621	F48G7.10	1.72387	-0.0735179	7.13822	8.43348e-05	0.00536489	1.85849
WBGene00022569	ZC239.6	1.72059	4.21708	13.5092	6.48464e-07	0.000104545	6.45017
WBGene00007133	B0284.3	1.71028	1.96824	9.8818	7.45508e-06	0.000804217	4.20753
WBGene00014047	clec-61	1.68793	0.652307	8.07685	3.41653e-05	0.0026381	2.74228
WBGene00011162	chil-19	1.68103	-0.223474	5.61992	0.000446509	0.0182472	0.118547
WBGene00000841	cul-6	1.66231	3.66811	11.7262	1.9782e-06	0.000263838	5.35437
WBGene00011846	chil-25	1.65436	-0.971436	5.00872	0.000949576	0.0321517	-0.596175
WBGene00017530	F16H11.1	1.6118	4.20643	21.6507	1.46315e-08	5.96276e-06	10.501
WBGene00235271	C49C8.8	1.61025	-0.858496	5.18454	0.000760224	0.027471	-0.375171
WBGene00044527	Y39H10B.2	1.60172	4.87588	18.7167	4.75984e-08	1.42514e-05	9.14439
WBGene00020451	fbxa-11	1.59914	2.26137	8.58258	2.17231e-05	0.00191988	3.02195
WBGene00017592	F19C7.2	1.59908	4.61339	9.4684	1.14748e-05	0.00116907	3.23533
WBGene00017710	F22E5.12	1.57615	-0.847899	4.89878	0.00109371	0.0354818	-0.758023
WBGene00018346	F42C5.4	1.57428	3.64674	7.21317	8.4472e-05	0.00536489	1.28221
WBGene00006986	zip-1	1.53541	5.2876	20.4114	2.36033e-08	8.24484e-06	9.83992
WBGene00017445	sid-5	1.53376	3.41076	15.7424	1.91564e-07	3.9118e-05	7.89415
WBGene00017475	F14H12.8	1.52025	1.00865	6.44704	0.000174039	0.00905436	0.973657
WBGene00016190	rcs-1	1.51062	6.52448	23.5336	7.42709e-09	4.03566e-06	10.9953
WBGene00015747	C13G5.2	1.5079	3.05038	8.46622	2.40613e-05	0.00205234	2.76146
WBGene00008266	C53A5.6	1.50506	5.94599	21.9358	1.31566e-08	5.67706e-06	10.4063
WBGene00011164	chil-21	1.4986	-0.380328	5.18133	0.000763286	0.0275139	-0.431503
WBGene00015790	C15C7.4	1.47468	3.31254	9.71202	8.51335e-06	0.000905067	3.83336
WBGene00009840	fbxa-189	1.46503	1.92392	5.24355	0.00073893	0.0268338	-0.704407
WBGene00021186	Y9D1A.1	1.46461	4.24759	8.86132	1.88326e-05	0.00168472	2.76599
WBGene00004811	skr-5	1.46162	-1.33953	5.22452	0.000723175	0.0264581	-0.277665
WBGene00045048	D1007.19	1.45977	1.51416	5.42783	0.00057162	0.0219892	-0.368369
WBGene00008265	kcnl-4	1.45333	2.28661	8.09629	3.35617e-05	0.00262874	2.54769
WBGene00235133	T26H5.14	1.43696	0.278372	4.57983	0.00166623	0.0472852	-1.33395
WBGene00219216	K08D10.14	1.43571	3.61915	10.055	6.52401e-06	0.000708991	4.05296
WBGene00001587	ggr-2	1.37178	1.41555	8.28409	2.83022e-05	0.00234041	2.8565
WBGene00014057	ZK673.1	1.35005	2.54677	5.07565	0.000913968	0.031291	-1.05698
WBGene00004810	skr-4	1.34927	4.58382	10.3484	5.57478e-06	0.000629736	4.00068
WBGene00011594	T07G12.3	1.34905	4.90435	4.8062	0.00128778	0.0392145	-2.03821
WBGene00013275	btb-14	1.32839	5.01222	22.9411	9.13975e-09	4.46964e-06	10.8832
WBGene00008310	C54E10.6	1.30907	2.12634	8.24961	2.91951e-05	0.00237127	2.72283
WBGene00017705	F22E5.6	1.26263	-0.109525	6.1551	0.000240326	0.0116627	0.756049
WBGene00011762	T13H10.2	1.25514	2.60432	4.84207	0.00122958	0.0382842	-1.39164
WBGene00012910	Y46G5A.20	1.23944	1.75445	6.66445	0.000137766	0.00788794	1.11452
WBGene00020540	pals-25	1.23535	1.99788	7.92927	3.91593e-05	0.00297672	2.42768
WBGene00015403	clec-10	1.21781	5.82769	9.54691	1.07839e-05	0.00111416	3.06625
WBGene00020449	fbxa-54	1.20491	1.67551	5.26822	0.00068491	0.025247	-0.594517
WBGene00009052	ekl-1	1.17208	6.0354	17.2082	9.37269e-08	2.37061e-05	8.25018
WBGene00016216	pals-22	1.15532	2.65304	8.24734	2.9255e-05	0.00237127	2.62437
WBGene00021711	wago-11	1.10713	0.1089	4.95485	0.00101744	0.0336949	-0.795879
WBGene00012198	W02B8.2	1.09384	3.56332	6.59229	0.000152753	0.00845677	0.612914
WBGene00019306	K02E7.1	1.07761	1.243	4.73847	0.00134821	0.0401825	-1.24882
WBGene00016763	C49A9.9	1.00603	5.3656	6.84538	0.000122402	0.00732965	0.433756
WBGene00003614	nhr-15	1.0033	1.92285	6.66164	0.000138177	0.00788794	1.08287
WBGene00020981	W03D2.6	0.961035	2.72834	5.87038	0.000332599	0.0145225	-0.0290634
WBGene00007694	C23H4.6	0.950266	1.59901	5.8765	0.000330249	0.0145025	0.199384
WBGene00012683	asp-17	0.945584	1.4757	4.985	0.000978823	0.0327114	-0.945006
WBGene00003868	ooc-3	0.923586	4.76484	10.6549	4.17168e-06	0.000510023	4.23398
WBGene00010491	K02B7.3	0.913156	4.42606	7.40263	6.60256e-05	0.00461267	1.27766
WBGene00016974	lron-15	0.909869	2.56124	5.9335	0.000309207	0.0139581	0.0869855
WBGene00007153	clec-41	0.90821	6.1066	6.53415	0.000169495	0.00894485	-0.00783646
WBGene00017428	F13D11.3	0.900158	2.28025	6.43154	0.000177	0.00917585	0.749272
WBGene00018486	glb-16	0.887059	0.809111	5.01998	0.00093602	0.0317878	-0.799014
WBGene00004323	rde-1	0.884296	6.00979	14.402	3.89972e-07	7.06331e-05	6.67738
WBGene00000415	ced-1	0.872063	6.02909	6.44651	0.000186141	0.00944938	-0.106118
WBGene00017866	stn-2	0.867547	3.83498	7.18845	8.01736e-05	0.00517503	1.22181
WBGene00000781	cpr-1	0.860988	8.43457	4.82488	0.00125711	0.0388274	-2.2417
WBGene00008270	C53A5.13	0.860163	3.92961	6.27614	0.000210504	0.0104688	0.140047
WBGene00017938	F31A3.3	0.845111	1.7437	5.98876	0.000290204	0.0134734	0.314497
WBGene00022549	ZC196.5	0.841891	3.92412	5.02317	0.000976294	0.0327014	-1.51563
WBGene00013273	marc_5	0.833272	3.48406	6.96171	0.000100962	0.00614609	1.0652
WBGene00004093	ppw-1	0.82119	7.18578	9.02524	1.53459e-05	0.00149099	2.58947
WBGene00003602	nhr-3	0.813343	5.24015	4.84189	0.00122987	0.0382842	-2.07858
WBGene00005652	srr-1	0.78919	2.11851	5.4493	0.000548341	0.0213387	-0.438237
WBGene00016920	C54E4.5	0.777069	4.76591	11.8657	1.8032e-06	0.000244951	5.14964
WBGene00013701	Y106G6D.4	0.776571	2.93915	5.41237	0.000573575	0.0219892	-0.676465
WBGene00008018	tbc-8	0.767003	2.94593	5.72515	0.000394143	0.0165687	-0.271969
WBGene00219699	linc-22	0.75353	4.4252	5.97188	0.000302757	0.0137943	-0.394732
WBGene00004809	skr-3	0.749417	6.82263	8.54059	2.26237e-05	0.00196286	2.15931
WBGene00019832	osg-1	0.743573	3.08894	6.98443	9.86313e-05	0.00605447	1.1936
WBGene00001090	drh-1	0.708022	5.82336	12.2467	1.40708e-06	0.000198492	5.27221
WBGene00007787	C27H6.8	0.683794	6.4155	10.7878	3.78942e-06	0.00047114	4.14232
WBGene00008900	F16H6.10	0.67826	4.89151	5.4654	0.00056446	0.0217926	-1.1764
WBGene00021983	npr-5	0.665693	3.85573	7.26754	7.40736e-05	0.00491875	1.28835
WBGene00008596	clec-54	0.662268	1.84535	4.83689	0.00118518	0.0373932	-1.21344
WBGene00006761	unc-24	0.652163	2.20158	4.85089	0.00116379	0.0370656	-1.26425
WBGene00043062	clec-80	0.644212	6.33276	5.54411	0.000515982	0.0204594	-1.24688
WBGene00003578	ndx-1	0.637443	4.02016	7.35746	6.77537e-05	0.00471097	1.33915
WBGene00022175	Y71H2AM.10	0.630154	3.70302	4.81802	0.0012147	0.0380786	-1.71329
WBGene00008426	D2045.9	0.570923	4.90255	6.98899	9.81707e-05	0.00605152	0.713698
WBGene00008254	C51E3.9	0.568503	4.74198	5.39918	0.000582894	0.022212	-1.2031
WBGene00044134	D1025.10	0.568181	3.28678	4.92508	0.00105719	0.034698	-1.4403
WBGene00004314	rbc-2	0.566129	5.64984	10.2364	5.685e-06	0.000636676	3.74348
WBGene00016997	cebp-1	0.552769	5.17753	6.78836	0.00012088	0.00726814	0.435539
WBGene00050944	C14A11.9	0.540671	4.13363	5.37372	0.000601349	0.0227381	-1.08202
WBGene00010109	F55C10.5	0.538468	3.24318	4.77499	0.00128504	0.0392145	-1.63824
WBGene00011411	sel-13	0.52869	3.749	5.79858	0.000361595	0.0155116	-0.417576
WBGene00003597	nhl-1	0.522378	5.19387	6.97462	9.96308e-05	0.00609035	0.644938
WBGene00016661	C45B2.6	0.519062	4.49242	6.47247	0.000169297	0.00894485	0.204915
WBGene00007396	tiar-3	0.51834	3.24166	5.29046	0.000666295	0.0248102	-0.929976
WBGene00006412	nlg-1	0.515441	4.03472	5.71519	0.000398799	0.0166689	-0.610598
WBGene00018405	F44A2.5	0.507993	4.49465	7.27017	7.38799e-05	0.00491875	1.11197
WBGene00019841	R02F11.3	0.506906	3.78976	6.05232	0.000269917	0.012774	-0.112534
WBGene00021043	pck-1	0.501054	7.31234	5.82024	0.000353307	0.0152902	-0.869481
WBGene00009803	F47B8.2	0.499604	3.83538	5.03598	0.000917124	0.031291	-1.45577
WBGene00003772	nlr-1	0.486341	3.31929	5.15088	0.000793023	0.0283767	-1.14143
WBGene00012125	T28D6.5	0.466035	4.12619	4.96273	0.00100718	0.0334308	-1.64499
WBGene00011292	allo-1	0.459255	5.89904	5.68889	0.000411385	0.0170975	-0.993074
WBGene00011681	T10B10.4	0.454092	4.6083	6.70883	0.000131437	0.00771323	0.450301
WBGene00000543	clp-2	0.452526	5.06059	6.15309	0.000240869	0.0116627	-0.303742
WBGene00022281	abtm-1	0.444072	5.23638	6.55166	0.000155418	0.00853452	0.147879
WBGene00008595	clec-56	0.443306	4.59285	4.93095	0.00104922	0.0345138	-1.81266
WBGene00008498	F01D5.8	0.43631	3.7979	4.6964	0.00142517	0.0418175	-1.92363
WBGene00011299	ikke-1	0.425548	5.867	5.64916	0.000431234	0.0176722	-1.04289
WBGene00008936	papl-1	0.42539	5.72059	4.84883	0.00116691	0.0370656	-2.11242
WBGene00008622	F09C8.2	0.413678	5.8806	6.45738	0.000172093	0.00901704	-0.0386032
WBGene00018952	F56C9.8	0.395566	4.11677	4.80738	0.00123169	0.0382842	-1.8622
WBGene00004320	rbx-1	0.39376	5.6854	7.31016	7.1e-05	0.00488568	0.951383
WBGene00009940	strl-1	0.379562	4.84688	6.6314	0.000142698	0.00808309	0.307441
WBGene00010040	F54C8.7	0.372794	6.7548	4.75447	0.00132013	0.0396067	-2.30039
WBGene00005019	sqv-1	0.372792	4.54787	4.7668	0.00129892	0.0392917	-2.0359
WBGene00013703	rbm-12	0.370885	5.19608	5.72164	0.000395776	0.0165898	-0.871047
WBGene00011637	sds-22	0.369277	5.57302	6.01474	0.000281715	0.0132266	-0.55003
WBGene00003415	mars-1	0.340472	7.84486	5.45599	0.000543899	0.0212788	-1.34368
WBGene00022279	sesn-1	0.338088	5.04552	4.9652	0.00100401	0.0334008	-1.85986
WBGene00006707	ubc-12	0.333258	5.63235	5.29819	0.000659958	0.0246368	-1.48622
WBGene00000275	bub-1	0.332208	5.99342	5.10649	0.000838652	0.0295057	-1.77851
WBGene00016194	C28H8.3	0.331486	8.64272	6.62391	0.000143842	0.00811657	0.109212
WBGene00020549	nmt-1	0.327851	7.40966	7.22448	7.73282e-05	0.00506465	0.796448
WBGene00004117	sin-3	0.327358	5.85687	5.16932	0.00077486	0.0278627	-1.68226
WBGene00016144	mmab-1	0.327247	5.10561	5.77227	0.000372907	0.0159039	-0.792626
WBGene00010280	rde-12	0.312693	7.83053	5.28482	0.000670964	0.0249208	-1.57233
WBGene00004040	pld-1	0.30026	7.03592	6.34757	0.000194043	0.00971604	-0.2129
WBGene00000257	bmk-1	0.294049	5.53488	4.81352	0.00122186	0.0382214	-2.14501
WBGene00017797	symk-1	0.284611	5.4543	4.62802	0.00156064	0.0450711	-2.40013
WBGene00006941	wnk-1	0.273742	6.98554	5.48589	0.000524536	0.0206867	-1.30042
WBGene00001336	qars-1	0.267814	7.8813	4.64887	0.0015179	0.0439234	-2.45834
WBGene00006579	tlk-1	0.264435	6.96089	4.93658	0.00104164	0.0343414	-2.04658
WBGene00018900	rod-1	0.2618	6.62005	4.54484	0.00174448	0.0491233	-2.60022
WBGene00011980	T24B8.7	0.231092	7.22653	4.80529	0.00123506	0.0383077	-2.23246
WBGene00011507	T05H10.1	0.225656	7.1152	4.89746	0.00109558	0.0354818	-2.10225
WBGene00007227	C01G6.5	-0.25993	7.34964	-4.86521	0.00114234	0.0366724	-2.14871
WBGene00018953	F56C9.10	-0.274469	6.90616	-4.70477	0.00140948	0.0414399	-2.37554
WBGene00016415	ampd-1	-0.281931	8.48387	-5.33708	0.000629033	0.0236024	-1.50483
WBGene00018996	F57B9.1	-0.301512	4.83468	-4.7373	0.00135028	0.0401825	-2.15028
WBGene00019831	R02F2.1	-0.301608	7.76337	-5.49507	0.000518737	0.0205132	-1.29134
WBGene00017777	F25B5.6	-0.331038	6.87975	-5.69727	0.000407327	0.016977	-1.02553
WBGene00017311	F09G2.2	-0.332516	6.07846	-5.79135	0.000364668	0.0155978	-0.880978
WBGene00020169	mmaa-1	-0.334756	7.0621	-5.87954	0.000329088	0.0144987	-0.793101
WBGene00012316	ctps-1	-0.349061	7.85617	-5.58466	0.000465727	0.0189271	-1.17414
WBGene00002232	kpc-1	-0.351688	6.05882	-6.48333	0.000167315	0.00894485	-0.0265048
WBGene00009164	hrdl-1	-0.352593	6.28071	-5.47669	0.000530409	0.0208458	-1.30028
WBGene00015552	C06G3.6	-0.354421	4.05254	-4.75931	0.00131175	0.0394449	-1.92423
WBGene00022178	Y71H2AM.13	-0.355267	6.97756	-4.58029	0.0016634	0.0472852	-2.55497
WBGene00020334	epg-7	-0.356485	5.79439	-4.60769	0.00160355	0.0461287	-2.47024
WBGene00004238	ptr-24	-0.366648	6.84133	-4.66432	0.00148707	0.0431161	-2.43312
WBGene00017770	F25B4.7	-0.367132	4.47881	-5.33976	0.000626964	0.0235851	-1.23915
WBGene00004317	rbg-1	-0.368989	5.1762	-4.91139	0.00107603	0.0352377	-1.96458
WBGene00010174	F56H9.2	-0.371575	5.57852	-5.94449	0.000305322	0.013868	-0.645156
WBGene00000899	daf-3	-0.374111	5.04498	-5.39265	0.000587562	0.0223319	-1.28577
WBGene00003626	nhr-32	-0.378216	4.59175	-4.8462	0.00117091	0.0370656	-1.94365
WBGene00022260	Y73C8B.3	-0.380252	5.68609	-5.13295	0.000811113	0.0288132	-1.72164
WBGene00001496	frm-10	-0.383958	5.59224	-4.89893	0.00109349	0.0354818	-2.03629
WBGene00009435	F35G2.1	-0.388512	7.08006	-4.73249	0.00135886	0.040356	-2.33666
WBGene00007666	C18B12.4	-0.396757	5.31122	-6.2098	0.000226046	0.0110914	-0.283294
WBGene00017028	dex-1	-0.406706	4.54518	-5.4534	0.000545619	0.0212893	-1.10349
WBGene00021352	pcyt-2.1	-0.408712	6.38968	-5.72931	0.000392213	0.0165349	-0.974922
WBGene00010480	tasp-1	-0.413548	4.41853	-4.78344	0.00127089	0.0389427	-1.98984
WBGene00004258	pyc-1	-0.414526	9.74993	-5.22745	0.000720531	0.0264273	-1.65262
WBGene00000966	dhs-2	-0.420437	5.24715	-4.60043	0.00161919	0.0464874	-2.41715
WBGene00006984	zig-7	-0.425745	4.20698	-5.74174	0.000386517	0.016389	-0.641018
WBGene00016630	acer-1	-0.426377	8.33251	-4.55269	0.00176026	0.0494729	-2.61342
WBGene00017536	F17A9.4	-0.426414	5.88316	-4.5769	0.00168537	0.0477336	-2.52808
WBGene00003660	nhr-70	-0.446226	4.41519	-4.85808	0.00115296	0.0369324	-1.88319
WBGene00009503	F37A8.5	-0.449874	3.84945	-5.1194	0.000825093	0.0291685	-1.3595
WBGene00006493	ivns-1	-0.451287	7.67158	-5.88993	0.000325153	0.0144103	-0.780851
WBGene00002257	lbp-5	-0.455178	5.25193	-4.76728	0.0012988	0.0392917	-2.17898
WBGene00019164	H06H21.8	-0.456978	6.34019	-6.47581	0.000168685	0.00894485	-0.0490087
WBGene00003858	ogt-1	-0.460426	6.94492	-5.54279	0.000489724	0.0197927	-1.22703
WBGene00003238	mig-1	-0.46288	5.09133	-4.75914	0.00131205	0.0394449	-2.16514
WBGene00009069	F23A7.4	-0.468396	4.66945	-6.42126	0.000178995	0.00924661	0.0865139
WBGene00020031	suco-1	-0.479919	6.63905	-4.91505	0.00110296	0.0355928	-2.09709
WBGene00011304	mnk-1	-0.489988	8.07979	-7.10438	8.72726e-05	0.00549518	0.660593
WBGene00020706	atg-9	-0.496624	5.31779	-6.22853	0.000221372	0.0108985	-0.2606
WBGene00004801	sir-2.2	-0.505689	5.01291	-5.10108	0.000844476	0.0296395	-1.67346
WBGene00044737	ttr-45	-0.505736	5.61598	-5.96934	0.000296733	0.0136469	-0.617189
WBGene00003378	mml-1	-0.509329	6.1	-8.92345	1.62048e-05	0.00150469	2.54262
WBGene00009801	ipla-2	-0.512114	5.31349	-4.73466	0.00139519	0.0412678	-2.25499
WBGene00009797	F46G10.2	-0.512791	3.99596	-5.22174	0.000725679	0.0264837	-1.26363
WBGene00003712	nhr-122	-0.513341	3.48261	-4.56666	0.00169409	0.0478883	-2.0208
WBGene00002881	let-756	-0.51932	4.17645	-4.84717	0.00116943	0.0370656	-1.83331
WBGene00017621	F20A1.10	-0.523348	5.02203	-5.75471	0.00038067	0.0161878	-0.807018
WBGene00001480	fmo-5	-0.526408	5.17261	-5.52806	0.000498488	0.0199667	-1.12639
WBGene00017045	atg-13	-0.531568	4.62699	-7.79228	4.45271e-05	0.00333294	1.62383
WBGene00006603	tps-2	-0.532805	7.2832	-6.14854	0.000242709	0.0117131	-0.459592
WBGene00007959	C35C5.10	-0.533578	6.30975	-5.96754	0.000299561	0.0136911	-0.674602
WBGene00012383	ttr-17	-0.535093	4.0581	-4.59848	0.0016234	0.0465175	-2.1522
WBGene00003678	nhr-88	-0.536704	5.46415	-4.69798	0.0014823	0.0430631	-2.33589
WBGene00008224	slrp-1	-0.54289	5.60764	-7.33188	6.94883e-05	0.00480879	0.977134
WBGene00011990	T24D5.2	-0.543837	3.7363	-5.57888	0.000468959	0.0190058	-0.710238
WBGene00011146	pde-2	-0.545629	6.5984	-5.5701	0.000491832	0.0198233	-1.21593
WBGene00219316	F21A3.11	-0.550515	5.61481	-6.00825	0.000284371	0.0132444	-0.569629
WBGene00007414	C07E3.3	-0.55286	5.35619	-5.49067	0.000531411	0.0208458	-1.21631
WBGene00017640	F20D6.11	-0.552907	5.19242	-6.76298	0.000124143	0.00740368	0.392571
WBGene00009877	F49C12.7	-0.554386	3.7805	-4.58641	0.00164984	0.0470912	-2.08539
WBGene00009106	acs-12	-0.558782	4.50598	-6.67182	0.000136692	0.00788794	0.420525
WBGene00021050	W05H9.3	-0.563628	7.35291	-7.72324	4.75374e-05	0.00352233	1.33162
WBGene00003609	nhr-10	-0.569376	4.63252	-7.3064	7.12655e-05	0.00488568	1.10608
WBGene00019294	K02A6.3	-0.57001	4.82237	-5.66101	0.000425204	0.017523	-0.890137
WBGene00016987	CC8.2	-0.574736	5.15396	-5.66176	0.000429759	0.0176611	-0.957208
WBGene00009050	F22D6.2	-0.575848	7.91991	-7.59007	5.40003e-05	0.00390265	1.18989
WBGene00012118	grsp-2	-0.575867	4.75224	-8.04488	3.51842e-05	0.00268998	1.85713
WBGene00021820	nipa-1	-0.576526	6.06799	-5.935	0.000318707	0.0142553	-0.722629
WBGene00015074	natc-2	-0.581029	6.65214	-8.27938	2.84224e-05	0.00234041	1.90302
WBGene00018564	F47D12.9	-0.584298	5.78231	-5.96345	0.000306967	0.0138997	-0.661651
WBGene00016314	C32D5.6	-0.588794	3.95738	-5.90828	0.000318331	0.0142553	-0.353849
WBGene00015350	fbxl-1	-0.589029	5.46189	-5.00645	0.000997111	0.0332468	-1.90486
WBGene00018286	F41E6.5	-0.597451	4.75754	-4.87851	0.00116431	0.0370656	-1.95937
WBGene00017979	F32B5.6	-0.60251	6.36575	-8.93181	1.60907e-05	0.00150469	2.53868
WBGene00010440	ttr-51	-0.603053	6.01695	-7.2642	7.43206e-05	0.00491875	0.869042
WBGene00015650	pkg-2	-0.616582	6.66736	-7.8748	4.12027e-05	0.0031159	1.49336
WBGene00000901	daf-5	-0.621924	6.2267	-6.54954	0.000160495	0.00875323	0.0196099
WBGene00017663	F21D12.3	-0.633994	3.96171	-4.77591	0.00128835	0.0392145	-1.87138
WBGene00013982	ZK512.1	-0.638521	3.42972	-4.7966	0.00124918	0.0386639	-1.67416
WBGene00015172	B0410.3	-0.640753	4.83973	-4.82024	0.00126464	0.0389209	-2.06237
WBGene00017582	F18G5.6	-0.647988	3.98655	-5.04981	0.000901126	0.0311069	-1.49112
WBGene00010988	metr-1	-0.648903	10.0684	-7.10544	8.9635e-05	0.00561981	0.637735
WBGene00006996	zyg-11	-0.654969	5.76332	-7.67163	4.99345e-05	0.00364472	1.32691
WBGene00022307	Y77E11A.2	-0.665316	5.78004	-7.26419	7.45897e-05	0.00491875	0.884696
WBGene00007405	C07A9.9	-0.668735	4.07028	-8.2742	2.85552e-05	0.00234041	2.25525
WBGene00017905	F28F5.6	-0.6701	4.02609	-4.95046	0.00103851	0.0343154	-1.65351
WBGene00010657	K08D8.3	-0.67109	7.11682	-6.47029	0.000181319	0.00928406	-0.121814
WBGene00016406	C34D10.1	-0.674718	3.61274	-6.24702	0.000216862	0.0107486	0.170762
WBGene00021533	Y42G9A.3	-0.675095	4.62988	-6.49056	0.000166011	0.00894485	0.181537
WBGene00010637	K07F5.12	-0.681887	3.27248	-4.99499	0.000966387	0.032518	-1.34712
WBGene00014013	ZK632.4	-0.700583	6.45474	-6.13569	0.000261418	0.0124119	-0.513862
WBGene00017027	D1044.1	-0.708471	3.97071	-7.29856	7.18226e-05	0.00490098	1.27382
WBGene00013875	ZC376.3	-0.714864	4.33518	-5.10177	0.000881729	0.0307265	-1.55162
WBGene00006608	tre-2	-0.715558	5.26619	-4.73786	0.00140712	0.0414399	-2.24965
WBGene00021469	Y39G10AR.11	-0.716883	6.05539	-7.55428	5.76518e-05	0.00414612	1.15537
WBGene00008412	D2030.2	-0.722311	6.0301	-6.14395	0.000259031	0.0123384	-0.483465
WBGene00004096	pqm-1	-0.723783	5.77937	-4.81608	0.00127146	0.0389427	-2.20087
WBGene00006705	ubc-8	-0.736995	3.35756	-6.48715	0.000166625	0.00894485	0.535838
WBGene00002981	lgg-2	-0.745175	5.59938	-7.21975	8.15238e-05	0.00522286	0.817456
WBGene00022012	Y59H11AR.4	-0.749353	4.95955	-5.42864	0.000592399	0.0224576	-1.25774
WBGene00007693	C23H4.4	-0.750161	3.83028	-5.10929	0.000851209	0.0298045	-1.37504
WBGene00016366	nhr-140	-0.751469	1.76818	-5.36231	0.000609826	0.0229994	-0.488825
WBGene00016269	C30G4.4	-0.751643	4.94868	-9.54504	9.71962e-06	0.00102587	3.24027
WBGene00008644	F10C2.3	-0.754335	3.50354	-5.92677	0.000311612	0.0140235	-0.188178
WBGene00019748	atg-2	-0.759443	6.67254	-7.74505	4.93635e-05	0.00362742	1.30981
WBGene00014793	H40L08.2	-0.771011	2.65707	-6.41097	0.000181017	0.00928406	0.637353
WBGene00001604	gln-3	-0.77224	8.96987	-11.0971	3.04234e-06	0.000399461	4.36282
WBGene00017197	F07C3.9	-0.772585	3.38476	-4.79041	0.00126544	0.0389209	-1.66896
WBGene00003605	nhr-6	-0.77331	2.10441	-5.05457	0.000895682	0.0310651	-0.964635
WBGene00016025	xbx-4	-0.784104	0.188685	-4.69087	0.00143565	0.0420408	-1.17558
WBGene00010706	cyp-14A2	-0.802468	4.10709	-6.68815	0.000134345	0.00782133	0.550584
WBGene00044200	H37A05.4	-0.803926	0.359136	-4.57899	0.00166631	0.0472852	-1.35531
WBGene00013898	ZC443.3	-0.804372	3.85446	-5.81437	0.000356817	0.0153799	-0.438852
WBGene00020315	T07E3.4	-0.811234	5.02797	-4.78254	0.0013278	0.0397555	-2.14576
WBGene00008213	C49F8.1	-0.813158	3.53596	-6.48063	0.000167806	0.00894485	0.476757
WBGene00003511	mxl-3	-0.820764	7.70634	-5.94761	0.000322922	0.0143563	-0.756118
WBGene00017565	ddo-2	-0.841655	7.53642	-6.98272	0.000106389	0.00644974	0.464232
WBGene00003695	nhr-105	-0.846239	4.05614	-6.71049	0.000131206	0.00771323	0.595519
WBGene00017667	ttr-37	-0.862793	3.51233	-5.22962	0.000735331	0.0267693	-1.11355
WBGene00007384	swt-3	-0.867033	6.5528	-5.55439	0.000509724	0.020266	-1.24663
WBGene00003620	nhr-21	-0.872177	3.70827	-5.89801	0.0003261	0.0144103	-0.293875
WBGene00018540	btb-21	-0.872678	2.02449	-4.66726	0.00148127	0.0430631	-1.48752
WBGene00020938	clec-218	-0.881011	5.24271	-6.61308	0.000155903	0.00853452	0.159871
WBGene00017834	F26F12.3	-0.908841	6.72418	-8.53261	2.49231e-05	0.00210142	2.07144
WBGene00008876	F16A11.1	-0.909123	6.23259	-7.93603	4.24225e-05	0.00319169	1.49955
WBGene00019519	K08B5.2	-0.909781	2.5442	-5.19387	0.000751395	0.0272191	-0.872592
WBGene00012140	T28F4.5	-0.918645	7.99879	-5.19785	0.000785026	0.0281592	-1.72787
WBGene00303024	H40L08.7	-0.943849	2.39191	-5.52642	0.000499474	0.0199667	-0.397124
WBGene00003632	nhr-42	-0.945489	3.91543	-7.74732	4.64625e-05	0.00346016	1.77475
WBGene00013996	ZK550.2	-0.957386	4.75943	-4.86621	0.00119202	0.0375134	-1.97264
WBGene00015897	nhr-156	-0.966905	3.75513	-6.04811	0.000283086	0.0132266	-0.141803
WBGene00010296	dgat-2	-0.974336	6.70325	-4.71146	0.00145641	0.0424792	-2.3923
WBGene00007247	C01G12.7	-0.977847	1.53207	-5.41011	0.000575155	0.0219892	-0.387394
WBGene00018400	F43H9.4	-0.997469	4.60577	-5.02493	0.000974124	0.0327014	-1.71542
WBGene00018750	F53C3.6	-0.998818	0.352195	-4.87776	0.00112389	0.0361593	-0.936118
WBGene00012085	T27D12.1	-1.01252	5.89957	-5.17609	0.000806447	0.0287169	-1.7115
WBGene00012013	ugt-54	-1.01655	2.61737	-4.90585	0.00109424	0.0354818	-1.29065
WBGene00015776	dct-1	-1.02735	3.46599	-5.64287	0.000455947	0.0185811	-0.566524
WBGene00044035	F27E5.7	-1.04146	2.1352	-5.05518	0.000894995	0.0310651	-0.9698
WBGene00017789	F25E5.8	-1.04614	5.80562	-6.66205	0.000148075	0.00826013	0.15309
WBGene00021876	Y54G2A.11	-1.04646	3.68441	-6.17219	0.000249054	0.0119407	0.0261969
WBGene00019719	M01H9.3	-1.05668	6.72646	-12.104	1.55114e-06	0.00021268	5.11849
WBGene00022597	ZC395.5	-1.0576	3.5143	-6.42385	0.000183376	0.00934134	0.402152
WBGene00012322	W07A12.4	-1.06033	2.81692	-4.62685	0.00162739	0.0465408	-1.75673
WBGene00011727	T12A7.6	-1.0613	1.5375	-6.32881	0.000198091	0.00988501	0.755033
WBGene00008915	F17C11.4	-1.06218	4.27485	-9.78475	8.04083e-06	0.000861073	3.60785
WBGene00015484	atgl-1	-1.08543	5.71188	-7.2056	8.51066e-05	0.00538189	0.77297
WBGene00012699	Y39B6A.41	-1.0903	2.5124	-4.92351	0.00107967	0.0352779	-1.24768
WBGene00001752	gst-4	-1.11273	4.54089	-6.43249	0.000188966	0.00952689	0.0969622
WBGene00009820	F47B10.9	-1.12517	1.89621	-4.76883	0.00129745	0.0392917	-1.3204
WBGene00008892	clec-246	-1.14116	0.973402	-5.03652	0.000916493	0.031291	-0.801387
WBGene00022078	epg-9	-1.1583	5.03577	-10.979	3.39389e-06	0.00043677	4.40295
WBGene00021516	Y41D4B.14	-1.16044	-0.852342	-4.75994	0.00131067	0.0394449	-0.955029
WBGene00019604	pgph-1	-1.16532	5.45115	-7.33757	7.47533e-05	0.00491875	0.947902
WBGene00001564	icl-1	-1.17145	9.91992	-5.30475	0.000688411	0.0253125	-1.58647
WBGene00017484	F15E6.3	-1.17149	2.8287	-6.61738	0.000144848	0.00814203	0.842577
WBGene00008439	mfb-1	-1.17393	2.67052	-6.73235	0.000128212	0.0076154	1.01229
WBGene00009724	F45D3.4	-1.17485	7.14067	-7.55727	6.04717e-05	0.00426529	1.08822
WBGene00017678	asp-12	-1.17568	4.38173	-5.08163	0.000907149	0.0311681	-1.57274
WBGene00045275	F18E3.12	-1.19708	4.2629	-6.02745	0.000295058	0.013629	-0.311327
WBGene00003707	nhr-117	-1.20059	3.14775	-9.29575	1.18898e-05	0.001203	3.48034
WBGene00077692	C08E8.10	-1.20852	2.3279	-5.85872	0.00033713	0.0146766	0.0422161
WBGene00009142	F26A3.4	-1.21054	6.3915	-8.95075	1.74765e-05	0.00157299	2.47696
WBGene00017659	F21C10.10	-1.21278	3.8013	-8.37867	2.63495e-05	0.00220899	2.44406
WBGene00016892	pgph-3	-1.22982	6.70282	-10.4311	5.51482e-06	0.000629736	3.74356
WBGene00003643	nhr-53	-1.23417	1.31563	-5.02332	0.000932042	0.0317262	-0.869857
WBGene00012850	Y44A6C.1	-1.24073	4.27432	-9.0318	1.57402e-05	0.00150469	2.89692
WBGene00019730	asns-2	-1.24496	7.61518	-11.271	3.04953e-06	0.000399461	4.39042
WBGene00019300	swt-1	-1.2749	3.98306	-7.36478	7.2797e-05	0.00491875	1.30423
WBGene00022487	fbxa-21	-1.30927	1.85019	-5.51772	0.00050547	0.0201515	-0.301204
WBGene00017756	F23F12.12	-1.3129	2.49179	-5.8424	0.000353277	0.0152902	-0.0344589
WBGene00009785	F46C5.10	-1.32611	4.0381	-6.24068	0.00023278	0.0113459	0.0143079
WBGene00020862	fip-2	-1.33127	2.64814	-8.218	3.0041e-05	0.00240837	2.59203
WBGene00020832	T26C12.2	-1.33358	0.209831	-5.73375	0.00039017	0.0164962	0.205382
WBGene00010137	ztf-26	-1.34219	0.883282	-5.43722	0.000556457	0.0215403	-0.255571
WBGene00020007	R11F4.1	-1.35472	5.81968	-10.7183	4.48309e-06	0.000539111	4.02182
WBGene00017303	F09F7.6	-1.38418	3.00646	-8.08015	3.40618e-05	0.0026381	2.37583
WBGene00021731	Y49G5A.1	-1.40577	0.91779	-5.00344	0.000957157	0.0322815	-0.837906
WBGene00269382	F33D11.16	-1.42457	-1.15981	-4.62653	0.00156374	0.0450718	-1.1054
WBGene00022246	acp-7	-1.43905	2.19486	-6.67396	0.000136381	0.00788794	1.04658
WBGene00007365	C06B3.6	-1.44416	4.09906	-7.35099	7.3781e-05	0.00491875	1.26533
WBGene00016845	C50F7.5	-1.44759	2.15284	-5.44967	0.000575546	0.0219892	-0.483133
WBGene00006650	tts-1	-1.45138	4.22235	-6.16118	0.000254126	0.0121442	-0.122234
WBGene00206464	F59C6.18	-1.45429	1.15202	-4.74361	0.0013766	0.0408001	-1.2504
WBGene00016119	C25H3.10	-1.63448	1.22238	-6.90058	0.000107539	0.00649261	1.45555
WBGene00010790	sodh-1	-1.69507	4.67354	-7.72298	5.16973e-05	0.00375471	1.52264
WBGene00000529	clh-2	-1.74461	4.19103	-10.415	5.5801e-06	0.000629736	4.09495
WBGene00007509	C10C5.5	-1.88848	-0.591347	-5.15056	0.000798212	0.0284929	-0.454959
WBGene00018946	F56C3.9	-1.8891	1.27291	-4.71727	0.0014454	0.0422419	-1.3127
WBGene00012113	T28B8.1	-1.90543	4.17293	-8.25309	3.18528e-05	0.00252602	2.20764
WBGene00014905	Y51A2A.2	-1.95924	-0.7419	-5.33305	0.000633446	0.0237074	-0.196665
WBGene00018448	F45D11.1	-2.01918	1.63989	-5.08929	0.000898486	0.0310889	-0.864811
WBGene00011185	R10D12.1	-2.1005	1.74343	-5.85851	0.000357477	0.0153799	0.108595
WBGene00017806	F26A1.8	-2.24656	1.30745	-10.8731	3.56484e-06	0.000451812	5.04909
WBGene00017488	dct-7	-2.27072	-0.557614	-5.31842	0.000674701	0.0249963	-0.266196
WBGene00018451	F45D11.4	-2.39245	-0.232935	-4.5592	0.00177979	0.049926	-1.32192
WBGene00021581	clec-70	-2.42801	0.302545	-5.1239	0.000860483	0.0300575	-0.618509
WBGene00013058	clec-247	-2.44038	0.81964	-5.72118	0.000418961	0.0173632	0.0822118
WBGene00018459	F45D11.14	-2.55997	0.126263	-6.76693	0.000131005	0.00771323	1.39456
WBGene00018460	F45D11.15	-2.83315	0.394509	-6.65275	0.000149528	0.00830959	1.23366
WBGene00018461	F45D11.16	-2.9725	1.50006	-5.92547	0.000331152	0.0145025	0.242432
WBGene00009221	acs-2	-3.62051	4.03485	-8.42917	2.72707e-05	0.00227323	2.5597

## Sheet: icb98 vs WT
S5 Table. Differentially expressed genes in pals-25(jy111), pals-25(icb98), and pals-22(jy3) mutants compared to wild-type animals, and differentially expressed genes in pals-22(jy3) mutants compared to pals-22(jy3) pals-25(jy9) double mutants.
Differentially expressed genes in pals-25(icb98) as determined by Kallisto and Sleuth (pval<0.01, qval<0.1) - analysis performed on genes UP log2 fold change > 2
WS235
target_id	WormBase Gene ID	Gene name	pval	qval	Log2 fold change
K08H10.1a.2	WBGene00002263	lea-1	1.53719e-39	5.64581e-37	11.378
C17H1.10.1	WBGene00044237	pals-9	2.43116e-84	2.43836e-81	11.1751
ZC196.6b	WBGene00022550	droe-8	1.06079e-11	7.83635e-10	10.3398
C54D10.8a	WBGene00008302	pals-38	5.92674e-09	2.81515e-07	10.1012
Y105C5A.6	WBGene00004160	pqn-79	2.54354e-53	1.38183e-50	10.0656
K08H10.1g	WBGene00002263	lea-1	6.33478e-32	1.66861e-29	9.97429
F15A4.8b	WBGene00008842	chil-28	2.34238e-49	1.15249e-46	9.95929
Y105C5A.4	WBGene00000028	abu-5	7.00094e-15	7.15936e-13	9.85002
F49A5.8	WBGene00005770	srw-23	2.11741e-36	6.73362e-34	9.14328
F49A5.6	WBGene00009858	thn-4	3.1077e-36	9.64756e-34	9.14219
F56A6.5	WBGene00044427	F56A6.5	1.46441e-11	1.05199e-09	8.87797
Y105C5A.3	WBGene00004158	pqn-76	4.69167e-24	8.99593e-22	8.8042
ZK154.5.1	WBGene00022667	ZK154.5	3.34236e-05	0.000695601	8.69186
F15A4.8a	WBGene00008842	chil-28	1.75817e-26	3.75801e-24	8.67525
ZK938.6	WBGene00014162	chil-9	8.41002e-20	1.2825e-17	8.53525
C53A5.11	WBGene00008269	C53A5.11	7.04336e-16	7.9168e-14	8.28537
R09D1.5	WBGene00011161	chil-18	7.85971e-113	1.46398e-109	8.27142
Y2H9A.6b	WBGene00086568	Y2H9A.6	2.42693e-06	6.86412e-05	8.22328
T19H5.3	WBGene00011848	chil-27	7.62507e-47	3.4884e-44	8.20771
W04G5.16	WBGene00206393	W04G5.16	1.4093e-32	3.82815e-30	8.10247
F26H11.2h	WBGene00009180	nurf-1	6.71262e-10	3.68516e-08	8.0773
C38D9.7	WBGene00008015	fbxa-174	8.26311e-39	2.87303e-36	8.0737
F09C6.13	WBGene00044183	F09C6.13	3.56146e-41	1.38615e-38	8.07114
W08A12.4	WBGene00021081	pals-33	2.10906e-229	1.37495e-225	8.01207
C08H9.4b.2	WBGene00007465	chil-1	1.67565e-08	7.27053e-07	8.00726
W04G5.7	WBGene00012267	W04G5.7	1.09907e-22	1.97658e-20	7.9607
T26F2.3.2	WBGene00045401	eol-1	0	0	7.92092
F09C6.3	WBGene00008617	F09C6.3	2.04719e-21	3.44417e-19	7.90045
F11A5.3	WBGene00008671	F11A5.3	8.09377e-16	9.01971e-14	7.85597
F54A5.3e	WBGene00018788	shc-1	8.28297e-09	3.8297e-07	7.85557
F40H7.12	WBGene00044379	F40H7.12	4.94774e-13	4.38851e-11	7.8131
C01G6.3.1	WBGene00007225	C01G6.3	7.79436e-06	0.000195624	7.78377
B0507.8	WBGene00015225	B0507.8	0	0	7.77765
ZK218.7	WBGene00013941	ZK218.7	1.33117e-21	2.26882e-19	7.74883
C53A5.9	WBGene00008267	C53A5.9	7.24181e-112	1.25896e-108	7.72276
F01G10.4	WBGene00008507	F01G10.4	7.63592e-22	1.31001e-19	7.70229
F09C6.1	WBGene00008615	F09C6.1	2.25683e-22	3.97644e-20	7.63678
B0336.6.2	WBGene00015146	abi-1	0.000290419	0.00429548	7.567
C17H1.4b	WBGene00007657	pals-3	9.25874e-07	2.84047e-05	7.55304
B0507.10	WBGene00015227	ddn-1	0	0	7.53814
C47B2.9.2	WBGene00008134	C47B2.9	0.000424839	0.00593704	7.50172
Y71H2AR.2	WBGene00022189	Y71H2AR.2	4.19949e-33	1.19033e-30	7.5002
C17H1.13b	WBGene00044708	pals-11	9.953e-11	6.31495e-09	7.48437
Y17D7B.4.2	WBGene00012452	Y17D7B.4	8.46542e-05	0.00154049	7.47292
Y105C5A.5	WBGene00004159	pqn-78	5.71485e-08	2.21107e-06	7.45911
M01E5.6	WBGene00010808	sepa-1	2.24868e-15	2.3837e-13	7.44723
Y6E2A.7	WBGene00012400	Y6E2A.7	1.11482e-36	3.58904e-34	7.44404
B0284.4	WBGene00007134	pals-28	1.67977e-107	2.73771e-104	7.41729
T27E7.6	WBGene00012091	pals-29	2.08107e-113	4.17447e-110	7.38825
C17H1.6	WBGene00007659	pals-5	4.46996e-52	2.33126e-49	7.37443
T05A12.3.2	WBGene00020234	T05A12.3	1.25349e-05	0.000300435	7.36338
F15H10.12	WBGene00195181	F15H10.12	1.36654e-11	9.87029e-10	7.33283
C17H1.3	WBGene00007656	pals-2	3.06406e-30	7.26378e-28	7.30711
F15H10.6	WBGene00008873	F15H10.6	3.72318e-30	8.74678e-28	7.27793
Y2H9A.6a	WBGene00086568	Y2H9A.6	3.83412e-06	0.00010404	7.25753
F42C5.3a	WBGene00018345	F42C5.3	7.57632e-17	9.06274e-15	7.2426
F47B8.1	WBGene00009802	F47B8.1	6.3134e-16	7.22081e-14	7.22635
ZC196.6a	WBGene00022550	droe-8	4.69829e-64	2.84924e-61	7.21354
F53H2.1a	WBGene00010004	F53H2.1	1.42211e-10	8.80867e-09	7.20151
T20D4.7	WBGene00020613	T20D4.7	7.79677e-104	1.19598e-100	7.18967
F57F10.1b	WBGene00019018	abts-3	0.000578441	0.00773142	7.15869
T28D6.5a.2	WBGene00012125	T28D6.5	0.000209293	0.00327965	7.13703
F26D11.13	WBGene00045393	F26D11.13	1.22353e-48	5.9085e-46	7.13423
C17H1.4a	WBGene00007657	pals-3	1.26058e-06	3.78274e-05	7.13394
Y113G7B.1b	WBGene00013754	fbxa-116	9.25816e-29	2.11776e-26	7.13135
R09D1.4	WBGene00011160	R09D1.4	6.95303e-17	8.35549e-15	7.12338
C08E3.10a	WBGene00015602	fbxa-158	1.57604e-05	0.000367606	7.12146
M01E11.7b.2	WBGene00006508	tns-1	1.63009e-05	0.000377887	7.07828
B0507.15	WBGene00202499	B0507.15	6.80085e-16	7.71069e-14	7.0766
ZK218.11	WBGene00013943	ZK218.11	1.98217e-14	1.9432e-12	7.03811
T05A8.1.2	WBGene00020227	T05A8.1	2.13938e-25	4.42766e-23	7.00597
K08F9.3c	WBGene00010686	K08F9.3	3.48528e-05	0.000721315	6.99031
Y39G8B.5	WBGene00012726	Y39G8B.5	1.24746e-97	1.71211e-94	6.98535
K08H10.1m	WBGene00002263	lea-1	6.21925e-09	2.94337e-07	6.98512
T28A11.13	WBGene00020875	T28A11.13	5.83276e-34	1.72842e-31	6.98159
K09E9.1b.2	WBGene00010724	K09E9.1	0.00169575	0.0184327	6.94035
F46H6.2c.1	WBGene00000959	dgk-2	0.000341137	0.00492844	6.93484
C17H1.14	WBGene00044709	pals-12	3.65615e-11	2.5024e-09	6.90365
B0284.2	WBGene00007132	pals-27	1.46488e-39	5.4571e-37	6.89244
ZC196.2	WBGene00022546	ZC196.2	2.04586e-27	4.52118e-25	6.88722
ZK938.8	WBGene00044804	ZK938.8	1.46661e-16	1.71501e-14	6.88477
C18F3.2e	WBGene00004732	sax-7	0.000503196	0.0068593	6.88107
F55G1.7d	WBGene00018903	F55G1.7	0.000260364	0.00394051	6.84217
C38D9.1	WBGene00008009	fbxa-171	2.90305e-20	4.67302e-18	6.83619
K04H4.1b	WBGene00001263	emb-9	0.000691532	0.00894498	6.83452
Y71H2AM.25	WBGene00044760	Y71H2AM.25	2.95498e-175	8.56189e-172	6.78704
B0507.17	WBGene00235307	B0507.17	2.07353e-12	1.67923e-10	6.78005
C16C4.12	WBGene00015836	math-7	1.91734e-08	8.16968e-07	6.76247
F44A6.2.2	WBGene00004786	sex-1	0.00508298	0.0443159	6.69988
F32B4.4b.2	WBGene00009314	F32B4.4	0.0023586	0.0239507	6.67584
C46F9.2	WBGene00016718	math-23	2.56157e-10	1.51469e-08	6.67103
C08H9.4a.2	WBGene00007465	chil-1	1.23685e-12	1.02324e-10	6.6202
F56D1.4a	WBGene00000548	clr-1	0.00187909	0.0199841	6.6175
Y57G11B.1	WBGene00013294	pals-30	1.01358e-67	6.77724e-65	6.59532
E02C12.8a	WBGene00017093	E02C12.8	3.67984e-05	0.000755258	6.58556
W01D2.5a.2	WBGene00012182	osta-3	1.63995e-05	0.000379796	6.5852
C54D10.14a	WBGene00138721	pals-37	3.10138e-18	4.14742e-16	6.57053
C44B12.6a	WBGene00016639	C44B12.6	0.000371028	0.00528705	6.55812
C08H9.7	WBGene00007467	chil-3	1.37407e-38	4.71469e-36	6.51918
F25C8.3d	WBGene00006812	unc-80	0.00226241	0.0231724	6.5132
Y73F8A.34d	WBGene00013538	ari-1.4	0.0056327	0.0478449	6.45601
ZK218.5	WBGene00013939	ZK218.5	1.00733e-19	1.52721e-17	6.41735
M01G12.5	WBGene00010819	M01G12.5	6.71237e-07	2.11911e-05	6.39281
Y53H1A.1b	WBGene00013177	rsy-1	6.88848e-05	0.0012886	6.39035
M176.6b	WBGene00002199	kin-15	0.000290349	0.00429548	6.38169
C15A11.5	WBGene00000596	col-7	2.54436e-05	0.000552451	6.33925
K07C6.15	WBGene00005961	srx-70	1.002e-11	7.44418e-10	6.31003
R09A1.1d	WBGene00019971	ergo-1	0.00461722	0.0410092	6.29314
C54D10.12	WBGene00044787	pals-36	7.57288e-20	1.16851e-17	6.27009
T17A3.1	WBGene00006894	ver-1	6.43486e-40	2.46767e-37	6.26551
Y113G7B.1a	WBGene00013754	fbxa-116	8.25004e-13	7.07685e-11	6.23787
T05A8.2.1	WBGene00020228	T05A8.2	0.000156994	0.00258129	6.19096
C04H5.7a.1	WBGene00007315	C04H5.7	4.91832e-06	0.000129292	6.17395
C54D10.7	WBGene00008301	pals-39	8.4692e-217	3.68086e-213	6.16995
F09C6.11b	WBGene00044181	F09C6.11	8.58001e-11	5.49732e-09	6.15664
F09C6.12	WBGene00044182	F09C6.12	2.17523e-155	5.67235e-152	6.13178
W07A8.3b	WBGene00001043	dnj-25	0.00904275	0.0684692	6.11334
F47C12.12	WBGene00219377	F47C12.12	7.86842e-11	5.1041e-09	6.10336
C48A7.2a.2	WBGene00016739	pitr-1	0.00201256	0.0211449	6.10282
T27E7.9	WBGene00012093	T27E7.9	7.1214e-06	0.000180318	6.09272
Y94H6A.2	WBGene00022375	Y94H6A.2	7.92039e-98	1.14744e-94	6.09019
C08H9.9	WBGene00014673	C08H9.9	2.76404e-46	1.24272e-43	6.08591
R11A5.4d.2	WBGene00011232	pck-2	0.00642227	0.0528307	6.04312
C09E7.8b.2	WBGene00015642	C09E7.8	0.00218307	0.0225278	6.03214
Y9C9A.12	WBGene00021179	fbxa-86	6.40938e-10	3.54105e-08	6.03176
Y77E11A.12a.1	WBGene00022313	Y77E11A.12	0.000108565	0.00190515	5.98671
Y77E11A.12c.1	WBGene00022313	Y77E11A.12	0.000108565	0.00190515	5.98671
F09C6.11a	WBGene00044181	F09C6.11	2.61952e-18	3.55777e-16	5.9732
Y92H12A.1b.2	WBGene00005077	src-1	0.00136497	0.015496	5.97095
Y18H1A.6c	WBGene00004028	pif-1	0.00641855	0.0528168	5.95631
B0334.20	WBGene00219293	B0334.20	1.0387e-09	5.56183e-08	5.92372
K07A12.5c	WBGene00010623	K07A12.5	0.00113039	0.013266	5.92257
T17A3.10	WBGene00020546	zig-13	1.67132e-31	4.27283e-29	5.9191
C08H9.11	WBGene00007470	chil-5	1.16115e-24	2.34722e-22	5.91444
K04G2.5a.1	WBGene00010564	ath-1	0.0088198	0.0671779	5.88534
C17H1.5	WBGene00007658	pals-4	5.00226e-72	3.72697e-69	5.85562
B0507.7	WBGene00015224	B0507.7	1.66792e-65	1.06084e-62	5.84233
K08H10.1a.1	WBGene00002263	lea-1	7.77569e-05	0.00143501	5.83482
Y47G7B.2	WBGene00021654	Y47G7B.2	8.29385e-85	8.76069e-82	5.83083
W03G1.8	WBGene00021013	W03G1.8	4.45753e-11	3.01137e-09	5.82357
T17A3.9	WBGene00020545	adbp-2	4.6629e-09	2.25867e-07	5.80991
K10H10.10a	WBGene00010765	K10H10.10	0.000250372	0.00382256	5.80155
B0507.6	WBGene00015223	B0507.6	1.16296e-93	1.44412e-90	5.79508
C31B8.4	WBGene00016281	pals-32	8.82539e-78	7.93585e-75	5.79496
C45G7.1	WBGene00016668	ilys-1	5.3135e-05	0.00103946	5.78873
F59G1.3.2	WBGene00006933	vps-35	0.0031825	0.0305223	5.78024
T11F9.3.2	WBGene00003539	nas-20	0.00857967	0.0657156	5.75439
C15A11.6	WBGene00000638	col-62	9.80335e-08	3.63128e-06	5.75434
T27B7.1b	WBGene00003649	nhr-59	0.0013875	0.0156903	5.73525
F55G1.7a	WBGene00018903	F55G1.7	0.00815213	0.0633253	5.71895
C32B5.18	WBGene00235351	C32B5.18	8.13685e-05	0.00149321	5.7184
C54D10.14b	WBGene00138721	pals-37	0.00116608	0.0135931	5.685
K10C2.14	WBGene00206388	K10C2.14	0.000114011	0.00198336	5.65454
K02E7.10	WBGene00019314	K02E7.10	1.12649e-223	5.87511e-220	5.65421
Y71G12B.30c	WBGene00044347	Y71G12B.30	0.00317954	0.0305051	5.64339
F36H5.3b	WBGene00018102	math-28	1.70988e-05	0.000391815	5.63322
T26E4.9	WBGene00012051	T26E4.9	1.05216e-18	1.4831e-16	5.62226
C32B5.13	WBGene00016306	C32B5.13	0.000144514	0.00240953	5.6152
F49A5.10	WBGene00044195	F49A5.10	2.2256e-10	1.32807e-08	5.61185
F09C6.14	WBGene00044278	F09C6.14	2.13509e-05	0.000475869	5.54349
ZK938.5	WBGene00003863	old-2	7.08838e-07	2.22703e-05	5.5404
T20H9.3	WBGene00020639	fbxa-71	4.4968e-32	1.19656e-29	5.51837
C08H9.18	WBGene00206395	C08H9.18	1.00549e-07	3.70341e-06	5.50882
K08F9.3a	WBGene00010686	K08F9.3	2.5414e-06	7.1491e-05	5.48522
C17H1.2	WBGene00007655	C17H1.2	3.21361e-05	0.000676051	5.44096
ZC239.2	WBGene00022565	ZC239.2	1.05386e-07	3.86518e-06	5.38634
F59G1.5.2	WBGene00004214	ptp-2	0.000923813	0.0112729	5.37584
C36B1.8c.1	WBGene00007975	gls-1	0.00176503	0.0190272	5.36577
F42G4.5a	WBGene00009642	F42G4.5	0.00156319	0.0172726	5.35135
T26E4.10	WBGene00012052	T26E4.10	1.29189e-15	1.40957e-13	5.34705
Y92H12A.1a.2	WBGene00005077	src-1	0.00347215	0.0327936	5.33643
F11H8.3	WBGene00000597	col-8	1.93122e-94	2.51802e-91	5.3154
K08F9.3b	WBGene00010686	K08F9.3	1.31808e-05	0.00031361	5.29167
F09C6.2	WBGene00008616	fbxa-44	3.48275e-08	1.41583e-06	5.26675
Y75B8A.39	WBGene00023483	Y75B8A.39	5.59337e-10	3.15029e-08	5.2616
F49E12.2	WBGene00009898	dod-23	4.86758e-33	1.35034e-30	5.26023
K02H11.6	WBGene00019349	trx-5	7.44379e-21	1.2132e-18	5.23142
F09C6.6	WBGene00008618	fbxa-45	0.000947624	0.011515	5.22926
Y102A5C.9	WBGene00013616	fbxa-148	0.00106035	0.012625	5.22414
ZK250.7	WBGene00022690	math-49	1.84813e-57	1.04769e-54	5.21809
T07A5.7	WBGene00045475	T07A5.7	3.28147e-32	8.82173e-30	5.21265
C08H9.4b.1	WBGene00007465	chil-1	2.09575e-07	7.24812e-06	5.19855
F52D2.1	WBGene00018684	fbxa-41	0.000124758	0.00213473	5.19532
C04H5.7b	WBGene00007315	C04H5.7	0.0048783	0.0429188	5.17949
ZK285.2	WBGene00013961	ZK285.2	3.92629e-07	1.28143e-05	5.15293
C32H11.13	WBGene00007876	dct-19	0.000292631	0.00431615	5.0722
W03F11.1a	WBGene00021005	ule-1	0.00248657	0.0249389	5.06092
Y6E2A.5	WBGene00012399	Y6E2A.5	2.36189e-93	2.79959e-90	5.0579
Y119D3A.2	WBGene00022477	fbxa-28	0.00197609	0.0208372	5.05663
W09G12.8	WBGene00021122	W09G12.8	8.39886e-85	8.76069e-82	5.05635
R13A1.4b	WBGene00006748	unc-8	0.00397677	0.0365663	5.02001
C08H9.10	WBGene00007469	chil-4	2.15344e-12	1.72785e-10	4.98017
T06E6.5	WBGene00011539	fbxa-135	2.18234e-45	9.32934e-43	4.97948
W04G5.8	WBGene00012268	W04G5.8	3.51084e-19	5.08622e-17	4.96261
C44B12.6d	WBGene00016639	C44B12.6	1.66707e-09	8.65978e-08	4.94981
ZC196.1	WBGene00022545	ZC196.1	1.9374e-30	4.72165e-28	4.92581
C08F11.12	WBGene00007459	C08F11.12	2.07336e-05	0.000465292	4.90615
W09D10.1.3	WBGene00012359	W09D10.1	0.00661156	0.0539961	4.904
Y116A8C.14b	WBGene00004402	rom-3	0.000313941	0.00458635	4.90028
C17H1.8a	WBGene00007661	pals-7	1.30835e-05	0.000311863	4.89586
W08E12.2	WBGene00021083	W08E12.2	1.59103e-39	5.76238e-37	4.8395
T10C6.15c.4	WBGene00050899	T10C6.15	0.000479574	0.00657165	4.83334
C43D7.4	WBGene00008067	C43D7.4	6.45061e-11	4.26927e-09	4.82635
F48G7.2a	WBGene00018614	pals-31	0.00025343	0.00385797	4.82037
T26H5.4a	WBGene00012069	T26H5.4	0.000897183	0.0110098	4.81527
C53B4.5	WBGene00000693	col-119	2.77895e-18	3.73539e-16	4.79551
Y39H10B.3	WBGene00194902	Y39H10B.3	5.64113e-13	4.96972e-11	4.79501
Y17G9A.4	WBGene00021197	Y17G9A.4	0.00108716	0.0128742	4.77557
R09D1.13	WBGene00011169	R09D1.13	0.005606	0.047727	4.76033
Y2H9A.4d	WBGene00012381	Y2H9A.4	4.8574e-12	3.74753e-10	4.75376
Y2H9A.4b	WBGene00012381	Y2H9A.4	0.0023909	0.0242127	4.74552
C50A2.2b	WBGene00016796	cec-2	0.00846621	0.0651634	4.74383
T27F7.12	WBGene00206517	T27F7.12	6.59697e-06	0.000168822	4.71809
Y73B6BL.18b.4	WBGene00004881	smg-3	0.00342541	0.032458	4.70784
B0507.5a	WBGene00015222	B0507.5	0.00685283	0.0554456	4.70742
T10C6.15b	WBGene00050899	T10C6.15	0.000174682	0.00283397	4.70273
F49A5.4a	WBGene00009856	clec-24	0.00378022	0.0350682	4.6861
W06E11.5b	WBGene00044319	tag-266	0.00411688	0.0376555	4.66065
Y105C5B.30	WBGene00044085	Y105C5B.30	8.29374e-05	0.00151666	4.63593
ZK666.6	WBGene00014046	clec-60	5.88849e-65	3.65605e-62	4.62814
Y71A12B.17a	WBGene00045058	gadr-5	0.00533947	0.0459529	4.62477
ZC196.9a	WBGene00022552	ZC196.9	0.00229532	0.0234634	4.60174
F22G12.1	WBGene00009061	pals-14	1.45009e-55	8.04554e-53	4.5943
F11C7.6a	WBGene00017378	F11C7.6	0.00969922	0.0721823	4.58584
C08H9.12	WBGene00007471	chil-6	1.96879e-13	1.78886e-11	4.57683
ZC196.3b	WBGene00022547	ZC196.3	0.00995944	0.0737555	4.57553
B0284.1	WBGene00007131	pals-26	1.89452e-42	7.60053e-40	4.56997
K09E3.5	WBGene00019576	K09E3.5	1.59096e-07	5.6216e-06	4.56216
C16C4.13	WBGene00015837	math-8	2.37028e-34	7.18719e-32	4.55694
T10C6.15a	WBGene00050899	T10C6.15	0.00020151	0.00317317	4.55137
Y6E2A.4	WBGene00012398	Y6E2A.4	5.58055e-64	3.30736e-61	4.51973
C49C8.2	WBGene00016766	C49C8.2	2.42993e-72	1.86369e-69	4.48538
T26H5.10	WBGene00044783	T26H5.10	0.000114476	0.00199014	4.46574
C18D4.2a	WBGene00007672	fbxa-136	0.00694592	0.056025	4.45847
C39B5.9	WBGene00016527	fbxa-47	2.87726e-09	1.43736e-07	4.44892
F54D1.2	WBGene00000700	col-126	3.02743e-12	2.38508e-10	4.44172
F54D1.3	WBGene00000701	col-127	3.02743e-12	2.38508e-10	4.44172
C45B2.1	WBGene00016658	C45B2.1	4.02642e-18	5.32211e-16	4.43387
C44B12.6c	WBGene00016639	C44B12.6	0.00666171	0.0543206	4.42871
C28C12.13	WBGene00005670	sru-7	0.00209992	0.0218339	4.42523
F28F8.7c	WBGene00009224	F28F8.7	0.00529488	0.0456831	4.42257
H01M10.3	WBGene00045268	ttr-42	1.23797e-09	6.57485e-08	4.41244
ZC196.4	WBGene00022548	ZC196.4	8.58157e-64	4.97293e-61	4.39718
T15B7.3	WBGene00000716	col-143	4.82173e-18	6.31841e-16	4.3846
F48G7.8	WBGene00018619	F48G7.8	3.39309e-70	2.45782e-67	4.38284
B0507.4	WBGene00015221	B0507.4	3.53264e-05	0.000729958	4.37914
F48G7.2b	WBGene00018614	pals-31	2.23693e-22	3.9682e-20	4.37648
C08H9.13	WBGene00007472	chil-7	4.42671e-14	4.27538e-12	4.3752
F49H6.5a	WBGene00009908	F49H6.5	5.04284e-07	1.61551e-05	4.36186
C08H9.8	WBGene00007468	C08H9.8	0.00159401	0.0175388	4.33233
Y5H2A.4	WBGene00044521	Y5H2A.4	7.04673e-20	1.09379e-17	4.33157
Y54G2A.47	WBGene00044490	pudl-2	5.88689e-12	4.47558e-10	4.33044
C04F12.1	WBGene00007297	C04F12.1	2.65651e-196	8.65921e-193	4.31252
F19G12.7	WBGene00000025	abu-2	1.40158e-39	5.29696e-37	4.29754
C10G8.4	WBGene00015683	C10G8.4	5.41996e-05	0.00105712	4.28648
Y5H2A.3	WBGene00000027	abu-4	1.73092e-39	6.11362e-37	4.27852
Y73F8A.9	WBGene00004171	pqn-91	1.09175e-15	1.20125e-13	4.26991
ZK813.5	WBGene00022824	ZK813.5	3.24195e-24	6.30898e-22	4.2622
C49C8.8	WBGene00235271	C49C8.8	4.34957e-09	2.11612e-07	4.2371
C17H1.10.2	WBGene00044237	pals-9	0.00573157	0.048448	4.22675
F38A3.1	WBGene00000657	col-81	1.79185e-10	1.09429e-08	4.21332
F52C6.5	WBGene00018662	math-30	3.01194e-06	8.39127e-05	4.17544
R09D1.12	WBGene00011168	R09D1.12	5.81402e-47	2.75658e-44	4.16079
F11A5.4	WBGene00008672	F11A5.4	0.0032594	0.0311117	4.15509
Y116A8C.14a	WBGene00004402	rom-3	8.86925e-12	6.6081e-10	4.15209
W04G3.12	WBGene00044151	W04G3.12	5.17247e-14	4.90481e-12	4.14987
C06E4.8	WBGene00015537	C06E4.8	7.32318e-47	3.41012e-44	4.1291
F22E5.11	WBGene00017709	F22E5.11	1.91067e-08	8.15458e-07	4.12829
Y51H4A.9	WBGene00000710	col-137	1.8853e-10	1.14608e-08	4.12767
M199.5a	WBGene00000708	col-135	0.00860428	0.0658374	4.1274
ZK546.11	WBGene00001778	gst-30	1.8392e-31	4.65639e-29	4.10521
F58F6.6	WBGene00019054	F58F6.6	0.00036798	0.00524936	4.0846
F57A8.8	WBGene00010183	fipr-13	5.81856e-10	3.26139e-08	4.04954
Y73F8A.8	WBGene00004170	pqn-90	1.54604e-37	5.16872e-35	4.03141
Y50D4B.5	WBGene00021744	clec-203	1.92874e-08	8.20486e-07	4.02617
K10H10.4b	WBGene00010760	K10H10.4	0.00896844	0.0680646	3.98473
T24E12.11	WBGene00020778	T24E12.11	0.000957836	0.0116174	3.97418
F26D11.5	WBGene00017822	clec-216	0.0013896	0.0157072	3.96871
F15D3.8	WBGene00008858	pals-1	3.39506e-20	5.43147e-18	3.95917
T26F2.2	WBGene00012058	T26F2.2	8.88063e-43	3.67588e-40	3.94064
ZK813.2	WBGene00022821	ZK813.2	0.000256616	0.00389964	3.93275
C27B7.9	WBGene00007765	C27B7.9	1.14172e-07	4.14661e-06	3.92029
F49F1.5b	WBGene00018645	F49F1.5	5.51682e-21	9.04793e-19	3.91618
Y38A10A.5.2	WBGene00000802	crt-1	0.00779608	0.0612345	3.90422
Y9C9A.1	WBGene00021176	Y9C9A.1	5.6646e-18	7.34904e-16	3.8938
F07E5.9	WBGene00017214	F07E5.9	1.26008e-15	1.38063e-13	3.86307
F48G7.10	WBGene00018621	F48G7.10	2.34818e-17	2.91588e-15	3.85688
F48G7.5	WBGene00018616	F48G7.5	2.33225e-117	5.06818e-114	3.84438
C16C4.14	WBGene00015838	math-9	0.00215246	0.022256	3.84065
F49F1.5a	WBGene00018645	F49F1.5	7.79115e-20	1.19512e-17	3.81757
H16D19.1	WBGene00010399	clec-13	0.0011862	0.0137845	3.8154
T07D10.4	WBGene00011584	clec-15	0.0011862	0.0137845	3.8154
Y62H9A.11	WBGene00013399	Y62H9A.11	0.000206513	0.00324412	3.81121
Y50D4B.9	WBGene00268189	Y50D4B.9	0.00234828	0.0238737	3.77782
ZC196.3a	WBGene00022547	ZC196.3	0.0017081	0.0185438	3.76634
C41G6.10	WBGene00005537	sri-25	0.00277567	0.0271935	3.75406
F58E1.6b	WBGene00003734	nhx-6	0.00181923	0.0194905	3.74559
C44H9.7b	WBGene00008102	C44H9.7	0.000516013	0.00700836	3.73286
Y102A5C.13	WBGene00013619	fbxa-112	2.99796e-12	2.37622e-10	3.71317
F23B2.10	WBGene00009077	F23B2.10	4.82126e-08	1.90491e-06	3.70823
ZK1193.1	WBGene00000608	col-19	2.17138e-09	1.10592e-07	3.68507
Y50D4B.4b	WBGene00021743	Y50D4B.4	6.27979e-11	4.16687e-09	3.66942
ZK813.1.1	WBGene00022820	ZK813.1	9.49449e-05	0.00169518	3.64375
M01G12.12	WBGene00004509	rrf-2	3.18934e-134	7.56077e-131	3.64075
F41F3.4	WBGene00000712	col-139	1.9444e-10	1.17371e-08	3.62763
F19B10.1.2	WBGene00017583	F19B10.1	2.56295e-08	1.06424e-06	3.6276
ZK355.8	WBGene00086560	ZK355.8	9.15608e-10	4.94333e-08	3.61604
T26H5.9a	WBGene00044206	T26H5.9	6.92753e-30	1.61294e-27	3.61119
C08E3.8	WBGene00015600	fbxa-165	0.000109365	0.00191661	3.57505
K10C2.8	WBGene00045265	K10C2.8	0.00544614	0.0466095	3.55494
C06E8.5	WBGene00015544	C06E8.5	1.02207e-41	4.03826e-39	3.55344
Y2H9A.4e	WBGene00012381	Y2H9A.4	9.44728e-06	0.000233513	3.54715
C34F6.3	WBGene00000752	col-179	1.17425e-11	8.60139e-10	3.54155
M18.1a	WBGene00000703	col-129	2.61824e-10	1.54122e-08	3.52762
ZC443.5	WBGene00013900	ugt-18	4.4539e-05	0.000889315	3.52591
B0507.9	WBGene00015226	B0507.9	1.03757e-19	1.56397e-17	3.51203
Y70C5C.1	WBGene00013492	Y70C5C.1	3.2277e-07	1.07221e-05	3.51062
ZK1151.1f	WBGene00006876	vab-10	0.00729967	0.0581943	3.4686
F49A5.7	WBGene00009859	clec-33	4.99249e-12	3.82909e-10	3.45784
F26F2.5	WBGene00009170	F26F2.5	0.00515817	0.0448365	3.45365
F15B10.2b	WBGene00001090	drh-1	2.65e-05	0.000571109	3.44547
T05E12.3	WBGene00011486	T05E12.3	4.06142e-29	9.37254e-27	3.42981
K10G4.13	WBGene00077629	K10G4.13	3.79646e-07	1.24372e-05	3.41071
R08H2.9	WBGene00011150	nhr-269	0.0097208	0.0722809	3.40692
Y26D4A.8	WBGene00012505	pals-13	3.34795e-06	9.23933e-05	3.40577
C46C2.5	WBGene00008113	C46C2.5	1.3568e-05	0.000321357	3.37456
ZK666.7	WBGene00014047	clec-61	1.48405e-31	3.83165e-29	3.34749
C44H9.4	WBGene00008099	C44H9.4	7.82364e-88	8.87031e-85	3.34615
C17H1.7	WBGene00007660	pals-6	2.13273e-19	3.15995e-17	3.31768
K10H10.4a	WBGene00010760	K10H10.4	1.06749e-65	6.95925e-63	3.28764
R07C12.1	WBGene00019931	R07C12.1	1.60529e-24	3.1713e-22	3.27742
F47H4.4	WBGene00009836	fbxa-185	0.00573364	0.0484498	3.26913
F47H4.8	WBGene00009839	fbxa-188	2.57994e-36	8.10568e-34	3.24233
F15B9.11	WBGene00138724	F15B9.11	8.85602e-05	0.00160263	3.24229
Y50D4B.4a	WBGene00021743	Y50D4B.4	1.11864e-209	4.16725e-206	3.23925
F43C11.3	WBGene00018380	decr-1.1	1.94364e-07	6.75791e-06	3.2175
ZK250.8	WBGene00022691	math-50	1.96333e-08	8.29784e-07	3.21317
M176.6a	WBGene00002199	kin-15	1.75937e-09	9.103e-08	3.20182
C45G7.2	WBGene00016669	ilys-2	3.70553e-06	0.000101076	3.15795
C26G2.2b	WBGene00007751	C26G2.2	5.29195e-08	2.06584e-06	3.1568
W08E12.3	WBGene00021084	W08E12.3	8.82544e-74	6.97397e-71	3.15659
W07A12.6	WBGene00012323	oac-54	7.71916e-16	8.63916e-14	3.1445
R07G3.2	WBGene00019939	lips-17	2.8269e-17	3.47722e-15	3.12804
K07E1.1.1	WBGene00019489	K07E1.1	6.34623e-05	0.00120532	3.12595
C54D10.9	WBGene00008303	C54D10.9	1.46696e-09	7.65076e-08	3.11681
K08F9.3d	WBGene00010686	K08F9.3	0.00211922	0.0219995	3.10486
C01G6.9	WBGene00007229	C01G6.9	2.16921e-14	2.11069e-12	3.08959
Y119D3A.3	WBGene00022478	fbxa-35	4.44106e-08	1.77622e-06	3.08482
F22E5.6	WBGene00017705	F22E5.6	0.000204733	0.00321809	3.08323
Y50D4B.7	WBGene00021746	Y50D4B.7	0.00430208	0.0388914	3.08294
T07H8.5	WBGene00005188	srg-31	8.9384e-07	2.75516e-05	3.06555
F07F6.5	WBGene00017218	dct-5	7.97211e-34	2.33583e-31	3.05709
T23F1.6	WBGene00004153	pqn-71	6.09965e-07	1.93269e-05	3.05547
T26H5.14	WBGene00235133	T26H5.14	3.37592e-07	1.11577e-05	3.05494
Y105C5A.1270	WBGene00194646	Y105C5A.1270	0.00148581	0.0165435	3.05301
F59A6.12	WBGene00044665	F59A6.12	0.000233644	0.00360091	3.03372
F57G4.11	WBGene00195165	F57G4.11	8.80255e-16	9.76783e-14	3.01108
T06E4.6	WBGene00000719	col-146	5.88059e-18	7.5902e-16	3.00959
T20H9.2	WBGene00020638	fbxa-43	1.07425e-06	3.25736e-05	3.00118
K07E1.1.2	WBGene00019489	K07E1.1	4.0295e-69	2.76519e-66	2.99723
Y50D4B.2c	WBGene00021741	Y50D4B.2	9.54522e-18	1.2142e-15	2.99341
F39D8.1b	WBGene00004123	pqn-36	5.66617e-14	5.32678e-12	2.97905
C09G5.5	WBGene00000656	col-80	1.0462e-07	3.84252e-06	2.93558
C24F3.6.1	WBGene00000698	col-124	2.75687e-08	1.13932e-06	2.91815
Y54G2A.11a	WBGene00021876	Y54G2A.11	3.07295e-19	4.47672e-17	2.91773
ZK813.3	WBGene00022822	ZK813.3	3.44669e-05	0.000715032	2.90616
F44E2.11	WBGene00004041	plg-1	6.64029e-16	7.56153e-14	2.90555
R09F10.7	WBGene00004141	pqn-57	4.56779e-05	0.000909269	2.88693
C45E5.3	WBGene00016666	C45E5.3	0.000733827	0.0093804	2.87233
W01B11.5d	WBGene00004154	pqn-72	2.11347e-05	0.000472666	2.86651
C54D10.10	WBGene00008304	C54D10.10	2.93422e-07	9.83493e-06	2.85947
F26F12.1	WBGene00000713	col-140	7.7905e-08	2.92728e-06	2.85547
ZC47.4	WBGene00013837	fbxa-30	0.000722365	0.00925656	2.85544
W02D9.7	WBGene00012213	W02D9.7	7.9451e-05	0.00146317	2.85412
C50F7.5	WBGene00016845	C50F7.5	1.66806e-05	0.000384259	2.85324
C34F6.2	WBGene00000751	col-178	1.68858e-08	7.30234e-07	2.84535
Y57G11B.4	WBGene00014922	Y57G11B.4	0.0033873	0.0321319	2.83619
C38H2.1a	WBGene00008018	tbc-8	2.59821e-16	3.01126e-14	2.80641
K09C8.7	WBGene00010717	K09C8.7	2.37294e-08	9.94842e-07	2.80594
W08E12.5	WBGene00021086	W08E12.5	1.45336e-28	3.29559e-26	2.79226
T09F5.20b	WBGene00202514	T09F5.20	0.00591008	0.0496192	2.7909
C50F4.8	WBGene00008233	C50F4.8	2.21998e-27	4.86475e-25	2.77336
F10E9.12	WBGene00017361	F10E9.12	4.57322e-07	1.47229e-05	2.771
F46A8.1	WBGene00014759	F46A8.1	5.9e-10	3.2803e-08	2.77003
F45E4.5a	WBGene00018470	F45E4.5	5.9087e-18	7.5902e-16	2.76301
K08E3.1	WBGene00010661	tyr-2	4.43239e-45	1.86425e-42	2.76166
Y41C4A.32	WBGene00270321	Y41C4A.32	5.69476e-46	2.47504e-43	2.75144
T01B4.1	WBGene00006674	twk-21	1.65297e-15	1.78117e-13	2.74276
F13A2.8	WBGene00003708	nhr-118	0.000168992	0.00275448	2.74194
C05E7.2	WBGene00007344	C05E7.2	4.04102e-18	5.32211e-16	2.73879
F11G11.11	WBGene00000609	col-20	3.06097e-08	1.259e-06	2.72573
Y25C1A.14	WBGene00194985	Y25C1A.14	0.00952285	0.0712702	2.69168
F09G8.6	WBGene00000666	col-91	3.46163e-23	6.35697e-21	2.6839
F38A5.12	WBGene00018169	nspb-2	1.33561e-17	1.68254e-15	2.67474
F52E1.8	WBGene00018696	pho-6	2.56026e-28	5.75552e-26	2.67401
C09G5.4	WBGene00000616	col-39	5.0229e-17	6.06399e-15	2.66259
W02D9.6	WBGene00012212	W02D9.6	3.66114e-06	0.000100075	2.65871
W03F8.6b	WBGene00020995	W03F8.6	5.64587e-08	2.19088e-06	2.65171
F22E10.4	WBGene00004009	pgp-15	0.00221013	0.0227647	2.64628
Y54G2A.48	WBGene00044491	Y54G2A.48	2.24709e-09	1.14003e-07	2.63823
K10C2.7	WBGene00019622	K10C2.7	0.000660485	0.00861173	2.63592
F13A2.6	WBGene00017415	F13A2.6	0.000549576	0.00741786	2.63168
C04F6.1	WBGene00006929	vit-5	3.35629e-10	1.93205e-08	2.62565
K04C2.5	WBGene00019382	K04C2.5	1.14457e-16	1.35055e-14	2.61997
ZK970.7	WBGene00014173	ZK970.7	5.80787e-37	1.89315e-34	2.6177
K11D12.13	WBGene00044535	K11D12.13	4.46524e-07	1.43931e-05	2.61569
ZK813.7	WBGene00045394	ZK813.7	9.867e-05	0.00175154	2.61289
F49E11.10a.2	WBGene00009895	scl-2	9.82697e-06	0.000241525	2.60681
F42C5.7	WBGene00001713	grl-4	9.76498e-31	2.42516e-28	2.6007
Y67D8C.5h	WBGene00022069	eel-1	5.67213e-05	0.0010989	2.5984
Y102A5C.8	WBGene00013615	fbxa-110	0.000656752	0.00857592	2.58255
ZC168.5	WBGene00001730	grl-21	1.7963e-22	3.20837e-20	2.57641
ZK512.7	WBGene00013986	ZK512.7	1.79578e-69	1.26564e-66	2.54032
Y22D7AR.10	WBGene00021263	Y22D7AR.10	1.48191e-07	5.27919e-06	2.52766
ZK39.6	WBGene00013931	clec-97	0.000150919	0.00249874	2.5206
Y50D4B.6	WBGene00021745	Y50D4B.6	0.000260772	0.00394212	2.50383
C42D8.2a.2	WBGene00006926	vit-2	1.55138e-07	5.49663e-06	2.50012
Y59E9AL.4	WBGene00021994	Y59E9AL.4	1.35602e-08	5.95303e-07	2.49071
Y4C6B.2a	WBGene00021156	Y4C6B.2	0.000279664	0.00417447	2.48999
Y62H9A.6	WBGene00013394	ule-5	0.000590635	0.00785816	2.488
W03F8.6a.1	WBGene00020995	W03F8.6	4.60012e-08	1.82583e-06	2.47776
W05B2.4	WBGene00012272	dhc-4	4.75626e-20	7.47163e-18	2.46676
F17E9.4	WBGene00017541	F17E9.4	0.000246776	0.00376987	2.46191
Y40C7B.1	WBGene00021498	Y40C7B.1	0.0095471	0.0713594	2.45911
K07A1.6	WBGene00010613	K07A1.6	0.0091403	0.0690874	2.45037
F35B12.4	WBGene00009384	piit-1	2.75901e-24	5.40953e-22	2.44153
W08F4.5	WBGene00021094	W08F4.5	0.000844353	0.0104849	2.43812
F35B3.4	WBGene00018031	F35B3.4	1.89199e-75	1.54179e-72	2.43752
Y74C10AR.2	WBGene00022282	Y74C10AR.2	5.95279e-05	0.00114288	2.4351
Y54G2A.46	WBGene00044489	pudl-1	4.15567e-19	5.95425e-17	2.43367
Y62H9A.5	WBGene00013393	Y62H9A.5	0.000239304	0.00367079	2.43058
K08E7.7a	WBGene00000841	cul-6	3.73695e-33	1.07086e-30	2.42221
Y62H9A.3	WBGene00013391	Y62H9A.3	0.000187587	0.00300658	2.4081
T25F10.3.1	WBGene00020806	T25F10.3	0.00504781	0.0440535	2.40759
H06A10.1	WBGene00010368	H06A10.1	2.59927e-05	0.000561567	2.40689
F53E4.1b.1	WBGene00009978	F53E4.1	8.29788e-11	5.34281e-09	2.40338
F35A5.3	WBGene00000033	abu-10	4.84429e-12	3.74753e-10	2.40084
F09F7.8	WBGene00017305	nspb-12	5.40819e-08	2.10806e-06	2.39742
K04F10.4g.2	WBGene00000254	bli-4	1.10105e-51	5.62983e-49	2.3951
ZK829.5	WBGene00006555	tbx-36	0.00366117	0.0341583	2.39352
R05F9.5	WBGene00001757	gst-9	3.79368e-09	1.86305e-07	2.38
C25F9.12	WBGene00045412	C25F9.12	0.000149966	0.00249246	2.37514
ZC373.2	WBGene00013867	ZC373.2	4.02522e-05	0.000816218	2.36778
F35C5.10	WBGene00009398	nspb-11	5.84065e-10	3.26139e-08	2.36422
F49A5.5a	WBGene00009857	clec-28	3.14899e-08	1.29317e-06	2.36107
D1007.19	WBGene00045048	D1007.19	1.10764e-07	4.04537e-06	2.36077
Y62H9A.4.1	WBGene00013392	Y62H9A.4	0.000920908	0.0112428	2.35613
F29D10.2	WBGene00009251	F29D10.2	0.00179873	0.0193345	2.34886
F40H3.2.1	WBGene00018250	F40H3.2	0.000545022	0.00736019	2.33791
ZC262.10	WBGene00044802	ZC262.10	0.000238868	0.00366626	2.32356
ZC262.9	WBGene00044801	ZC262.9	0.000238868	0.00366626	2.32356
T25B2.2b.2	WBGene00020786	T25B2.2	0.00323815	0.0309762	2.31952
C31E10.8	WBGene00007849	tbc-19	4.73293e-33	1.3271e-30	2.31627
F49E11.10a.1	WBGene00009895	scl-2	2.50945e-07	8.53179e-06	2.31411
C01G12.2	WBGene00007243	nspb-7	6.68556e-20	1.04395e-17	2.31246
H23L24.5	WBGene00004052	parg-2	1.68963e-19	2.5322e-17	2.31043
Y51H7BM.1	WBGene00021772	math-45	3.33418e-05	0.000695106	2.30849
ZC239.22	WBGene00194717	ZC239.22	1.69182e-11	1.19884e-09	2.301
Y75B8A.35b.2	WBGene00006986	zip-1	1.8503e-23	3.44645e-21	2.29985
C24F3.6.2	WBGene00000698	col-124	1.43798e-07	5.14379e-06	2.29274
Y41C4A.19	WBGene00000671	col-96	3.25262e-05	0.000681821	2.29089
F45G2.1	WBGene00003520	nas-1	3.37378e-12	2.63407e-10	2.29039
F09C8.1	WBGene00008621	F09C8.1	2.34164e-15	2.47219e-13	2.27256
F08F3.6	WBGene00017263	F08F3.6	0.00162245	0.0177619	2.27226
W08E12.4	WBGene00021085	W08E12.4	8.63132e-25	1.75843e-22	2.26563
Y58A7A.5	WBGene00021979	Y58A7A.5	0.00131071	0.0149778	2.26454
W02D9.5	WBGene00012211	ssp-37	0.00146528	0.0163829	2.25154
F20E11.17	WBGene00050906	F20E11.17	0.00750187	0.0594482	2.2494
C01G12.11	WBGene00007251	nspb-9	4.79183e-08	1.89616e-06	2.23864
ZC477.9b	WBGene00000942	deb-1	3.08427e-06	8.58362e-05	2.23381
T07H3.3	WBGene00020326	math-38	0.000142142	0.0023791	2.23334
T18H9.1	WBGene00001695	grd-6	9.66299e-23	1.74987e-20	2.23313
W05G11.3.1	WBGene00000663	col-88	7.17763e-07	2.24886e-05	2.23218
R13H4.3	WBGene00011262	pho-8	3.49135e-18	4.6451e-16	2.22885
F47E1.4	WBGene00018568	F47E1.4	3.48568e-08	1.41583e-06	2.22128
W06D11.3	WBGene00012301	W06D11.3	0.00239367	0.0242313	2.21459
C38D9.2.2	WBGene00008010	C38D9.2	2.70828e-18	3.65927e-16	2.20833
F38A5.5	WBGene00018162	nspb-3	0.00525856	0.0455119	2.20804
C01G12.10.2	WBGene00007250	nspb-8	1.18621e-07	4.29025e-06	2.20375
F14D7.2	WBGene00008789	F14D7.2	1.89626e-05	0.000430078	2.20276
T16A1.7	WBGene00004149	trpl-5	2.58934e-06	7.27611e-05	2.20263
Y37D8A.19	WBGene00012557	Y37D8A.19	1.30158e-06	3.87901e-05	2.18709
M01B2.13	WBGene00045338	M01B2.13	0.00213728	0.0221342	2.18672
F57B1.4.1	WBGene00000733	col-160	1.0619e-10	6.67259e-09	2.18119
C05C8.8	WBGene00015465	C05C8.8	0.00236056	0.0239612	2.17997
T05A7.1	WBGene00020219	T05A7.1	1.64949e-14	1.64804e-12	2.17986
F40G12.11	WBGene00009606	F40G12.11	0.00342958	0.0324739	2.17736
F16H6.1	WBGene00008891	clec-42	1.33118e-06	3.9627e-05	2.17685
C50E3.13	WBGene00016824	C50E3.13	0.0025767	0.0256656	2.17002
B0034.1	WBGene00015002	B0034.1	1.46444e-16	1.71501e-14	2.15142
Y58A7A.4	WBGene00021978	Y58A7A.4	1.52621e-10	9.38658e-09	2.14916
T24A11.3	WBGene00006591	toh-1	5.67874e-14	5.32678e-12	2.14817
W05G11.3.2	WBGene00000663	col-88	0.00121746	0.0140726	2.1464
F14B8.2	WBGene00017445	sid-5	2.17973e-26	4.6212e-24	2.14581
W01B11.5c	WBGene00004154	pqn-72	0.000115959	0.00201095	2.14351
C10C5.2	WBGene00007506	C10C5.2	0.000580084	0.00774941	2.13391
C28G1.5a	WBGene00016190	C28G1.5	2.92112e-07	9.8036e-06	2.13184
T23B12.5	WBGene00020720	T23B12.5	0.00028568	0.00424483	2.13058
Y46G5A.20	WBGene00012910	Y46G5A.20	1.36701e-21	2.31478e-19	2.12814
F32A5.2a.2	WBGene00017968	skpo-3	1.0594e-18	1.48527e-16	2.12037
C42D8.2a.1	WBGene00006926	vit-2	0.00317893	0.0305051	2.11711
M18.1b.2	WBGene00000703	col-129	0.00720843	0.0575725	2.11596
D1054.11	WBGene00008378	ule-3	4.91843e-06	0.000129292	2.1093
K06B4.10	WBGene00010604	nhr-199	3.34823e-06	9.23933e-05	2.1085
C25F9.11	WBGene00045411	C25F9.11	4.33939e-08	1.73822e-06	2.10727
F53F1.6b	WBGene00009984	F53F1.6	9.35059e-19	1.32519e-16	2.10417
T19H5.6	WBGene00044807	T19H5.6	4.06865e-06	0.00011006	2.09893
T06E4.10	WBGene00011537	T06E4.10	1.46395e-31	3.81753e-29	2.0972
C02D4.1	WBGene00007262	jud-4	1.34619e-18	1.87726e-16	2.09283
C03A7.7	WBGene00000029	abu-6	1.06713e-12	8.89059e-11	2.08935
F02H6.2.1	WBGene00008535	F02H6.2	2.81814e-07	9.50693e-06	2.08607
R03C1.1b	WBGene00010987	R03C1.1	6.89956e-13	6.01738e-11	2.08145
F32A5.2b.2	WBGene00017968	skpo-3	1.02304e-12	8.60578e-11	2.08143
Y102A5C.14	WBGene00013620	fbxa-111	2.75815e-05	0.00059197	2.07813
T22C8.6	WBGene00011927	T22C8.6	1.03981e-08	4.72389e-07	2.07663
H29C22.1	WBGene00045261	H29C22.1	0.00746543	0.0592982	2.07657
C03A7.4	WBGene00004099	abu-15	1.70651e-08	7.36764e-07	2.07409
C08A9.10	WBGene00044773	C08A9.10	0.00103513	0.0123538	2.07232
R11.2	WBGene00011227	nlp-67	2.33941e-22	4.09429e-20	2.07161
Y119D3A.4	WBGene00022479	fbxa-36	1.16167e-07	4.20734e-06	2.06519
AC3.3	WBGene00000024	abu-1	4.51751e-08	1.80127e-06	2.06462
D1005.3.1	WBGene00016997	cebp-1	0.006762	0.0548981	2.06293
Y71H2AM.16	WBGene00022181	pho-9	1.04523e-12	8.76414e-11	2.06104
H04M03.2	WBGene00019152	nspb-6	2.31861e-17	2.89293e-15	2.05647
ZC47.12	WBGene00013843	fbxa-49	9.9395e-05	0.00175962	2.04822
C26D10.7	WBGene00023420	C26D10.7	0.00141794	0.0159791	2.04818
F15H10.2	WBGene00000602	col-13	2.36476e-22	4.11106e-20	2.04279
F43D2.2	WBGene00009651	F43D2.2	0.00272263	0.0267917	2.04184
F43G6.7	WBGene00009659	F43G6.7	0.000382944	0.0054213	2.0418
ZC53.1	WBGene00022508	ZC53.1	0.000920841	0.0112428	2.03289
F40B5.1	WBGene00018225	nep-14	0.00231376	0.0236149	2.03217
Y47H10A.3	WBGene00012959	Y47H10A.3	0.000722304	0.00925656	2.02707
T08E11.8	WBGene00020364	T08E11.8	0.00245832	0.0247321	2.02246
C40H1.7a	WBGene00008042	C40H1.7	4.65499e-05	0.000923807	2.01868
T09B9.1	WBGene00011642	T09B9.1	4.02292e-09	1.96821e-07	2.01321
Y77E11A.15	WBGene00000680	col-106	6.07488e-05	0.00116055	2.01252
C03A7.8	WBGene00000030	abu-7	3.17034e-09	1.57173e-07	2.01112
F23D12.6	WBGene00009090	fipr-3	0.000336567	0.00486781	2.00975
F16H11.3	WBGene00017532	ent-5	0.00144104	0.0161765	2.00806
C13D9.1	WBGene00005657	srr-6	0.00132171	0.0150641	2.00654
F02H6.4a	WBGene00008537	F02H6.4	0.000746949	0.00951549	2.00536
F57C2.4	WBGene00010196	F57C2.4	0.000107791	0.00189479	2.00473
F14H3.6	WBGene00008825	F14H3.6	0.00393219	0.0362356	2.00214
T12B5.11	WBGene00020457	fbxa-67	1.35367e-24	2.71537e-22	1.99997
T12B5.13	WBGene00020459	fbxa-23	2.82488e-05	0.000602621	1.99935
R11G11.14	WBGene00020016	lipl-3	0.000826782	0.0103059	1.99452
ZK792.4a	WBGene00014077	ZK792.4	2.91796e-11	2.01301e-09	1.99379
F39D8.1a	WBGene00004123	pqn-36	6.51456e-10	3.58397e-08	1.99008
Y87G2A.16	WBGene00013602	Y87G2A.16	2.47952e-11	1.71964e-09	1.9809
D1054.10	WBGene00008377	D1054.10	0.000134731	0.00227846	1.97276
C12D8.6.2	WBGene00007537	fipr-8	3.56371e-07	1.17042e-05	1.96695
C01G12.6	WBGene00007246	nspb-10	4.43359e-07	1.43265e-05	1.96338
T28B8.1.2	WBGene00012113	T28B8.1	1.23996e-12	1.02324e-10	1.95931
R05G9.3	WBGene00019905	R05G9.3	0.00599439	0.0500531	1.95581
Y57G11C.42b	WBGene00013331	Y57G11C.42	2.03714e-11	1.42803e-09	1.95408
H01G02.1b.1	WBGene00010348	H01G02.1	1.69943e-12	1.38488e-10	1.95342
Y51A2D.21	WBGene00044210	Y51A2D.21	2.40969e-06	6.82275e-05	1.95302
F43C1.7	WBGene00023423	F43C1.7	0.00102004	0.0122129	1.94904
W06A7.3g.1	WBGene00004336	ret-1	1.89951e-12	1.5431e-10	1.94866
C42D4.3	WBGene00016596	C42D4.3	9.15158e-07	2.8109e-05	1.9453
Y43F8B.15	WBGene00045415	Y43F8B.15	0.00799535	0.062293	1.93555
C52A11.2	WBGene00008256	glb-12	0.000217548	0.00339294	1.93348
F02E8.4	WBGene00017177	F02E8.4	0.000290465	0.00429548	1.93305
F42C5.4b	WBGene00018346	F42C5.4	4.11834e-07	1.34075e-05	1.9309
K08D10.14.1	WBGene00219216	K08D10.14	9.02223e-19	1.28564e-16	1.92888
C12D8.19	WBGene00044175	fipr-9	0.000305203	0.00448129	1.9285
C06G8.2.1	WBGene00003876	pept-2	0.00422731	0.038423	1.92469
C12D8.17	WBGene00007544	fipr-6	0.000401429	0.00564925	1.91636
ZK1037.6	WBGene00014194	ZK1037.6	1.49759e-11	1.06701e-09	1.91594
F14B8.4	WBGene00017446	F14B8.4	1.84576e-06	5.34799e-05	1.91566
W03F9.11	WBGene00044512	W03F9.11	0.000295069	0.00434719	1.91278
F19C7.2	WBGene00017592	F19C7.2	2.79705e-53	1.48854e-50	1.91276
F38A5.14	WBGene00018170	nspb-1	2.43038e-07	8.28457e-06	1.9083
F32A5.2a.1	WBGene00017968	skpo-3	0.00924846	0.0697836	1.90635
F20D1.5	WBGene00000191	arl-7	2.76856e-06	7.76298e-05	1.89795
Y43F8B.23	WBGene00194815	Y43F8B.23	0.00497999	0.0436119	1.89226
F53F8.3	WBGene00010000	F53F8.3	4.6486e-05	0.000923241	1.89153
Y70D2A.1	WBGene00013496	Y70D2A.1	1.32149e-14	1.3254e-12	1.88832
F14H12.3	WBGene00017471	F14H12.3	3.33519e-06	9.22287e-05	1.88676
C25F9.7	WBGene00005833	srw-86	0.00110794	0.0130673	1.8736
W05B2.5	WBGene00000668	col-93	5.62519e-51	2.82093e-48	1.87297
E03H4.10	WBGene00008477	clec-17	9.47478e-06	0.000233774	1.87247
W05B2.6	WBGene00000667	col-92	1.01237e-75	8.516e-73	1.87056
ZC47.7	WBGene00013840	fbxa-151	0.000263481	0.00397845	1.86935
C50E3.11	WBGene00016822	C50E3.11	0.00564017	0.0478928	1.86879
B0334.13	WBGene00007149	B0334.13	1.19772e-06	3.60241e-05	1.85934
Y95B8A.2	WBGene00022383	Y95B8A.2	8.44561e-11	5.42453e-09	1.85133
F58A6.2	WBGene00019023	F58A6.2	0.00108128	0.0128282	1.84696
F36A4.5a	WBGene00018084	F36A4.5	3.84912e-05	0.000784169	1.84634
F02D8.4.1	WBGene00008521	F02D8.4	0.00566835	0.0480851	1.84424
C32B5.10	WBGene00016303	fbxc-32	0.00266529	0.0263468	1.84273
C28G1.10	WBGene00219376	C28G1.10	1.80572e-09	9.30589e-08	1.83999
C04B4.2	WBGene00007290	C04B4.2	0.00426958	0.0386993	1.83957
C03A7.14.1	WBGene00000031	abu-8	1.55481e-11	1.10476e-09	1.83552
ZK430.8	WBGene00022743	mlt-7	2.11551e-80	1.97022e-77	1.8312
K07H8.6a	WBGene00006930	vit-6	1.93509e-08	8.21562e-07	1.82694
F56B6.6	WBGene00018937	F56B6.6	3.95005e-11	2.68944e-09	1.82428
T01D1.6	WBGene00000034	abu-11	5.35729e-07	1.70785e-05	1.82374
Y46E12BL.4f.1	WBGene00021597	spsb-1	6.48484e-11	4.27033e-09	1.8207
R03C1.1a	WBGene00010987	R03C1.1	2.36297e-09	1.19417e-07	1.82028
T16G1.5	WBGene00011799	T16G1.5	2.64044e-09	1.32924e-07	1.81377
AC3.4	WBGene00004098	pqn-2	1.13226e-05	0.000272883	1.81328
T03F1.6a	WBGene00020188	T03F1.6	1.51339e-05	0.00035458	1.8127
C28G1.5b	WBGene00016190	C28G1.5	7.47292e-77	6.49571e-74	1.8097
F55H12.4	WBGene00010135	F55H12.4	2.09011e-06	5.9959e-05	1.8078
F21C10.11a	WBGene00017660	F21C10.11	3.09151e-06	8.5946e-05	1.80504
F59E11.7a	WBGene00019113	F59E11.7	2.77374e-06	7.76916e-05	1.80469
F28D1.3	WBGene00009213	thn-1	0.0036441	0.0340475	1.79773
F57B1.4.2	WBGene00000733	col-160	1.6216e-07	5.72213e-06	1.79277
F58E2.3	WBGene00019047	F58E2.3	3.51853e-13	3.14221e-11	1.79157
R107.4d	WBGene00011299	ikke-1	0.00208147	0.0217201	1.78514
C42D8.2b.2	WBGene00006926	vit-2	0.000406489	0.00570814	1.78237
F28G4.1	WBGene00009226	cyp-37B1	0.00559104	0.0476463	1.78175
F52D2.2	WBGene00004351	rgs-8.1	0.0022609	0.023166	1.78007
Y59E1A.2	WBGene00021988	rgs-8.2	0.0022609	0.023166	1.78007
LLC1.121	WBGene00235121	LLC1.121	6.95408e-08	2.63962e-06	1.77842
F43D9.4	WBGene00004798	sip-1	0.000186336	0.00299298	1.7774
Y68A4A.13	WBGene00044212	Y68A4A.13	3.77977e-06	0.000102886	1.7757
Y46E12BL.1	WBGene00021594	tig-3	0.00151174	0.0167966	1.77442
F28D1.5.1	WBGene00009215	thn-2	2.17362e-07	7.48766e-06	1.77431
C06A1.7	WBGene00044235	C06A1.7	5.0903e-06	0.000133407	1.7657
Y9D1A.1	WBGene00021186	Y9D1A.1	2.10899e-30	5.09224e-28	1.76392
C14C6.5a	WBGene00015759	C14C6.5	2.95205e-19	4.32476e-17	1.76074
K07H8.6c	WBGene00006930	vit-6	5.32642e-09	2.55326e-07	1.75598
K05F6.10	WBGene00019421	K05F6.10	0.000156595	0.00257637	1.7554
C33A12.19a	WBGene00007890	C33A12.19	0.00581495	0.0489953	1.75104
F22D6.10	WBGene00000636	col-60	0.000361586	0.00518081	1.74817
C03E10.5	WBGene00007282	clec-223	8.28955e-05	0.00151666	1.74529
F56H6.5	WBGene00010166	gmd-2	0.000118199	0.0020426	1.74352
C45B2.8	WBGene00016662	C45B2.8	0.00280224	0.0274096	1.74297
C12D8.14	WBGene00007541	fipr-4	0.00248515	0.0249346	1.74104
F46B6.8	WBGene00009773	lipl-2	4.40673e-05	0.000881921	1.7389
C02A12.4	WBGene00003096	lys-7	7.72567e-33	2.12066e-30	1.73676
F43G9.2b	WBGene00009665	lmd-1	0.00555822	0.047413	1.73587
B0348.2a	WBGene00015152	B0348.2	0.000360773	0.00517201	1.73391
F14B8.3	WBGene00003987	pes-23	0.00786469	0.0616619	1.73336
T11F9.3.1	WBGene00003539	nas-20	0.000260566	0.00394128	1.72914
C54D2.1	WBGene00016915	C54D2.1	7.12217e-11	4.65476e-09	1.72589
F35B12.6	WBGene00009386	tag-290	0.000880616	0.0108627	1.72418
Y39H10B.2a	WBGene00044527	Y39H10B.2	1.10235e-12	9.1548e-11	1.72351
T10H9.8	WBGene00044779	T10H9.8	4.49661e-06	0.000119407	1.72228
T02B5.1	WBGene00011362	cest-1	6.65189e-06	0.00017006	1.71877
B0513.9a	WBGene00007200	vamp-8	0.0027703	0.0271584	1.71631
Y39A3A.4	WBGene00021435	Y39A3A.4	9.90422e-07	3.0172e-05	1.71524
Y52D5A.1	WBGene00021792	Y52D5A.1	0.00147572	0.0164595	1.71153
T10E10.4	WBGene00020421	T10E10.4	1.96688e-07	6.82053e-06	1.71097
C26G2.2a	WBGene00007751	C26G2.2	1.6713e-08	7.26373e-07	1.71051
F28H7.8	WBGene00009241	F28H7.8	6.78405e-23	1.23712e-20	1.70867
T01C3.11a.2	WBGene00011325	T01C3.11	0.003486	0.0329006	1.70446
F44G3.6	WBGene00004809	skr-3	1.07676e-80	1.03995e-77	1.7035
C05A9.1a	WBGene00003999	pgp-5	5.28452e-25	1.08507e-22	1.69807
R07B1.9	WBGene00011081	R07B1.9	1.44212e-24	2.87071e-22	1.69537
C02F12.5	WBGene00015355	C02F12.5	0.0005758	0.00770693	1.69402
Y11D7A.11	WBGene00000694	col-120	0.000592582	0.00787464	1.69232
C08E3.9	WBGene00015601	fbxa-166	8.82864e-07	2.72778e-05	1.68901
C44B7.5	WBGene00016627	C44B7.5	0.00135996	0.0154459	1.68855
T12G3.6a	WBGene00011741	T12G3.6	0.00213582	0.0221278	1.68489
F22E10.3	WBGene00004008	pgp-14	1.32336e-27	2.94951e-25	1.68463
Y43F8B.3b	WBGene00012814	Y43F8B.3	0.00167592	0.0182705	1.68016
F15A2.1b.1	WBGene00000757	col-184	0.00018268	0.00294421	1.67912
BE10.4	WBGene00007212	BE10.4	0.00256498	0.0255684	1.67415
F15H10.1.1	WBGene00000601	col-12	1.52618e-10	9.38658e-09	1.6736
Y43F8B.3h	WBGene00012814	Y43F8B.3	1.11423e-11	8.20788e-10	1.67039
D1086.7	WBGene00008394	D1086.7	0.000387179	0.00547091	1.66819
F43C11.7	WBGene00018384	F43C11.7	1.80548e-13	1.64998e-11	1.66346
K02B12.6	WBGene00010499	K02B12.6	2.16414e-05	0.00048152	1.65467
Y57G11B.5	WBGene00013297	Y57G11B.5	0.00407713	0.0373706	1.65455
C53B7.7	WBGene00016896	nep-4	8.40852e-05	0.00153228	1.65444
W05B2.1	WBGene00000669	col-94	4.84669e-15	5.05548e-13	1.65049
Y9D1A.2	WBGene00021187	Y9D1A.2	7.05419e-05	0.00131582	1.64999
Y73B6BL.43	WBGene00043067	dlc-5	0.00342944	0.0324739	1.64911
F16H6.10	WBGene00008900	F16H6.10	3.9615e-37	1.30764e-34	1.64821
F23F1.6	WBGene00017747	F23F1.6	1.38596e-05	0.000327074	1.64653
Y58A7A.3.1	WBGene00021977	Y58A7A.3	2.48531e-08	1.04028e-06	1.64086
F26F12.5b	WBGene00017836	F26F12.5	0.00613183	0.0509659	1.63776
T10C6.7	WBGene00011689	T10C6.7	0.000800492	0.0100406	1.63773
C48B4.4d	WBGene00000421	ced-7	0.00194743	0.0206017	1.63651
F35E12.4	WBGene00009428	F35E12.4	0.00207559	0.0216674	1.63594
C27D9.2	WBGene00016164	C27D9.2	0.00583538	0.0491026	1.63379
Y54F10BM.4	WBGene00021859	fbxa-39	2.01566e-06	5.80798e-05	1.62914
C06A1.6	WBGene00007356	C06A1.6	1.9607e-05	0.000443445	1.62165
Y2H9A.3	WBGene00000735	col-162	2.70006e-05	0.000580937	1.62131
C34E11.2a	WBGene00007935	C34E11.2	6.19058e-12	4.67918e-10	1.62022
T20B5.2	WBGene00020595	T20B5.2	1.3235e-09	7.00058e-08	1.61992
F52H3.7a.2	WBGene00002265	lec-2	1.35084e-33	3.91398e-31	1.61239
C53A5.5a	WBGene00008265	kcnl-4	3.84171e-10	2.20661e-08	1.61036
R13A5.3	WBGene00020047	ttr-32	1.06014e-12	8.86064e-11	1.60694
R09B5.5	WBGene00004139	pqn-54	6.90205e-05	0.00129021	1.60295
C06B3.6.2	WBGene00007365	C06B3.6	1.40085e-08	6.13947e-07	1.59999
Y50D4B.1a	WBGene00021740	Y50D4B.1	1.90146e-14	1.87111e-12	1.59898
F57B1.3	WBGene00000732	col-159	3.8342e-07	1.25294e-05	1.59765
T07H3.4	WBGene00020327	clec-21	7.17122e-07	2.24886e-05	1.59634
F57B7.3	WBGene00000729	col-156	3.90144e-34	1.1694e-31	1.59469
C50B6.4	WBGene00000734	col-161	4.76678e-05	0.000944555	1.59169
F57B1.4.3	WBGene00000733	col-160	2.2473e-07	7.7109e-06	1.5886
B0280.5	WBGene00015102	cpg-2	0.000863347	0.0106902	1.58653
Y75D11A.3	WBGene00022292	Y75D11A.3	0.00856171	0.0656465	1.58565
F58G4.6	WBGene00006193	str-146	0.00429767	0.0388863	1.58553
C30F2.3	WBGene00007817	C30F2.3	0.00827652	0.0640436	1.58461
F15H10.1.2	WBGene00000601	col-12	0.00719728	0.0575716	1.58256
C04H5.2	WBGene00007313	clec-147	0.000134259	0.00227343	1.58228
D1086.6	WBGene00008393	D1086.6	0.000813567	0.0101891	1.58024
ZK1251.2b	WBGene00002090	ins-7	0.0089592	0.0680646	1.57948
F13H6.1b.1	WBGene00017430	bcl-11	9.60939e-18	1.21643e-15	1.56727
F53B2.8	WBGene00009957	F53B2.8	4.20067e-05	0.000847918	1.56585
W02A2.3b	WBGene00004156	pqn-74	0.0022246	0.0228569	1.56585
Y95B8A.1	WBGene00003548	nas-30	3.32658e-06	9.20883e-05	1.56543
C55C2.2	WBGene00006047	ssp-19	0.00636112	0.0524601	1.56325
C26F1.1b	WBGene00016146	C26F1.1	1.27357e-06	3.81735e-05	1.56318
F25A2.1	WBGene00017764	F25A2.1	0.000253778	0.00386101	1.55938
F28D1.5.2	WBGene00009215	thn-2	0.00325947	0.0311117	1.5555
C25A1.8	WBGene00007709	clec-87	0.00770239	0.0606447	1.55175
C32D5.9	WBGene00002980	lgg-1	3.03645e-46	1.34206e-43	1.54815
F46C8.7a	WBGene00018486	glb-16	2.18047e-05	0.000483916	1.54705
D1007.13b	WBGene00017009	D1007.13	0.000564064	0.00758983	1.54616
W05F2.3	WBGene00021035	W05F2.3	0.00132662	0.0151067	1.54248
Y42A5A.3	WBGene00012778	Y42A5A.3	0.00390288	0.036014	1.54212
C29F3.3	WBGene00007804	C29F3.3	0.000355304	0.00509921	1.54044
B0414.2.2	WBGene00004393	rnt-1	5.29788e-06	0.00013843	1.54036
F38B2.1c.1	WBGene00002050	ifa-1	4.42884e-07	1.43265e-05	1.53841
T05G5.12	WBGene00000932	dao-6	7.41631e-05	0.00137354	1.53415
Y38H6C.19	WBGene00012631	Y38H6C.19	0.00577523	0.0487065	1.53412
B0019.1	WBGene00000138	amx-2	4.37626e-38	1.48208e-35	1.53098
Y26D4A.21	WBGene00077684	Y26D4A.21	0.00146398	0.0163788	1.52915
C49A9.9a.2	WBGene00016763	C49A9.9	1.84642e-14	1.82383e-12	1.51779
W03F9.4a.2	WBGene00021002	W03F9.4	0.000270362	0.00406119	1.51585
F07G6.10	WBGene00045271	F07G6.10	0.00143123	0.0161098	1.51433
C33G3.3	WBGene00007903	lgc-21	1.29137e-08	5.71734e-07	1.51234
W03F11.6f	WBGene00021009	afd-1	0.000788052	0.00991319	1.5115
F53A9.8	WBGene00018731	F53A9.8	2.60517e-05	0.000562377	1.51021
C10C5.4	WBGene00007508	C10C5.4	1.07616e-09	5.75062e-08	1.50727
F21D5.2b	WBGene00009007	otub-3	0.00408424	0.0374095	1.50638
F21D5.2c	WBGene00009007	otub-3	0.00408424	0.0374095	1.50638
T12B5.4	WBGene00020451	fbxa-11	2.83862e-10	1.6597e-08	1.50633
C24A8.5	WBGene00016039	C24A8.5	0.00935048	0.070289	1.50499
C36B1.6a	WBGene00007973	C36B1.6	1.23865e-06	3.72122e-05	1.50496
Y47D7A.13	WBGene00021625	Y47D7A.13	6.22727e-08	2.38456e-06	1.50455
AC3.13	WBGene00077504	AC3.13	0.00319912	0.0306479	1.50422
T21C9.9.1	WBGene00011895	T21C9.9	4.17061e-06	0.000112104	1.49756
F28F8.2	WBGene00009221	acs-2	6.6888e-09	3.14277e-07	1.49733
F52B11.4	WBGene00000707	col-133	6.1827e-05	0.00117856	1.49688
F18E3.12	WBGene00045275	F18E3.12	4.47503e-10	2.53686e-08	1.4958
M01H9.5	WBGene00019721	M01H9.5	0.000984454	0.0118521	1.49355
F54C1.1	WBGene00018789	F54C1.1	1.18859e-07	4.29292e-06	1.49353
F20B10.3	WBGene00008967	F20B10.3	5.68135e-12	4.33194e-10	1.49292
C23H3.7	WBGene00006611	tre-5	1.0185e-10	6.41533e-09	1.49289
Y39E4B.4	WBGene00006629	tsp-3	0.0022037	0.0227138	1.49076
F25G6.6	WBGene00003816	asns-1	1.37019e-11	9.87029e-10	1.48781
T06E4.12	WBGene00044011	T06E4.12	7.09935e-06	0.000180263	1.487
R12E2.7.1	WBGene00020033	R12E2.7	1.68398e-07	5.93422e-06	1.48571
ZK622.3a.1	WBGene00022781	pmt-1	0.000567495	0.00761635	1.48377
C49G7.10a	WBGene00016788	C49G7.10	0.0093234	0.0701663	1.48357
Y45F10C.4	WBGene00012880	Y45F10C.4	0.00506136	0.0441569	1.48345
T12B5.15	WBGene00050914	T12B5.15	0.00409651	0.0374955	1.48329
T21C9.13	WBGene00011898	T21C9.13	0.000158913	0.00260791	1.48286
F54F7.3	WBGene00010065	F54F7.3	0.00258139	0.0256731	1.48107
F25H8.5p	WBGene00001113	dur-1	0.000184973	0.00297566	1.47264
Y75B12B.4	WBGene00013569	bath-36	1.2592e-08	5.61301e-07	1.47255
ZC266.1	WBGene00022584	ZC266.1	3.64107e-08	1.47435e-06	1.4708
C45E5.4	WBGene00016667	C45E5.4	0.00012494	0.00213643	1.46988
Y34F4.4	WBGene00021339	Y34F4.4	2.1244e-05	0.000473892	1.46837
W03G11.1b	WBGene00000754	col-181	0.00194294	0.0205709	1.46702
C05A9.1b	WBGene00003999	pgp-5	6.56203e-07	2.07416e-05	1.46695
Y41D4B.18	WBGene00021520	Y41D4B.18	1.0682e-08	4.83602e-07	1.46543
C15H9.1	WBGene00003778	nnt-1	0.000265182	0.0039995	1.46522
F30A10.13a	WBGene00044680	F30A10.13	0.00187391	0.0199372	1.46522
F59B10.3	WBGene00010319	F59B10.3	2.76995e-22	4.78358e-20	1.46512
B0334.11b	WBGene00003868	ooc-3	1.64602e-18	2.27108e-16	1.45939
T10E9.3	WBGene00020413	T10E9.3	2.80199e-05	0.000599898	1.45674
Y37H2A.14	WBGene00045416	Y37H2A.14	7.45084e-08	2.8118e-06	1.45474
C03H5.1.2	WBGene00015403	clec-10	2.54361e-08	1.05958e-06	1.45198
F39D8.1c	WBGene00004123	pqn-36	5.1703e-05	0.00101602	1.45153
T04G9.7	WBGene00020218	T04G9.7	0.000252348	0.00384374	1.44954
F38B7.1a	WBGene00009532	ccch-1	1.26946e-11	9.19546e-10	1.44804
T05A1.2	WBGene00000696	col-122	0.00199811	0.02101	1.44641
ZK270.1	WBGene00004237	ptr-23	2.54224e-23	4.70169e-21	1.44346
D1005.3.2	WBGene00016997	cebp-1	7.84401e-27	1.70457e-24	1.44328
T19H5.2	WBGene00011847	chil-26	1.82357e-05	0.00041604	1.44297
F25B5.3c.3	WBGene00017775	F25B5.3	0.0038839	0.0359023	1.44296
Y43E12A.2	WBGene00012794	Y43E12A.2	2.38762e-30	5.71211e-28	1.43967
F54C9.8	WBGene00004241	puf-5	0.00426447	0.0386799	1.43861
K04F10.4e.2	WBGene00000254	bli-4	0.00736594	0.058633	1.43545
T04H1.9	WBGene00006539	tbb-6	7.89335e-10	4.30617e-08	1.43235
Y51H1A.2c	WBGene00013093	cup-14	6.04323e-06	0.000156649	1.43166
F55B11.2	WBGene00010084	F55B11.2	0.000674283	0.00875442	1.42908
R107.4c	WBGene00011299	ikke-1	3.98156e-17	4.85174e-15	1.42905
C44E12.1	WBGene00016657	C44E12.1	3.59101e-05	0.000740258	1.42495
Y43F8C.1	WBGene00003763	nlp-25	0.000362645	0.00519028	1.42386
C07E3.1b	WBGene00007412	stip-1	1.17031e-05	0.000281273	1.4193
M01G5.6.1	WBGene00044341	ave-1	0.00435628	0.0392397	1.41884
B0284.3	WBGene00007133	B0284.3	2.32434e-07	7.95429e-06	1.41773
ZC395.5	WBGene00022597	ZC395.5	4.06788e-05	0.000824228	1.41706
C01G8.1a	WBGene00015312	C01G8.1	0.00751854	0.0595242	1.41663
F53E4.1a.1	WBGene00009978	F53E4.1	3.2729e-07	1.08447e-05	1.41491
F56D2.5	WBGene00018966	F56D2.5	1.27532e-13	1.18351e-11	1.41471
F48F7.7	WBGene00009852	arrd-24	0.00026936	0.00405315	1.41377
C56E6.3a	WBGene00016971	toe-2	0.000241149	0.00369473	1.41299
F49E12.1	WBGene00009897	skpo-1	0.000444107	0.00617323	1.41173
F47B8.2	WBGene00009803	F47B8.2	3.0571e-15	3.21452e-13	1.40911
R09D1.6	WBGene00011162	chil-19	3.85261e-08	1.55518e-06	1.40899
C52B9.3a	WBGene00016866	coel-1	1.70744e-05	0.000391599	1.40773
F41E6.11	WBGene00018292	F41E6.11	2.45234e-05	0.000536491	1.40752
H01G02.1b.2	WBGene00010348	H01G02.1	0.00902168	0.0683508	1.4053
T06E4.14	WBGene00077691	T06E4.14	0.000129757	0.00221011	1.40487
Y38C1AB.2	WBGene00021404	trpl-3	2.80875e-05	0.000600359	1.40158
Y38C1AB.6	WBGene00021408	trpl-4	2.80875e-05	0.000600359	1.40158
M03A8.2.1	WBGene00019748	atg-2	5.49241e-05	0.00106805	1.39927
C07G2.1a	WBGene00000465	cpg-1	0.00147956	0.0164882	1.39816
C53D6.7	WBGene00008284	C53D6.7	3.73517e-05	0.000763938	1.39801
Y37A1B.13	WBGene00006598	tor-2	3.05569e-05	0.000646255	1.39666
C49G7.12a	WBGene00077593	C49G7.12	0.000421817	0.00589797	1.38444
W08D2.6	WBGene00000697	col-123	0.00882709	0.067207	1.38443
F38B7.1b	WBGene00009532	ccch-1	4.74724e-15	4.97164e-13	1.38125
ZC239.5	WBGene00022568	ZC239.5	0.0079655	0.0620976	1.37641
R102.5a	WBGene00011292	allo-1	1.73489e-39	6.11362e-37	1.3753
F52E1.13b.2	WBGene00018700	lmd-3	0.0030525	0.029486	1.36865
C54D2.4b.1	WBGene00006310	sul-3	0.00659909	0.0539281	1.36754
T21E8.1c	WBGene00004000	pgp-6	5.10157e-06	0.000133568	1.36571
Y39G8B.7	WBGene00012727	Y39G8B.7	0.000130219	0.00221507	1.36325
Y102A11A.7	WBGene00022417	Y102A11A.7	3.67226e-05	0.000754836	1.36026
F38B7.2b	WBGene00009533	F38B7.2	2.23326e-09	1.13522e-07	1.35948
Y46H3C.7	WBGene00021607	Y46H3C.7	8.86767e-07	2.73659e-05	1.35858
R12E2.15.2	WBGene00020040	R12E2.15	0.000851833	0.0105626	1.35764
Y6B3B.10	WBGene00006505	lagr-1	3.68623e-09	1.81369e-07	1.35481
Y67D8C.5g	WBGene00022069	eel-1	0.000714413	0.0091727	1.35478
W03G11.1a	WBGene00000754	col-181	0.000607499	0.00803742	1.35433
K08C9.4	WBGene00000641	col-65	0.000204128	0.00321052	1.35073
F01F1.3	WBGene00017160	F01F1.3	7.67607e-08	2.89261e-06	1.35014
ZK858.3	WBGene00014117	clec-91	0.000234741	0.00361355	1.34889
C17C3.12a.2	WBGene00015894	acdh-2	1.3843e-06	4.11144e-05	1.34749
F41E6.13b	WBGene00018294	atg-18	5.54023e-26	1.1651e-23	1.34646
T06E4.8	WBGene00011535	T06E4.8	0.000323921	0.00470579	1.34486
C04G6.7	WBGene00015457	C04G6.7	4.99769e-09	2.40452e-07	1.34131
B0462.5	WBGene00194695	B0462.5	0.00441746	0.0396674	1.33913
C04G6.6	WBGene00015456	C04G6.6	1.36965e-09	7.21545e-08	1.3376
B0024.4	WBGene00007097	B0024.4	0.000218356	0.00340148	1.33665
R07B5.9b.1	WBGene00045419	lsy-12	0.00646453	0.0530779	1.3361
Y116A8A.7	WBGene00013777	Y116A8A.7	0.00848755	0.0652231	1.33572
C50H2.10	WBGene00008244	fipr-11	0.00245784	0.0247321	1.33526
F38A5.10	WBGene00018167	nspb-4	0.00159146	0.0175256	1.32583
T20B3.12	WBGene00011852	clec-26	1.7884e-06	5.19332e-05	1.32503
T05G5.7a.2	WBGene00011501	rmd-1	0.00344433	0.0325899	1.32395
Y60A3A.18	WBGene00004810	skr-4	3.78737e-24	7.31579e-22	1.3224
T01G9.5b	WBGene00003183	mei-1	2.42076e-07	8.26259e-06	1.32222
T28B11.1a.3	WBGene00012117	T28B11.1	9.1157e-05	0.00164164	1.31889
T06E4.9	WBGene00011536	T06E4.9	0.000409514	0.00574443	1.31647
Y18D10A.23	WBGene00012487	Y18D10A.23	1.25745e-12	1.0344e-10	1.3157
E03H4.8	WBGene00008476	E03H4.8	1.44539e-23	2.71162e-21	1.31541
T14A8.2c	WBGene00020497	T14A8.2	0.000194101	0.00308069	1.31279
C11E4.2	WBGene00007517	gpx-3	0.00958377	0.0715476	1.31139
F23B12.4a.2	WBGene00009081	F23B12.4	0.000903977	0.0110723	1.30731
R13H4.8	WBGene00011266	R13H4.8	1.33865e-05	0.000317634	1.307
ZK1010.4a	WBGene00014178	ZK1010.4	1.13377e-07	4.12676e-06	1.30509
T01B7.8	WBGene00011313	T01B7.8	0.00238257	0.024147	1.3045
F52E1.13b.1	WBGene00018700	lmd-3	0.00375332	0.0348807	1.30116
C54E10.6	WBGene00008310	C54E10.6	3.34767e-08	1.36615e-06	1.29753
F48D6.4a	WBGene00018602	F48D6.4	1.00029e-05	0.000245387	1.29748
Y67D8C.5d	WBGene00022069	eel-1	0.00932924	0.07019	1.29645
F41E6.13a	WBGene00018294	atg-18	9.12341e-31	2.28761e-28	1.29582
B0222.7	WBGene00000718	col-145	7.42889e-13	6.43598e-11	1.29401
Y47H9C.1	WBGene00012947	Y47H9C.1	6.98116e-07	2.19599e-05	1.29217
T04C9.4d	WBGene00003375	mlp-1	0.000166017	0.00271255	1.2921
B0334.11a	WBGene00003868	ooc-3	1.25518e-11	9.11739e-10	1.29167
ZK84.3	WBGene00002088	ins-5	0.000821542	0.010275	1.28979
Y38E10A.15	WBGene00012593	nspe-7	1.13467e-07	4.12676e-06	1.28805
C09H5.2a	WBGene00015660	catp-3	1.09948e-14	1.11129e-12	1.28783
T14G10.5c	WBGene00011775	T14G10.5	8.00963e-05	0.00147193	1.28491
R09F10.8	WBGene00019989	R09F10.8	0.00240335	0.0243009	1.28413
F01G10.3a	WBGene00001158	ech-9	0.000364289	0.00520809	1.28368
F01G10.3b	WBGene00001158	ech-9	0.000364289	0.00520809	1.28368
F55F8.8	WBGene00018896	F55F8.8	0.00224652	0.0230458	1.28226
Y38C1AA.9	WBGene00021400	Y38C1AA.9	0.000383868	0.00542848	1.28129
C08F11.11.2	WBGene00007458	ule-4	0.00260938	0.0258726	1.27663
T28C12.6	WBGene00020893	T28C12.6	6.12835e-06	0.000158541	1.27635
F44E7.5a.1	WBGene00018427	F44E7.5	0.00160577	0.0176384	1.27595
T03F6.4	WBGene00011400	T03F6.4	1.98723e-09	1.0161e-07	1.27489
F52E1.1	WBGene00004078	pos-1	0.0088693	0.067489	1.27222
T01H8.1e	WBGene00011352	rskn-1	0.00532672	0.0458735	1.27171
Y57A10A.14	WBGene00013257	Y57A10A.14	4.66663e-08	1.84942e-06	1.27146
Y46E12BL.3	WBGene00021596	spsb-2	0.000426211	0.00595303	1.27025
B0244.8	WBGene00015083	egg-1	0.00786736	0.0616643	1.26972
F09B9.1a	WBGene00008602	oac-14	0.00665476	0.0542809	1.26969
B0457.6	WBGene00007180	B0457.6	2.26919e-13	2.05464e-11	1.26961
Y47D9A.2a	WBGene00021629	scpl-3	7.2605e-09	3.3749e-07	1.26824
F47H4.9	WBGene00009840	fbxa-189	1.21505e-08	5.4255e-07	1.26485
K07E3.7c	WBGene00019493	catp-5	0.000121097	0.00208301	1.26271
R12E2.14	WBGene00020039	R12E2.14	0.00167867	0.0182928	1.26262
F36H1.11	WBGene00009496	F36H1.11	0.000136457	0.00229871	1.26252
Y45F10A.2	WBGene00004239	puf-3	0.00499989	0.0437377	1.26134
Y16E11A.1	WBGene00021193	math-44	0.0010319	0.0123266	1.26044
Y38E10A.5	WBGene00012583	clec-4	1.0398e-07	3.82437e-06	1.26014
F42G2.4	WBGene00018353	fbxa-182	1.29617e-06	3.86729e-05	1.25741
C28C12.2	WBGene00016178	mesp-1	0.00431081	0.0389377	1.25722
C35A5.10	WBGene00044016	C35A5.10	0.000273323	0.00409858	1.25402
F15B9.9	WBGene00001109	dsl-7	4.94565e-05	0.00097704	1.25335
F14H8.6b	WBGene00000562	cng-1	0.00109122	0.0129109	1.25242
C35C5.9.2	WBGene00007958	C35C5.9	1.49625e-05	0.000350878	1.25037
F42G9.6c	WBGene00018364	dagl-2	0.0054388	0.0465772	1.24761
D1086.11b.2	WBGene00044081	D1086.11	0.00313179	0.0301468	1.24677
F44G3.13	WBGene00044660	fbxa-87	0.00822752	0.0637348	1.24591
T03F7.7b	WBGene00011404	T03F7.7	1.661e-05	0.00038331	1.24325
D1007.3	WBGene00017001	D1007.3	0.000996669	0.011983	1.24142
F53F8.4	WBGene00010001	F53F8.4	7.9779e-05	0.00146714	1.24091
C44B12.5	WBGene00016638	perm-4	0.00720549	0.0575725	1.24091
Y22D7AL.8b	WBGene00004894	sms-3	0.00110152	0.0130033	1.24007
ZK863.8	WBGene00014125	ZK863.8	5.70718e-08	2.21107e-06	1.23829
C26F1.2	WBGene00016147	cyp-32A1	4.70713e-06	0.000124617	1.23707
Y54E5B.1b.2	WBGene00004889	smp-1	0.000151262	0.00250124	1.23515
F26D11.6	WBGene00017823	pals-34	0.0041876	0.0381386	1.23419
Y50D4A.10	WBGene00235315	Y50D4A.10	8.08964e-05	0.00148559	1.23262
R07B1.8	WBGene00001608	R07B1.8	4.25225e-06	0.000113963	1.22721
C28D4.3.2	WBGene00001607	gln-6	0.0053985	0.0463081	1.22687
T12D8.5a	WBGene00011733	T12D8.5	0.000499115	0.00681079	1.22645
C28G1.1	WBGene00006718	ubc-23	7.43274e-10	4.06339e-08	1.22132
T27E9.4b	WBGene00002185	kel-3	0.00999849	0.0739661	1.21986
C41G11.1a	WBGene00016568	C41G11.1	0.000267957	0.00403669	1.21524
C15F1.1	WBGene00015794	C15F1.1	2.72576e-13	2.44892e-11	1.2149
F59B10.4b	WBGene00010320	F59B10.4	0.000963996	0.0116693	1.2132
ZK682.5.2	WBGene00022789	lron-2	8.34832e-05	0.00152557	1.21237
T24E12.5	WBGene00020774	T24E12.5	1.44228e-06	4.25938e-05	1.21171
Y54G2A.7	WBGene00043702	Y54G2A.7	2.53135e-08	1.05785e-06	1.21135
W03D2.6	WBGene00020981	W03D2.6	1.81558e-08	7.79429e-07	1.21132
C05C10.5a	WBGene00007332	C05C10.5	0.000636813	0.00835971	1.2109
T25B2.2a.2	WBGene00020786	T25B2.2	0.00213265	0.0221038	1.21039
T06E4.11	WBGene00004146	pqn-63	0.000479233	0.00657142	1.20884
Y48G10A.2a	WBGene00013019	Y48G10A.2	3.4752e-21	5.73563e-19	1.20503
F57B1.9a	WBGene00045488	F57B1.9	0.00155353	0.0171804	1.20499
Y65B4BL.5b	WBGene00022037	acs-13	1.54265e-08	6.72702e-07	1.20366
C46G7.4b	WBGene00004112	pqn-22	0.00600076	0.0500742	1.20151
C17F4.5	WBGene00015912	fbxc-50	0.00182211	0.0195054	1.19981
W08E12.6	WBGene00021087	W08E12.6	3.39785e-05	0.000705461	1.19958
Y75B8A.3	WBGene00013540	Y75B8A.3	4.33855e-05	0.000870949	1.19818
W02F12.3	WBGene00020948	era-1	0.000507572	0.00690812	1.19715
F21A3.3	WBGene00008993	F21A3.3	5.36398e-09	2.56654e-07	1.19713
H02I12.5	WBGene00010353	memi-3	0.00716388	0.0573748	1.19483
T01B10.2.2	WBGene00001703	grd-14	1.02355e-05	0.000250152	1.19286
Y37E11B.7a	WBGene00021379	Y37E11B.7	0.00265097	0.0262152	1.19271
T23B12.11	WBGene00044553	T23B12.11	2.77147e-09	1.38717e-07	1.19115
Y34F4.1b	WBGene00021336	Y34F4.1	1.66614e-05	0.000384156	1.19045
F25B5.3d	WBGene00017775	F25B5.3	0.000132579	0.00225197	1.18838
C27A2.5	WBGene00016153	C27A2.5	6.05414e-05	0.00115913	1.18613
B0410.3	WBGene00015172	B0410.3	3.1982e-08	1.31131e-06	1.1853
R186.4	WBGene00003031	lin-46	0.00198832	0.0209408	1.18217
ZK177.8b.1	WBGene00022673	ZK177.8	0.00293186	0.0285277	1.18172
F22H10.2	WBGene00017726	F22H10.2	0.00698859	0.0562821	1.18155
C07E3.9	WBGene00007419	C07E3.9	2.50052e-10	1.48195e-08	1.18135
F32G8.5	WBGene00000725	col-152	0.0070122	0.0564251	1.1809
ZC47.13b	WBGene00013844	fbxa-50	0.000170057	0.00276987	1.17995
D2030.9e.1	WBGene00008419	wdr-23	0.00857636	0.0657156	1.17803
W06B3.2c	WBGene00004859	sma-5	0.000655114	0.00856311	1.17764
F23A7.5	WBGene00009070	F23A7.5	0.00744157	0.0591628	1.17497
ZK682.5.1	WBGene00022789	lron-2	0.000834981	0.0103833	1.17418
Y54F10AM.11	WBGene00021853	Y54F10AM.11	0.00629573	0.0520031	1.17349
W02A2.3a	WBGene00004156	pqn-74	9.41268e-05	0.0016835	1.17172
EEED8.3	WBGene00017134	EEED8.3	0.000659669	0.00860539	1.17145
H19J13.1	WBGene00010403	otpl-8	0.00537962	0.046207	1.16828
T25E12.5	WBGene00012020	gyg-2	0.00977593	0.0726081	1.16811
T05A7.7	WBGene00020224	T05A7.7	0.00186072	0.0198373	1.16652
C44H9.5	WBGene00008100	C44H9.5	2.1301e-08	8.95913e-07	1.16132
K06B4.12	WBGene00006686	twk-34	0.000124082	0.00212595	1.16106
C25A11.4l	WBGene00000100	ajm-1	0.00645301	0.0530167	1.16076
F49E2.5f.1	WBGene00009888	F49E2.5	0.00282957	0.0276562	1.15913
K10B2.3a.2	WBGene00019606	clec-88	0.000150321	0.00249677	1.15886
T01B10.2.1	WBGene00001703	grd-14	1.26022e-07	4.53904e-06	1.15568
F40F4.8	WBGene00004124	pqn-37	2.08153e-09	1.06223e-07	1.15512
T24D1.3.2	WBGene00011986	T24D1.3	6.59265e-05	0.00124128	1.15408
C10C5.3	WBGene00007507	C10C5.3	0.000670779	0.00872849	1.15291
T11F8.3a.1	WBGene00004374	rme-2	0.00214627	0.0222008	1.15091
F23H12.3a	WBGene00009093	F23H12.3	0.000745747	0.00950481	1.15004
F58D5.2b	WBGene00010242	F58D5.2	0.000400819	0.00564372	1.14702
C04G6.10	WBGene00015458	C04G6.10	0.000326502	0.004738	1.14652
F09E5.14	WBGene00017291	F09E5.14	2.81624e-05	0.000601468	1.14578
Y57A10B.3	WBGene00013275	btb-14	2.46966e-19	3.63849e-17	1.14523
Y59C2A.1	WBGene00021984	Y59C2A.1	4.51816e-14	4.34761e-12	1.13981
C30F12.5a	WBGene00016264	C30F12.5	0.000298564	0.0043962	1.13899
C32E12.5.2	WBGene00004771	sem-2	0.000128334	0.00218873	1.13871
T19C9.8	WBGene00011844	T19C9.8	0.00850104	0.0652965	1.13691
F41G3.21	WBGene00044316	F41G3.21	5.75357e-05	0.00111138	1.13654
C07G3.2	WBGene00015574	irg-1	1.52746e-07	5.42666e-06	1.13447
T01B6.3a	WBGene00020135	aakg-4	7.97828e-07	2.47678e-05	1.13336
C48B4.1	WBGene00008167	acox-1.5	2.42831e-20	3.93311e-18	1.13235
C37H5.6a	WBGene00016509	adss-1	0.00359242	0.0336855	1.12954
F48D6.4c	WBGene00018602	F48D6.4	0.00396996	0.0365186	1.12721
F47H4.10	WBGene00004811	skr-5	0.000454838	0.00629221	1.12391
Y57A10A.26.2	WBGene00013266	Y57A10A.26	1.57106e-05	0.000366774	1.12305
F49C12.7c.2	WBGene00009877	F49C12.7	2.21415e-05	0.000490555	1.11909
Y69A2AR.5	WBGene00022076	daao-1	0.000453347	0.00628158	1.11772
F56H11.1a	WBGene00001403	fbl-1	3.33517e-14	3.23313e-12	1.1143
Y54G2A.39c	WBGene00043062	clec-80	4.22784e-07	1.37297e-05	1.11336
M02G9.3	WBGene00010832	M02G9.3	0.00771612	0.0607345	1.11267
C10A4.10	WBGene00050957	C10A4.10	0.00027657	0.00413775	1.11252
R03G8.6	WBGene00011000	R03G8.6	0.00854508	0.0655576	1.11163
F17C11.11a	WBGene00008922	F17C11.11	4.38653e-11	2.97111e-09	1.10603
C39B10.1	WBGene00008021	C39B10.1	0.0094346	0.0707175	1.10579
F14H12.8.2	WBGene00017475	F14H12.8	8.34844e-06	0.000208527	1.10446
C15C7.4	WBGene00015790	C15C7.4	2.40375e-05	0.000527631	1.10425
R107.4a	WBGene00011299	ikke-1	8.01092e-11	5.18364e-09	1.10348
F48D6.4b	WBGene00018602	F48D6.4	7.96747e-06	0.000199393	1.1029
F41D9.3a	WBGene00006942	wrk-1	0.000113488	0.00197559	1.10089
F55D12.2a	WBGene00010111	F55D12.2	5.58661e-07	1.77661e-05	1.09955
F27E11.1a	WBGene00017867	slc-28.1	3.17841e-06	8.80801e-05	1.09918
D2021.2a	WBGene00044071	dhhc-14	2.73805e-17	3.3839e-15	1.09614
T28F4.5.2	WBGene00012140	T28F4.5	6.68357e-08	2.54434e-06	1.09304
H38K22.2b	WBGene00010428	dcn-1	0.000971112	0.0117132	1.09138
C07D10.4	WBGene00003526	nas-7	0.000298806	0.00439727	1.08964
Y65B4A.7a	WBGene00022030	Y65B4A.7	0.00164132	0.0179307	1.08887
ZK593.6a.1	WBGene00002981	lgg-2	1.10659e-08	4.9925e-07	1.08745
C24B9.9	WBGene00016052	dod-3	0.00714312	0.0572614	1.08675
F35G8.2	WBGene00044788	ttr-38	0.000946399	0.0115055	1.08502
Y106G6D.4	WBGene00013701	Y106G6D.4	0.000134936	0.00228045	1.08466
Y119D3B.20	WBGene00022496	fbxa-92	0.000319943	0.00465578	1.08438
T21D11.1	WBGene00020646	zmp-6	0.000666408	0.00867595	1.08287
ZC455.1c	WBGene00013902	ZC455.1	0.00257882	0.0256688	1.08151
C33B4.4	WBGene00007892	C33B4.4	4.09762e-06	0.000110615	1.07928
W03G11.2	WBGene00012224	W03G11.2	0.000518291	0.00703564	1.07769
F52D2.4	WBGene00001569	meg-3	0.00022664	0.00351165	1.07395
Y53F4B.1	WBGene00013149	Y53F4B.1	0.000157473	0.00258694	1.0715
T10C6.8	WBGene00014516	hpo-42	0.00626608	0.0518403	1.07087
F27E5.7	WBGene00044035	F27E5.7	9.14942e-06	0.000226581	1.0687
K08F9.1a	WBGene00010684	K08F9.1	0.0083046	0.0641846	1.06783
F36F12.8	WBGene00018099	ztf-28	2.0351e-06	5.85108e-05	1.06596
Y73B6BL.38	WBGene00022257	puf-11	0.0040919	0.0374664	1.06428
Y57G11C.51.2	WBGene00044258	Y57G11C.51	0.000629473	0.00830286	1.06281
C54D1.2	WBGene00016912	clec-86	1.9165e-10	1.15955e-08	1.06139
C34D4.15a	WBGene00000687	col-113	0.00881859	0.0671779	1.06028
C43F9.5	WBGene00008073	C43F9.5	0.00127115	0.0145833	1.06004
C23F12.1l.2	WBGene00016006	fln-2	4.71074e-07	1.51283e-05	1.05583
T24C12.4	WBGene00020766	T24C12.4	0.00208263	0.0217235	1.0542
T12B5.2	WBGene00020449	fbxa-54	1.55628e-06	4.57533e-05	1.05355
Y49E10.29	WBGene00045239	Y49E10.29	0.0029791	0.0289334	1.0525
F58B4.1a	WBGene00003549	nas-31	0.00227695	0.0232939	1.05245
T05F1.2	WBGene00011489	T05F1.2	0.00111383	0.013119	1.05192
C50F4.1.2	WBGene00008229	C50F4.1	5.73411e-05	0.00110912	1.05073
D2096.6	WBGene00017073	D2096.6	0.00244336	0.0246386	1.04811
AH6.5	WBGene00003231	mex-6	0.00339384	0.0321823	1.04598
F08F3.7	WBGene00000373	cyp-14A5	0.000756315	0.00959956	1.04532
T21C9.9.2	WBGene00011895	T21C9.9	0.00488496	0.0429629	1.045
F48E3.4	WBGene00018605	F48E3.4	0.00748083	0.0593837	1.04431
Y43C5A.7	WBGene00044922	Y43C5A.7	0.00535938	0.0460939	1.04264
ZC196.5	WBGene00022549	ZC196.5	6.47721e-10	3.57096e-08	1.04085
ZK546.15	WBGene00006619	try-1	0.000825567	0.0103006	1.03786
R06A10.4	WBGene00019911	R06A10.4	3.1551e-09	1.56715e-07	1.03696
Y54F10AM.2b	WBGene00001410	feh-1	4.98266e-06	0.000130849	1.03672
C35D10.14	WBGene00016450	clec-5	0.00905975	0.068558	1.0352
F38A1.5.1	WBGene00009518	clec-166	0.000739222	0.00943087	1.0348
C27F2.7	WBGene00016169	C27F2.7	4.38804e-05	0.000878855	1.03467
C42D4.1.1	WBGene00016594	C42D4.1	0.0030321	0.0293584	1.0345
B0564.6	WBGene00007206	B0564.6	2.46559e-05	0.000538486	1.03321
B0564.9	WBGene00007208	B0564.9	2.46559e-05	0.000538486	1.03321
F13D11.3	WBGene00017428	F13D11.3	1.83097e-05	0.000417362	1.03314
Y9C9A.6	WBGene00006212	str-168	0.00262882	0.0260455	1.03179
Y75B12B.1b	WBGene00013567	Y75B12B.1	0.000663383	0.0086452	1.03153
T25E4.1	WBGene00020803	T25E4.1	0.000749086	0.00953804	1.03106
F57A10.4	WBGene00010185	F57A10.4	0.00221269	0.0227647	1.02947
Y38E10A.13	WBGene00012591	nspe-1	3.13652e-11	2.1524e-09	1.02681
F52A8.3b	WBGene00009916	F52A8.3	0.00108541	0.0128597	1.02633
W06B4.1	WBGene00021056	W06B4.1	0.000577361	0.00772094	1.02617
F54A5.3g	WBGene00018788	shc-1	8.40222e-05	0.0015322	1.02537
F40F12.7.4	WBGene00009595	cbp-3	4.15756e-17	5.04264e-15	1.02531
R09D1.11a	WBGene00011167	chil-23	0.00015076	0.00249874	1.02525
W06B3.2a	WBGene00004859	sma-5	1.85659e-05	0.000422463	1.02458
F53B3.3	WBGene00018742	F53B3.3	4.63702e-05	0.000921643	1.02179
C34B7.1	WBGene00007911	C34B7.1	0.000221723	0.00344775	1.02138
R11A5.7	WBGene00011235	suro-1	1.07387e-08	4.85328e-07	1.02109
C04G6.5	WBGene00015455	C04G6.5	0.00185887	0.0198257	1.01905
F20G2.5	WBGene00008988	F20G2.5	0.00089921	0.0110295	1.01753
C14B1.3	WBGene00007574	C14B1.3	4.95628e-12	3.81253e-10	1.01752
C42D4.1.2	WBGene00016594	C42D4.1	1.09078e-30	2.68343e-28	1.01618
B0513.9b	WBGene00007200	vamp-8	0.0065167	0.0534222	1.01606
F41H10.6c	WBGene00018319	hda-6	0.00276171	0.0270945	1.01418
Y17G7B.8	WBGene00012462	Y17G7B.8	8.43223e-09	3.88494e-07	1.01135
C36B7.5b	WBGene00016468	C36B7.5	0.00654178	0.053517	1.01105
F26D10.10	WBGene00001606	gln-5	0.00250062	0.0250321	1.00809
F55G11.4	WBGene00010124	F55G11.4	5.70262e-15	5.87776e-13	1.00684
Y38F1A.8	WBGene00012610	Y38F1A.8	9.21093e-05	0.00165309	1.00642
C27D9.1	WBGene00016163	C27D9.1	0.00152991	0.0169414	1.00612
Y43F8B.14	WBGene00012824	Y43F8B.14	0.00072666	0.00930246	1.00572
E01G4.1b	WBGene00008444	tbc-14	0.000646768	0.0084625	1.00514
F13A7.11	WBGene00008726	F13A7.11	0.000792836	0.00996848	1.00434
Y51A2D.15b	WBGene00013082	grdn-1	5.0487e-05	0.000994373	1.00395
C53A5.6b	WBGene00008266	C53A5.6	3.5675e-19	5.13976e-17	1.00392
B0513.4a	WBGene00007196	B0513.4	0.00926316	0.0698743	1.00274
ZC239.6.1	WBGene00022569	ZC239.6	1.04761e-06	3.18028e-05	1.00248
T17A3.2	WBGene00020540	pals-25	0.000321206	0.00466895	1.00219
C29F9.1	WBGene00016216	pals-22	8.55065e-06	0.000212966	1.00206
ZK1307.2	WBGene00014245	ZK1307.2	0.00199786	0.02101	1.00189
C46H11.2	WBGene00016728	C46H11.2	1.47793e-06	4.35481e-05	1.00144
T22B2.6	WBGene00020670	T22B2.6	0.00201919	0.0211975	1.00105
F21E9.3	WBGene00017667	ttr-37	4.21254e-05	0.000848265	1.00012
C34H4.2	WBGene00016425	C34H4.2	5.13011e-16	5.89329e-14	0.999371
F49E12.10	WBGene00009903	F49E12.10	3.0344e-05	0.000642794	0.999283
F43H9.2b	WBGene00018398	sptl-2	1.05391e-05	0.00025709	0.998981
D1086.10a	WBGene00044080	D1086.10	0.000198718	0.00313678	0.997043
C53A5.6a	WBGene00008266	C53A5.6	6.09048e-14	5.69252e-12	0.996444
T01D1.2f.1	WBGene00001340	etr-1	0.00667403	0.0543701	0.994155
Y82E9BL.13	WBGene00022329	fbxa-79	5.38835e-05	0.00105253	0.989784
K07G5.4	WBGene00010643	K07G5.4	0.00647695	0.0531464	0.989719
ZC513.6.2	WBGene00003865	oma-2	0.000583698	0.00777777	0.989534
F55B11.4	WBGene00010086	F55B11.4	1.70967e-07	6.00848e-06	0.988869
K12H6.3	WBGene00001507	fut-4	0.00976546	0.072551	0.9884
F32D1.7	WBGene00017986	F32D1.7	0.000102594	0.00181133	0.986537
C24G6.7	WBGene00001710	grl-1	0.00652224	0.0534417	0.985855
Y5H2B.5	WBGene00021167	cyp-32B1	0.00105057	0.0125152	0.983712
Y48A6B.8	WBGene00012969	Y48A6B.8	0.00653118	0.0534905	0.983365
F35E12.9b	WBGene00009433	F35E12.9	0.00431296	0.0389436	0.980824
M01F1.7	WBGene00010813	pitp-1	3.66614e-17	4.48835e-15	0.980531
F09G2.3	WBGene00017312	pitr-5	1.12531e-05	0.000272213	0.979157
Y71G12B.26a	WBGene00022161	Y71G12B.26	9.33169e-05	0.00167246	0.977669
B0205.13	WBGene00044644	B0205.13	0.0084301	0.0649621	0.976503
R03G8.3	WBGene00010998	R03G8.3	9.67338e-06	0.000237974	0.976494
C11G6.1b	WBGene00006384	taf-3	0.00212912	0.022076	0.976292
F20D12.5.2	WBGene00017644	exc-9	2.30841e-06	6.55021e-05	0.974922
D1086.10b	WBGene00044080	D1086.10	0.00415681	0.0379011	0.973998
Y119D3B.19	WBGene00022495	fbxa-78	0.000780309	0.00984805	0.973748
T02C1.1	WBGene00011365	T02C1.1	0.000157536	0.00258694	0.973622
T05E12.7b	WBGene00005444	srh-237	0.000493962	0.00674754	0.972489
C06E1.3	WBGene00015519	doxa-1	4.95836e-08	1.95021e-06	0.97217
Y43E12A.1	WBGene00000866	cyb-2.1	0.000144035	0.00240367	0.97192
D1086.10c	WBGene00044080	D1086.10	0.00678292	0.0550337	0.970867
F18A1.7	WBGene00017548	F18A1.7	5.0634e-06	0.000132835	0.970704
C34E7.3	WBGene00007933	C34E7.3	0.000602304	0.00799709	0.970304
C46G7.4f	WBGene00004112	pqn-22	1.00966e-10	6.39054e-09	0.968792
Y43F8B.9	WBGene00012819	Y43F8B.9	0.00221345	0.0227647	0.968675
T24A11.1a	WBGene00003476	mtm-3	0.000218206	0.00340118	0.967442
C07E3.3b	WBGene00007414	C07E3.3	9.10165e-05	0.00164025	0.962654
Y76A2B.6	WBGene00013578	scav-2	1.71655e-15	1.84208e-13	0.962283
T11B7.3a	WBGene00000692	col-118	3.16263e-05	0.000667788	0.962275
T01D1.2f.5	WBGene00001340	etr-1	0.00115238	0.0134454	0.962114
Y54G2A.39b	WBGene00043062	clec-80	1.45035e-06	4.27838e-05	0.962079
C28D4.3.1	WBGene00001607	gln-6	0.00274565	0.0269673	0.961443
T06A1.1	WBGene00020277	T06A1.1	0.00621284	0.0514815	0.961265
M03E7.2	WBGene00019754	M03E7.2	9.93626e-05	0.00175962	0.960724
Y47H10A.5	WBGene00012961	Y47H10A.5	0.000274249	0.00411011	0.95917
T22B7.3	WBGene00020672	T22B7.3	1.77408e-05	0.000405457	0.9589
T10D4.3	WBGene00020407	chil-24	0.000133156	0.00225914	0.958441
B0454.6	WBGene00015197	B0454.6	1.14236e-08	5.13609e-07	0.954465
Y54G2A.3b	WBGene00021869	vrp-1	0.00329121	0.0313458	0.954424
C30B5.1	WBGene00077732	szy-4	0.00198514	0.0209157	0.951682
C12C8.3a.1	WBGene00003026	lin-41	0.000636715	0.00835971	0.951251
C09G4.2b.2	WBGene00015650	pkg-2	0.00946778	0.0709254	0.950928
Y47G6A.19b	WBGene00021645	Y47G6A.19	0.0058151	0.0489953	0.950214
C17H11.6c.2	WBGene00015926	C17H11.6	9.93351e-08	3.66907e-06	0.949683
K02B7.3a	WBGene00010491	K02B7.3	6.45197e-12	4.84865e-10	0.948399
ZC21.3c	WBGene00022505	ZC21.3	0.00183981	0.0196626	0.94755
F28H1.1	WBGene00017908	F28H1.1	5.99012e-06	0.000155427	0.945718
M01H9.1	WBGene00019717	trx-3	9.05227e-05	0.00163474	0.944963
F14F9.4	WBGene00017467	F14F9.4	6.54786e-11	4.30097e-09	0.944739
T04F8.4	WBGene00011443	cutl-11	0.00666568	0.0543361	0.939122
ZC416.4	WBGene00002188	kgb-2	0.00197771	0.0208459	0.936878
C47G2.5c	WBGene00008166	saps-1	0.00446368	0.0399861	0.9352
K10F12.4a	WBGene00019636	gsto-3	1.30555e-08	5.77031e-07	0.935135
ZC47.9	WBGene00013841	fbxa-33	0.00158562	0.0174908	0.934931
R07C12.4	WBGene00019934	R07C12.4	0.00762416	0.0602322	0.934439
F56B6.2g	WBGene00004350	rgs-7	7.37997e-05	0.00136779	0.93124
C04F12.8	WBGene00007302	C04F12.8	5.82681e-07	1.84849e-05	0.930656
Y38E10A.26	WBGene00012604	nspe-2	0.00195746	0.0206826	0.927931
C04A11.1	WBGene00007285	C04A11.1	0.00450049	0.0401778	0.927691
T10G3.1	WBGene00011692	T10G3.1	0.00209059	0.0217538	0.927204
F55H2.1b	WBGene00004933	sod-4	3.92784e-05	0.000798334	0.925814
F27C8.6.2	WBGene00009186	trcs-1	0.000929629	0.0113333	0.92568
C25D7.5	WBGene00007717	C25D7.5	4.31546e-06	0.000115301	0.92544
Y119D3B.21	WBGene00022497	Y119D3B.21	4.90741e-18	6.39852e-16	0.924848
M110.5b.2	WBGene00000894	dab-1	0.000115109	0.00199846	0.923773
ZC47.14	WBGene00013845	fbxa-37	6.93589e-05	0.00129561	0.923033
Y106G6A.2c	WBGene00013695	epg-8	1.7729e-08	7.64165e-07	0.922352
Y113G7B.12	WBGene00013762	Y113G7B.12	2.47235e-10	1.4686e-08	0.921787
F40H3.1b	WBGene00018249	F40H3.1	0.000156385	0.00257452	0.921394
F22D6.6	WBGene00009052	ekl-1	6.76414e-24	1.28751e-21	0.920175
ZC416.6a	WBGene00022610	ltah-1.2	3.1043e-06	8.61178e-05	0.919936
R07E5.4	WBGene00011112	R07E5.4	0.00456374	0.0406451	0.919708
F53F1.4	WBGene00009982	F53F1.4	0.0032132	0.0307714	0.918689
F55A12.9a	WBGene00004131	pqn-44	5.85124e-05	0.00112524	0.917537
B0412.1a	WBGene00000895	dac-1	0.000163937	0.00268192	0.917385
Y77E11A.14c	WBGene00022314	Y77E11A.14	6.4251e-05	0.00121853	0.915173
C45E1.4	WBGene00016663	C45E1.4	0.00107938	0.0128116	0.911054
C50B6.2	WBGene00008218	nasp-2	3.75938e-05	0.000767685	0.90816
Y106G6A.2a	WBGene00013695	epg-8	0.00263129	0.0260502	0.907659
Y51A2D.13a	WBGene00013080	Y51A2D.13	1.90403e-07	6.64433e-06	0.904671
T04F8.7a	WBGene00011445	T04F8.7	2.04344e-05	0.000459369	0.90444
T07F10.1b	WBGene00011587	anp-1	0.00116503	0.013587	0.90015
K08B5.2	WBGene00019519	K08B5.2	0.000181518	0.0029313	0.89974
T08G5.5b	WBGene00011625	vps-39	0.00456928	0.0406805	0.897148
Y69A2AR.7a	WBGene00022078	epg-9	6.2808e-05	0.00119376	0.89712
C47E12.2.1	WBGene00008147	C47E12.2	0.00313884	0.0301976	0.896649
T07A5.3	WBGene00011556	vglu-3	0.00119565	0.0138819	0.894642
F13H10.6b	WBGene00008777	F13H10.6	0.000222738	0.00346147	0.894504
Y87G2A.3a.1	WBGene00013595	atg-4.1	0.000541475	0.00731609	0.893816
Y87G2A.3b	WBGene00013595	atg-4.1	0.000541475	0.00731609	0.893816
Y47H9C.4a	WBGene00000415	ced-1	0.000454717	0.00629221	0.891795
C18E3.7a	WBGene00004093	ppw-1	0.00942195	0.0706633	0.89119
C26C6.3	WBGene00003552	nas-36	2.42732e-09	1.22432e-07	0.890247
F49E2.5b.1	WBGene00009888	F49E2.5	6.07244e-08	2.33212e-06	0.889458
C34D4.9	WBGene00003527	nas-8	0.000866496	0.010719	0.887939
D2007.2b	WBGene00017042	D2007.2	0.0055414	0.0472851	0.887455
C17E4.3	WBGene00007643	2003-03-01	0.00425585	0.0386286	0.886885
T05C1.1	WBGene00020248	T05C1.1	2.84578e-05	0.000605791	0.886469
K10F12.4b.2	WBGene00019636	gsto-3	0.000138026	0.00232212	0.885247
C44C10.9a	WBGene00008089	C44C10.9	0.00369355	0.0344112	0.882049
F48C5.1	WBGene00009842	igeg-2	0.00119448	0.0138746	0.881519
C34H4.1a	WBGene00016424	C34H4.1	0.00376511	0.0349778	0.881155
C40H5.4	WBGene00008047	lact-7	0.00480796	0.0423858	0.880154
Y57A10A.26.1	WBGene00013266	Y57A10A.26	0.000406348	0.00570814	0.878418
F35C5.5b	WBGene00009393	clec-62	5.71831e-05	0.00110703	0.878312
T10E10.1	WBGene00000741	col-168	0.000830126	0.0103427	0.877531
C25F9.6.1	WBGene00007726	C25F9.6	0.00196775	0.0207745	0.874987
C05D12.2	WBGene00007340	C05D12.2	0.00129259	0.0147967	0.873934
K07A3.2a	WBGene00004226	ptr-12	0.00015343	0.00253068	0.870491
F42A9.6b	WBGene00018335	F42A9.6	1.06854e-05	0.000259687	0.86966
Y7A5A.1.1	WBGene00012407	Y7A5A.1	0.00548312	0.0468798	0.868778
F32D1.6b	WBGene00017985	neg-1	0.00113391	0.0132954	0.866534
C40C9.5a	WBGene00006412	nlg-1	0.000391376	0.00552268	0.866229
ZK909.3	WBGene00014148	ZK909.3	8.55926e-06	0.000212977	0.863342
B0546.4a	WBGene00015251	B0546.4	3.73285e-05	0.000763938	0.863178
F49E10.4a	WBGene00018641	F49E10.4	0.000633689	0.0083416	0.862244
T27F2.2b	WBGene00012100	sipa-1	0.00873338	0.0666356	0.862087
F27C8.4a.1	WBGene00005003	spp-18	0.00594634	0.0497793	0.861762
F55C10.5	WBGene00010109	F55C10.5	1.06565e-05	0.000259225	0.860072
Y75B12B.1c	WBGene00013567	Y75B12B.1	0.00081389	0.0101891	0.856863
Y42G9A.1	WBGene00021531	Y42G9A.1	5.23338e-05	0.0010261	0.854648
Y66H1B.2i	WBGene00022048	fln-1	0.0027083	0.0266809	0.85379
T22D1.5	WBGene00020684	T22D1.5	0.000250936	0.00382894	0.850965
T04C9.4b	WBGene00003375	mlp-1	0.00470422	0.041626	0.850929
ZC47.10	WBGene00013842	fbxa-34	0.00701515	0.0564263	0.848857
C44C10.1	WBGene00000753	col-180	2.06022e-06	5.91677e-05	0.844856
F41B4.3	WBGene00018259	F41B4.3	0.000444632	0.00617536	0.843613
K08H10.7	WBGene00004323	rde-1	2.38155e-18	3.2515e-16	0.843482
F53G12.5a	WBGene00003229	mex-3	0.00508613	0.0443167	0.842546
C08E8.4	WBGene00007440	C08E8.4	0.00402454	0.0369665	0.842506
ZK287.3	WBGene00013964	nlp-73	0.00125396	0.014405	0.840811
Y15E3A.5	WBGene00012444	Y15E3A.5	0.00111556	0.0131274	0.837745
F46F11.1b	WBGene00018508	F46F11.1	0.00416407	0.037954	0.836816
F53C11.1a	WBGene00009971	F53C11.1	0.000979439	0.0118026	0.833193
F16A11.1b	WBGene00008876	F16A11.1	0.000290559	0.00429548	0.831839
ZC376.7a.2	WBGene00013878	atfs-1	0.00897813	0.0681183	0.830204
C06H5.2	WBGene00007393	fbxa-157	0.00146847	0.0164068	0.829857
F42A9.6c	WBGene00018335	F42A9.6	0.000183672	0.00295838	0.829801
F18E3.11	WBGene00017567	F18E3.11	0.00183352	0.0196115	0.827334
H02I12.1	WBGene00010351	cbd-1	0.00493439	0.0432809	0.826127
K10B4.3	WBGene00019615	K10B4.3	1.00711e-08	4.59936e-07	0.824551
T21D12.12	WBGene00020651	T21D12.12	0.00159821	0.0175776	0.821915
Y39A1A.1b	WBGene00012641	epg-6	9.89543e-07	3.0172e-05	0.821684
B0365.6.1	WBGene00007153	clec-41	1.16874e-11	8.58515e-10	0.821486
F58E10.7	WBGene00010262	droe-4	0.0060055	0.0500977	0.821403
C09F12.1.2	WBGene00000522	clc-1	0.000105021	0.00185042	0.817524
M01E11.4b	WBGene00019713	pqn-52	0.000773348	0.00978486	0.81518
C18E3.7c.2	WBGene00004093	ppw-1	5.05204e-14	4.8081e-12	0.814433
Y92H12A.2a	WBGene00022358	Y92H12A.2	2.76014e-10	1.62108e-08	0.812213
F14B4.2a.1	WBGene00008780	hxk-1	0.00140128	0.0158255	0.812105
C10C5.6b	WBGene00000911	daf-15	0.00010778	0.00189479	0.811838
C27A7.6a.2	WBGene00007757	C27A7.6	0.000398451	0.00561644	0.810856
T24A11.1b.2	WBGene00003476	mtm-3	3.35335e-12	2.62599e-10	0.807617
Y45F10A.7a	WBGene00012869	Y45F10A.7	0.00291883	0.0284221	0.806915
T23E7.2a	WBGene00020732	T23E7.2	0.00793738	0.0620081	0.805422
F40F8.7.1	WBGene00004096	pqm-1	8.51148e-06	0.000212193	0.804518
C41G7.8	WBGene00077525	C41G7.8	0.00146571	0.0163829	0.804306
R74.3a	WBGene00006959	xbp-1	2.22266e-06	6.33447e-05	0.802602
C17G10.7	WBGene00015919	C17G10.7	0.0039531	0.0364	0.802317
ZK622.3a.3	WBGene00022781	pmt-1	0.00592486	0.0496752	0.802067
C56E6.6	WBGene00016974	lron-15	0.000225333	0.00349346	0.801322
Y105C5B.15a	WBGene00013654	Y105C5B.15	5.46693e-09	2.61101e-07	0.80002
F53C11.4b.2	WBGene00009974	F53C11.4	0.000603789	0.00800461	0.799796
F46F2.2e.2	WBGene00002203	kin-20	0.00531503	0.0457922	0.799195
C16B8.2	WBGene00015822	C16B8.2	0.000461582	0.00637198	0.796442
F54D5.4	WBGene00010050	F54D5.4	9.37383e-08	3.48207e-06	0.795395
C01A2.4	WBGene00007216	C01A2.4	5.46625e-08	2.12752e-06	0.793884
ZC434.9b	WBGene00013895	ZC434.9	0.00553259	0.0472253	0.79332
C52A10.1	WBGene00016862	C52A10.1	6.26802e-08	2.39664e-06	0.792509
B0222.3	WBGene00015055	pitr-3	0.000410105	0.00574962	0.792102
T23F2.5	WBGene00020738	T23F2.5	4.91775e-09	2.37225e-07	0.791944
Y79H2A.2a	WBGene00013579	Y79H2A.2	0.00679237	0.0550589	0.79066
R03H10.1	WBGene00019854	R03H10.1	0.00240237	0.0243005	0.789689
Y65B4A.2a	WBGene00022026	Y65B4A.2	4.1072e-05	0.000831548	0.789349
T28F4.5.1	WBGene00012140	T28F4.5	0.0096857	0.0721383	0.789143
Y38F1A.10b	WBGene00003144	max-2	0.000167292	0.00272996	0.788928
K02B2.4b	WBGene00002129	inx-7	0.00750484	0.0594482	0.787955
Y44A6C.1	WBGene00012850	Y44A6C.1	0.000604621	0.00801153	0.785443
T20B3.16	WBGene00044332	clec-36	0.00576076	0.0486317	0.785415
E01G6.1	WBGene00008449	E01G6.1	0.0023888	0.0242008	0.784296
F28E10.2b	WBGene00017901	igeg-1	5.0994e-05	0.0010036	0.784006
C05C12.3	WBGene00001795	gtl-1	3.36257e-06	9.26912e-05	0.782571
Y92H12A.2b	WBGene00022358	Y92H12A.2	1.79894e-11	1.2713e-09	0.779482
C05A2.1	WBGene00004083	pph-1	5.81848e-07	1.8481e-05	0.778806
Y46E12BL.4e	WBGene00021597	spsb-1	1.50849e-07	5.36656e-06	0.776761
K10D3.3	WBGene00006394	taf-11.2	0.00858573	0.065734	0.776254
R13H4.4b	WBGene00001978	hmp-1	0.00328838	0.0313418	0.775064
ZK892.1f	WBGene00002266	lec-3	0.000473976	0.0065052	0.774995
D2007.1	WBGene00017041	D2007.1	0.0006725	0.00874652	0.771949
F56C9.10b	WBGene00018953	F56C9.10	0.00324385	0.0310193	0.770655
C29F4.1	WBGene00000699	col-125	4.0156e-09	1.96821e-07	0.769813
B0218.2	WBGene00015048	faah-2	2.57307e-05	0.000557142	0.769138
R07E3.2	WBGene00011103	R07E3.2	0.00797424	0.0621471	0.768949
Y66D12A.12	WBGene00013438	ztf-29	0.00511232	0.0444974	0.768328
C13G5.2.1	WBGene00015747	C13G5.2	0.000974989	0.0117544	0.766796
F28C10.3	WBGene00017898	F28C10.3	0.000343616	0.00495327	0.764648
W09B12.1.2	WBGene00000035	ace-1	0.00205396	0.0214846	0.7622
Y45F10C.3	WBGene00012879	fbxa-215	0.00364539	0.0340475	0.761895
F45H7.4.2	WBGene00004183	prk-2	0.00246899	0.0248203	0.761612
ZK507.4	WBGene00013980	dos-1	0.00121919	0.0140863	0.761036
F31F7.1a	WBGene00017964	F31F7.1	3.66988e-06	0.000100209	0.760733
ZK105.1	WBGene00022653	ZK105.1	5.60124e-11	3.74522e-09	0.760073
T24H7.5b	WBGene00020784	tat-4	0.00418975	0.0381386	0.759044
C01C10.3	WBGene00015295	acl-12	7.35422e-07	2.29947e-05	0.7586
T25G3.2.2	WBGene00000496	chs-1	0.00491496	0.0431395	0.756668
T03D3.1	WBGene00020182	ugt-53	0.00150689	0.016757	0.754697
K10C8.3a.2	WBGene00010736	istr-1	1.31262e-05	0.000312595	0.750936
T24B8.4c.1	WBGene00011978	T24B8.4	0.000824291	0.0102896	0.750667
T24B8.4d.1	WBGene00011978	T24B8.4	0.000824291	0.0102896	0.750667
D1046.1c.2	WBGene00008362	cfim-2	0.000762459	0.00967055	0.749798
Y47G6A.19a	WBGene00021645	Y47G6A.19	0.00206548	0.0215791	0.749619
K08H10.1e	WBGene00002263	lea-1	0.00047082	0.00646869	0.748497
C14C11.4	WBGene00015768	C14C11.4	0.000753132	0.00957204	0.748457
Y39F10B.1b	WBGene00021456	Y39F10B.1	1.87479e-05	0.000426234	0.748038
F13H10.6a.1	WBGene00008777	F13H10.6	9.20405e-05	0.00165309	0.746034
T04A6.1a	WBGene00020200	T04A6.1	0.000916959	0.011205	0.745718
F48F7.5	WBGene00009850	F48F7.5	0.000103766	0.00183079	0.745184
ZK177.8b.2	WBGene00022673	ZK177.8	1.54747e-05	0.000361913	0.745033
F57B10.12	WBGene00003184	mei-2	0.00183139	0.0195967	0.743547
D1025.8	WBGene00008359	nspc-17	0.000186975	0.00299861	0.743508
C55B7.1	WBGene00001599	glh-2	0.00569049	0.0481945	0.743292
D2096.4a	WBGene00005019	sqv-1	6.30641e-08	2.40779e-06	0.742678
T21B6.3	WBGene00011880	T21B6.3	5.66989e-05	0.0010989	0.742048
C04D8.1g	WBGene00015418	pac-1	0.00433867	0.039108	0.74144
Y51A2D.4	WBGene00013073	hmit-1.1	0.00854346	0.0655576	0.741018
F53A3.3a.4	WBGene00004491	rps-22	0.00572389	0.0484045	0.73959
B0213.17	WBGene00015046	nlp-34	0.00679122	0.0550589	0.737818
F35C5.6.1	WBGene00009394	clec-63	6.97594e-10	3.82167e-08	0.735677
C04G6.1b	WBGene00003402	mpk-2	0.00707864	0.0568473	0.734697
F54C8.2	WBGene00010036	cpar-1	0.00750472	0.0594482	0.734645
C34B7.3	WBGene00007913	cyp-36A1	0.0020293	0.0212737	0.734054
W02D3.7	WBGene00002257	lbp-5	6.3078e-12	4.75401e-10	0.733786
H43E16.1	WBGene00019273	H43E16.1	8.04602e-11	5.19347e-09	0.73374
C01B10.3	WBGene00015278	C01B10.3	4.66857e-09	2.25867e-07	0.732954
C27C12.7.1	WBGene00001055	dpf-2	0.000213054	0.00333082	0.732233
C10H11.10	WBGene00015698	kca-1	0.00832847	0.064293	0.730825
C29F9.4	WBGene00016219	pals-24	0.00181883	0.0194905	0.728452
C29F3.7b	WBGene00007807	C29F3.7	0.000993745	0.0119584	0.727847
F10E7.11	WBGene00017352	F10E7.11	0.00284157	0.0277526	0.727843
R07B1.10.1	WBGene00002271	lec-8	3.46651e-12	2.69839e-10	0.725957
F35G12.3b	WBGene00004762	sel-5	0.000403665	0.00567766	0.7252
ZK970.1b	WBGene00014171	nep-26	0.0014459	0.0162241	0.723301
C24F3.3	WBGene00003531	nas-12	0.00848899	0.0652231	0.722309
H02I12.8	WBGene00010354	cyp-31A2	0.00155554	0.0171953	0.72191
C33D12.6	WBGene00016344	rsef-1	0.00590542	0.0496192	0.721682
K12C11.6	WBGene00045052	K12C11.6	0.000383413	0.005425	0.72162
F08H9.8	WBGene00008596	clec-54	0.00032042	0.00466012	0.721419
D1025.7	WBGene00008358	nspc-18	0.000696972	0.00899369	0.720794
M02D8.5	WBGene00019731	M02D8.5	0.00221387	0.0227647	0.719463
T07C4.5	WBGene00011561	ttr-15	1.10025e-06	3.32845e-05	0.719389
C50B8.6	WBGene00008228	C50B8.6	2.10473e-05	0.00047152	0.719361
ZK1086.1b	WBGene00014215	obr-3	0.00024452	0.00374199	0.718985
T28F3.4a	WBGene00012130	slc-17.4	0.00114541	0.0134001	0.716716
C08B11.4.2	WBGene00003813	nrf-6	1.12642e-05	0.000272229	0.716663
F10C1.7a	WBGene00002054	ifb-2	1.0862e-16	1.29337e-14	0.714847
B0334.6	WBGene00007146	B0334.6	0.000751729	0.00956236	0.714142
JC8.6a	WBGene00003037	lin-54	0.00960835	0.0716696	0.713572
F53H4.3	WBGene00010008	F53H4.3	3.8221e-05	0.000779882	0.71041
DY3.6	WBGene00008439	mfb-1	0.00438584	0.0394378	0.709756
C41H7.6	WBGene00016576	C41H7.6	7.26697e-05	0.00135261	0.709369
Y41C4A.4g	WBGene00000793	crh-1	0.00169304	0.0184131	0.709289
F01D5.5	WBGene00008495	F01D5.5	3.22816e-10	1.86241e-08	0.708576
W02A2.9	WBGene00044280	W02A2.9	0.00981113	0.0728487	0.707087
C01F6.6d	WBGene00006438	nrfl-1	0.00362513	0.0339174	0.706438
T23B3.2.1	WBGene00020710	T23B3.2	0.00561998	0.0477836	0.705556
C01B4.6	WBGene00015270	C01B4.6	0.00152996	0.0169414	0.704397
Y19D10A.16	WBGene00044734	Y19D10A.16	0.00152996	0.0169414	0.704397
K03E6.7	WBGene00019365	rei-2	7.86115e-08	2.94957e-06	0.703272
R11D1.11	WBGene00000984	dhs-21	5.29853e-10	2.99717e-08	0.703241
K12C11.7a	WBGene00045053	K12C11.7	0.00467437	0.0414322	0.702222
F01D5.1	WBGene00008492	F01D5.1	1.20258e-07	4.33745e-06	0.700685
T23G11.2	WBGene00001647	gna-2	0.00562676	0.04781	0.700415
ZK809.5b	WBGene00014087	ZK809.5	0.00470399	0.041626	0.69954
T13C2.2	WBGene00020478	T13C2.2	0.00661573	0.0540132	0.698867
F18E3.13	WBGene00045276	F18E3.13	0.00829721	0.0641537	0.697791
K05B2.3	WBGene00002052	ifa-4	0.00673787	0.0547491	0.695795
T22G5.2	WBGene00002259	lbp-7	5.02056e-08	1.9717e-06	0.695309
C31H1.8a	WBGene00016291	C31H1.8	0.00123918	0.0142604	0.69466
H32K16.1	WBGene00010421	slc-36.4	0.00267989	0.026461	0.6945
F18E3.7b	WBGene00017565	ddo-2	0.00529776	0.0456844	0.694007
C28D4.2c	WBGene00000509	cka-1	0.00590853	0.0496192	0.69367
C02H6.2	WBGene00015362	fbxa-105	0.00223333	0.0229376	0.693516
F55A12.9c	WBGene00004131	pqn-44	9.24234e-13	7.85057e-11	0.691461
T21B10.7.2	WBGene00000378	cct-2	0.00013608	0.00229383	0.689212
K08B4.4	WBGene00019516	ugt-20	0.00734596	0.0584922	0.688999
T04H1.2.2	WBGene00011449	T04H1.2	2.64653e-07	8.97444e-06	0.688743
F35C5.5a	WBGene00009393	clec-62	2.54028e-08	1.05958e-06	0.688506
ZC8.4d	WBGene00022500	lfi-1	2.47443e-05	0.000539964	0.687856
C54A12.4	WBGene00016911	drn-1	0.00958308	0.0715476	0.687689
Y119D3B.6	WBGene00022484	fbxa-77	0.00335607	0.0318859	0.686617
C10F3.1	WBGene00015677	cpg-4	0.000275997	0.00413351	0.686101
Y54G2A.33.2	WBGene00021895	clec-84	4.11805e-09	2.01098e-07	0.685762
W03C9.2	WBGene00012220	W03C9.2	0.00248124	0.024905	0.685662
R09D1.10	WBGene00011166	chil-22	0.00124665	0.0143337	0.685194
C10B5.3	WBGene00015671	C10B5.3	0.00475562	0.0420096	0.684722
W05B5.1e.4	WBGene00012274	W05B5.1	0.00285594	0.0278825	0.684353
C30F12.4	WBGene00016263	C30F12.4	0.00474575	0.0419509	0.684123
F42C5.10	WBGene00018350	ifo-1	1.19901e-08	5.38151e-07	0.683905
B0563.7	WBGene00015264	B0563.7	0.00795579	0.0620775	0.681195
Y49G5B.1.1	WBGene00021732	Y49G5B.1	5.81757e-08	2.24415e-06	0.680188
Y32H12A.2b.2	WBGene00021311	thoc-5	0.000591733	0.00786875	0.680141
T05E12.7a	WBGene00005444	srh-237	0.00235631	0.023946	0.678794
Y55F3AM.4a	WBGene00021922	atg-3	1.43261e-09	7.4866e-08	0.678628
K03H1.7	WBGene00010542	K03H1.7	0.00106514	0.0126656	0.678535
ZK353.8.2	WBGene00022703	ubxn-4	0.00196995	0.0207893	0.678353
T21D12.14	WBGene00045177	T21D12.14	0.0030007	0.0290997	0.676717
C32E12.5.1	WBGene00004771	sem-2	0.000195229	0.00309295	0.673646
T01C2.1	WBGene00000071	acy-4	0.000216712	0.00338395	0.671856
C28G1.6	WBGene00016191	C28G1.6	0.00111436	0.0131193	0.669789
M6.1d	WBGene00002056	ifc-2	5.60811e-13	4.95738e-11	0.669351
E03G2.4.1	WBGene00000759	col-186	0.00365307	0.0341014	0.669227
C01G5.5	WBGene00015307	C01G5.5	0.00249668	0.0250119	0.667391
K03E5.2a	WBGene00019361	clik-3	0.00983334	0.0729721	0.66407
K02G10.1	WBGene00019344	dhhc-10	5.99933e-05	0.00114948	0.663846
T19D12.4b.2	WBGene00020579	T19D12.4	4.52358e-05	0.000901157	0.663411
Y48G1A.2	WBGene00021658	Y48G1A.2	0.00465784	0.0413137	0.662767
T05B11.4	WBGene00020247	T05B11.4	0.00822268	0.0637348	0.661526
C27H5.8	WBGene00001594	glc-4	0.00112832	0.0132477	0.66084
C09G9.6	WBGene00003864	oma-1	0.00715101	0.057307	0.65837
B0222.6	WBGene00000717	col-144	0.00749756	0.0594482	0.65832
C29F3.1	WBGene00001150	ech-1.1	7.49134e-06	0.000189294	0.658201
Y54G2A.14.3	WBGene00021879	clec-83	5.93024e-05	0.00113959	0.655471
F29G6.1	WBGene00009257	F29G6.1	9.18978e-05	0.0016527	0.6546
K03A1.2a	WBGene00019351	lron-7	4.11716e-06	0.000110959	0.654238
T28C6.6	WBGene00000594	col-3	0.000215519	0.00336734	0.652376
C06G1.1a	WBGene00015545	C06G1.1	0.000276127	0.00413351	0.651832
Y59A8B.12.1	WBGene00013349	Y59A8B.12	0.00841449	0.0648609	0.650685
T23B3.2.2	WBGene00020710	T23B3.2	0.000373555	0.00532015	0.650633
C42C1.8.1	WBGene00016586	C42C1.8	0.00259921	0.025811	0.650599
E02H1.7	WBGene00003618	nhr-19	0.00132173	0.0150641	0.649782
M6.1a	WBGene00002056	ifc-2	1.32907e-15	1.44409e-13	0.649376
C39E9.14a.2	WBGene00001007	dli-1	0.00412154	0.0376585	0.649177
C48D1.2a	WBGene00000417	ced-3	0.000194725	0.00308872	0.647923
ZC581.3	WBGene00022633	ZC581.3	6.06236e-05	0.00115975	0.647795
R10E12.1b.2	WBGene00007010	alx-1	0.00184478	0.0197077	0.647158
B0365.6.3	WBGene00007153	clec-41	3.24471e-05	0.000680711	0.644109
Y54F10AL.2b	WBGene00004884	smg-6	0.00096083	0.0116444	0.642184
C01F6.1	WBGene00007221	cpna-3	1.53528e-06	4.51869e-05	0.640745
Y37A1B.2c	WBGene00003086	lst-4	0.00132987	0.0151371	0.640663
F01D4.2	WBGene00008486	ugt-44	0.00305196	0.029486	0.640241
F14B4.2b	WBGene00008780	hxk-1	0.00762988	0.0602375	0.638983
M04C3.1b	WBGene00010850	M04C3.1	2.43593e-06	6.8821e-05	0.638566
F26E4.10a	WBGene00009163	drsh-1	0.00641558	0.0528091	0.638205
T24H7.5c.2	WBGene00020784	tat-4	2.97962e-05	0.000631703	0.636401
T07F8.3b	WBGene00001597	gld-3	0.000104572	0.00184377	0.63622
F19C7.4	WBGene00017594	F19C7.4	0.00762302	0.0602322	0.636102
T08E11.3	WBGene00020359	math-40	0.00559404	0.0476562	0.63595
C15C8.7	WBGene00007609	C15C8.7	0.000191543	0.00305909	0.634064
K08D9.3a	WBGene00000168	apx-1	0.00393024	0.0362356	0.633108
Y43B11AR.1	WBGene00021543	Y43B11AR.1	0.000971126	0.0117132	0.632938
F29G9.2a.2	WBGene00017931	picc-1	0.00538934	0.0462538	0.632398
K09E10.1c	WBGene00019579	oac-57	0.00536392	0.0460949	0.632105
F38A5.7	WBGene00018164	sup-36	0.000631984	0.00832756	0.631694
M03F8.3b	WBGene00019762	M03F8.3	7.48737e-05	0.00138572	0.631683
F26F12.3a.1	WBGene00017834	F26F12.3	3.33342e-05	0.000695106	0.629527
F38A5.3a	WBGene00002274	lec-11	6.82053e-05	0.00127864	0.628706
F07F6.8	WBGene00017220	F07F6.8	2.4895e-06	7.02583e-05	0.626924
ZK287.5.1	WBGene00004320	rbx-1	0.00479125	0.0422557	0.626064
E02H9.5	WBGene00017103	klo-2	0.000192624	0.00306658	0.625892
T24B8.4d.2	WBGene00011978	T24B8.4	0.0081183	0.0631377	0.62585
F33D4.1a	WBGene00003607	nhr-8	1.05879e-05	0.000257798	0.624725
R74.3b	WBGene00006959	xbp-1	3.62642e-16	4.18435e-14	0.623233
C49F8.2	WBGene00008214	gem-1	0.000419931	0.00587791	0.623101
M28.8	WBGene00010899	M28.8	0.00832468	0.064293	0.62088
C08F8.3a	WBGene00007445	C08F8.3	2.56519e-05	0.000556047	0.618833
F41D9.2b	WBGene00018282	F41D9.2	0.00236946	0.0240329	0.618222
C13C4.4	WBGene00007548	C13C4.4	0.00500871	0.0437955	0.617893
F37B4.7	WBGene00018138	folt-2	4.1189e-06	0.000110959	0.61738
W05E10.4b	WBGene00006609	tre-3	6.70461e-09	3.14454e-07	0.61734
F02E8.6.2	WBGene00003561	ncr-1	4.40304e-06	0.000117281	0.617192
M02H5.1	WBGene00003689	nhr-99	0.00682695	0.0552781	0.616644
ZK370.4a	WBGene00022718	ZK370.4	5.46158e-05	0.00106432	0.615993
F18G5.3	WBGene00001674	gpa-12	0.00086989	0.0107508	0.615905
C29F9.3a.1	WBGene00016218	pals-23	0.00171205	0.0185732	0.613264
M163.1	WBGene00010935	M163.1	3.82391e-06	0.000103871	0.61266
Y54G2A.3a	WBGene00021869	vrp-1	0.00424525	0.0385458	0.612414
ZK370.3a.1	WBGene00022717	hipr-1	0.00359612	0.0337081	0.611327
W02G9.5c.1	WBGene00020955	angl-1	0.00551606	0.0471253	0.610496
T22B7.7	WBGene00020674	T22B7.7	0.000123615	0.00212072	0.606857
F09F9.1	WBGene00017306	F09F9.1	0.00937422	0.0704269	0.604772
T07F12.1	WBGene00020321	T07F12.1	0.000558461	0.0075261	0.604267
C16C4.4b	WBGene00015828	math-14	0.00430419	0.0388914	0.604249
C34C12.7	WBGene00007926	C34C12.7	0.000488817	0.00668426	0.604045
K05B2.5a.2	WBGene00003986	mct-4	0.000891539	0.0109767	0.602991
M01F1.5.2	WBGene00010811	hmit-1.3	1.99821e-06	5.76409e-05	0.599698
T27F2.2f	WBGene00012100	sipa-1	0.000229363	0.00354961	0.599359
F55E10.7	WBGene00018886	npr-28	0.00147503	0.0164589	0.598938
F59E12.4b	WBGene00019120	npl-4.1	0.00974119	0.0723913	0.596631
F35C5.6.2	WBGene00009394	clec-63	1.77113e-09	9.1457e-08	0.59559
F42G9.6b	WBGene00018364	dagl-2	0.00720094	0.0575725	0.595435
F43E2.8b	WBGene00002008	hsp-4	0.00210825	0.0219031	0.594808
F53B6.1	WBGene00006641	tsp-15	0.00518545	0.0450587	0.594484
ZK783.2	WBGene00022817	upp-1	1.62798e-05	0.000377887	0.594457
Y76A2A.2b	WBGene00000834	cua-1	0.00191506	0.0203169	0.593617
W06B11.3	WBGene00021060	dct-11	0.000150856	0.00249874	0.592021
T09A12.4f	WBGene00003656	nhr-66	0.000618905	0.00817588	0.591756
C13B4.1a	WBGene00007545	C13B4.1	8.53388e-08	3.18822e-06	0.590469
Y17G9B.9	WBGene00003216	memi-1	0.00078674	0.00990145	0.590327
F33E11.2a	WBGene00018010	F33E11.2	0.00271893	0.0267654	0.589709
F33E11.2b	WBGene00018010	F33E11.2	0.00271893	0.0267654	0.589709
C14A11.9	WBGene00050944	C14A11.9	0.000430957	0.00601288	0.589453
T11B7.2a	WBGene00011707	T11B7.2	0.00117267	0.0136516	0.588044
C16B8.3	WBGene00015823	C16B8.3	3.10093e-06	8.61161e-05	0.586078
ZC308.1c	WBGene00001596	gld-2	5.21625e-05	0.00102351	0.585881
ZC308.1d	WBGene00001596	gld-2	5.21625e-05	0.00102351	0.585881
C45B2.5	WBGene00001602	gln-1	7.56191e-06	0.000190892	0.585295
ZC8.4a.2	WBGene00022500	lfi-1	5.95613e-05	0.00114288	0.58462
H34I24.2	WBGene00019261	H34I24.2	1.76623e-13	1.62749e-11	0.582704
F46F3.4a	WBGene00000146	ape-1	2.0089e-05	0.000452775	0.581776
Y38E10A.6b	WBGene00012584	ceh-100	0.00078333	0.00986807	0.580555
F25B5.4a.2	WBGene00006727	ubq-1	2.64078e-13	2.38283e-11	0.580116
F08B12.4a	WBGene00008572	F08B12.4	3.51756e-09	1.73726e-07	0.579845
F08B12.4b.1	WBGene00008572	F08B12.4	3.51756e-09	1.73726e-07	0.579845
K09C8.1	WBGene00003943	pbo-4	1.391e-05	0.000327669	0.578386
Y54G9A.5	WBGene00013208	Y54G9A.5	0.00938533	0.07049	0.578125
ZK265.9.2	WBGene00044094	fitm-2	0.00570279	0.0482517	0.576671
ZK688.2	WBGene00022797	best-24	0.000841615	0.0104558	0.575608
ZK180.5b	WBGene00022679	ZK180.5	0.000782068	0.00985693	0.575423
C31H5.4	WBGene00007855	C31H5.4	0.00487275	0.0428845	0.575201
C14B1.2	WBGene00007573	C14B1.2	0.00031103	0.00455403	0.575016
Y48A6B.9a	WBGene00012970	Y48A6B.9	0.000738665	0.00943087	0.574743
T07C4.9a	WBGene00003589	nex-2	0.000110502	0.00193134	0.572586
K06G5.1a.4	WBGene00010605	K06G5.1	0.0053648	0.0460949	0.572217
T19D12.1	WBGene00020576	T19D12.1	1.4714e-11	1.05411e-09	0.571597
Y54G2A.6a	WBGene00021872	clec-85	0.000268477	0.00404219	0.569257
Y47D3B.7	WBGene00004735	sbp-1	2.04034e-08	8.60937e-07	0.568554
T02E1.3a	WBGene00011376	gla-3	0.0026982	0.0266216	0.567835
C31H5.6a.2	WBGene00007857	C31H5.6	0.00183905	0.0196626	0.567822
M60.4a	WBGene00019780	M60.4	1.35195e-05	0.000320498	0.567419
R06C1.6	WBGene00011060	R06C1.6	0.00765695	0.0604146	0.566187
Y54G2A.14.2	WBGene00021879	clec-83	0.000734754	0.00938764	0.566026
K02A11.3	WBGene00010488	endu-1	0.000555639	0.00749475	0.56569
K09F5.2	WBGene00006925	vit-1	0.00144758	0.016236	0.565168
T25D10.4	WBGene00020801	T25D10.4	0.00266997	0.026383	0.563901
Y57A10B.1	WBGene00013273	2005-03-01	0.00357585	0.033579	0.563564
Y38E10A.4	WBGene00012582	clec-8	0.00141773	0.0159791	0.561166
F40F12.5b	WBGene00009594	cyld-1	4.38196e-05	0.000878312	0.560072
F58G11.2a	WBGene00010280	rde-12	2.11063e-05	0.000472436	0.558699
K08E7.3	WBGene00002368	let-99	0.00275008	0.0270007	0.558315
R12E2.1	WBGene00020030	kel-20	0.000107829	0.00189479	0.557179
M01H9.3a	WBGene00019719	M01H9.3	0.00865632	0.0661968	0.557102
F54E7.7	WBGene00004321	rcan-1	0.00621837	0.051511	0.55705
K02F3.4.2	WBGene00019327	zip-2	2.28002e-10	1.35744e-08	0.556435
Y62E10A.14	WBGene00013380	memi-2	0.00419017	0.0381386	0.553972
T04A8.16	WBGene00000543	clp-2	3.37291e-06	9.28778e-05	0.553835
C46H11.9	WBGene00016733	phat-2	0.00519143	0.045063	0.553595
T19H5.4b.2	WBGene00011849	T19H5.4	0.000182077	0.00293631	0.553083
K08A2.1.1	WBGene00019511	K08A2.1	0.00399196	0.0366802	0.552033
C36B1.12b	WBGene00007979	imp-1	0.00544592	0.0466095	0.551988
B0545.1a	WBGene00006599	tpa-1	0.000626266	0.00826893	0.551637
K03H1.4.2	WBGene00010539	ttr-2	7.36901e-05	0.00136673	0.550912
R05D7.5b	WBGene00011030	R05D7.5	0.00778767	0.0611868	0.546898
R07C12.2	WBGene00019932	R07C12.2	2.04128e-05	0.000459279	0.546838
Y48E1B.12	WBGene00000804	csc-1	0.00859297	0.0657701	0.546638
Y39G10AR.11.1	WBGene00021469	Y39G10AR.11	3.39694e-07	1.12129e-05	0.545854
K03B4.2.1	WBGene00019354	K03B4.2	0.000903238	0.0110685	0.545677
K09A9.1	WBGene00010700	nipi-3	3.82037e-07	1.24998e-05	0.545366
C36F7.2.1	WBGene00007985	swah-1	0.00152358	0.0168994	0.543703
C49F8.1	WBGene00008213	C49F8.1	0.00307663	0.0296815	0.543362
C28A5.3	WBGene00003590	nex-3	0.0057018	0.0482517	0.541441
Y38C9A.2a.2	WBGene00000480	cgp-1	6.26947e-09	2.9564e-07	0.541276
Y75B8A.29.1	WBGene00013560	zip-12	0.00247165	0.0248279	0.540007
T06A1.5	WBGene00020280	T06A1.5	6.49714e-06	0.000167087	0.538171
T03D8.1e	WBGene00003830	num-1	0.0045828	0.040773	0.538136
VF13D12L.3.2	WBGene00012149	VF13D12L.3	0.00337519	0.0320286	0.53786
Y48G8AL.13a.3	WBGene00021691	Y48G8AL.13	0.00187209	0.0199259	0.537706
Y76A2B.1a	WBGene00004075	pod-1	0.000144071	0.00240367	0.536793
K08A2.1.2	WBGene00019511	K08A2.1	0.00302548	0.0293183	0.536232
F27E5.1	WBGene00009192	asah-2	1.10481e-05	0.000267751	0.536165
ZK287.9	WBGene00013968	ZK287.9	0.00749885	0.0594482	0.53529
F37B4.2	WBGene00002055	ifc-1	0.00241973	0.0244477	0.534529
M176.4.2	WBGene00010943	M176.4	3.61185e-05	0.00074338	0.534257
ZK1320.13	WBGene00044007	ZK1320.13	0.0085808	0.0657156	0.533672
C36B1.1c	WBGene00000527	cle-1	0.000831107	0.0103499	0.53333
F29G9.4a	WBGene00001345	fos-1	2.70527e-05	0.000581577	0.532817
F18G5.6	WBGene00017582	F18G5.6	0.000342763	0.00494372	0.532633
F16H11.5	WBGene00003635	nhr-45	2.77884e-05	0.000595429	0.53076
F47D12.9a.2	WBGene00018564	F47D12.9	9.66481e-05	0.00171916	0.530521
C37C3.9	WBGene00016501	C37C3.9	0.00623178	0.0516057	0.529624
Y42G9A.6a	WBGene00021535	wht-7	0.00013513	0.00228225	0.528086
Y69A2AL.2	WBGene00044468	Y69A2AL.2	0.00441092	0.0396359	0.52623
T07A9.6	WBGene00000913	daf-18	2.07012e-05	0.000464965	0.52529
F13E6.4	WBGene00008748	yap-1	8.97168e-06	0.000222602	0.523507
F31E3.6.2	WBGene00017952	F31E3.6	0.00705417	0.0566877	0.521365
B0393.6	WBGene00007171	B0393.6	0.00334446	0.0318065	0.520421
ZK185.5	WBGene00044481	ZK185.5	0.0058738	0.0493782	0.519168
T06E6.2a.1	WBGene00000868	cyb-3	0.00500985	0.0437955	0.518794
W04E12.6	WBGene00012251	clec-49	0.000233628	0.00360091	0.516814
K08D8.6a	WBGene00010660	K08D8.6	0.000407409	0.00571798	0.516719
F43E2.8a.2	WBGene00002008	hsp-4	4.31523e-09	2.10333e-07	0.51592
C32F10.4	WBGene00016332	C32F10.4	0.00058818	0.0078295	0.515574
F25D7.4	WBGene00009113	maph-1.2	0.00614569	0.0510224	0.515328
DH11.2.2	WBGene00008436	DH11.2	3.31835e-05	0.000694484	0.514137
C42D8.1.1	WBGene00016599	C42D8.1	0.00626948	0.051852	0.514063
W07A8.2c	WBGene00012319	ipla-3	0.00510257	0.0444421	0.513568
C55B7.2	WBGene00001627	gly-2	0.00222177	0.0228368	0.512956
T04D1.3d	WBGene00006791	unc-57	0.0031023	0.029885	0.511173
D2096.3.3	WBGene00017071	aagr-1	1.33313e-08	5.86241e-07	0.510996
F40H3.1a	WBGene00018249	F40H3.1	0.00776563	0.061032	0.510821
F25E2.4	WBGene00002058	ifd-2	0.000467001	0.00643801	0.507593
F52C9.8b	WBGene00004095	pqe-1	0.000236269	0.00363492	0.506605
R09B3.4	WBGene00006707	ubc-12	1.1853e-06	3.56918e-05	0.506547
T07D4.4b	WBGene00011580	ddx-19	0.000831792	0.0103535	0.505536
F21D12.3.2	WBGene00017663	F21D12.3	0.00715784	0.0573441	0.505482
F52E1.13b.3	WBGene00018700	lmd-3	0.000120309	0.00207082	0.502765
K11D12.10c	WBGene00003374	mlk-1	0.000818816	0.0102458	0.502384
F57F10.1a	WBGene00019018	abts-3	0.00731239	0.0582778	0.502322
R119.7a	WBGene00020091	rnp-8	0.0082324	0.06374	0.501835
F52E1.14	WBGene00044696	F52E1.14	2.96317e-08	1.2207e-06	0.501765
T27F7.1.3	WBGene00020866	vps-24	0.000114657	0.00199194	0.498941
F10C1.7c	WBGene00002054	ifb-2	1.89067e-05	0.000429469	0.49681
ZC373.4	WBGene00013869	mlck-1	0.000258181	0.00391656	0.496656
F40F9.2.1	WBGene00006470	tag-120	0.000536851	0.00727246	0.49629
F41D9.3b	WBGene00006942	wrk-1	1.30423e-07	4.67818e-06	0.496059
F39C12.2b	WBGene00000072	add-1	0.00446704	0.0400024	0.495425
F53A2.8a	WBGene00003478	mtm-6	0.0098181	0.0728798	0.493442
F22D6.2	WBGene00009050	F22D6.2	6.20049e-08	2.3778e-06	0.492142
C29F3.7a	WBGene00007807	C29F3.7	0.000209404	0.00327965	0.490709
R05F9.1b.1	WBGene00019888	btbd-10	4.66511e-06	0.00012363	0.490539
C07B5.5	WBGene00003828	nuc-1	5.11096e-08	1.99818e-06	0.490195
C06G4.2a.2	WBGene00000542	clp-1	0.00295079	0.0287002	0.489934
H14N18.4a	WBGene00019204	H14N18.4	0.000961872	0.0116501	0.489852
F35C5.9	WBGene00009397	clec-66	3.22913e-05	0.000678533	0.489824
F58B3.6	WBGene00010232	F58B3.6	1.0304e-06	3.13168e-05	0.48856
F55D12.5a	WBGene00010113	F55D12.5	1.74043e-05	0.000398466	0.488043
ZK688.5d	WBGene00022800	ZK688.5	0.00270047	0.0266238	0.488015
ZC504.3	WBGene00013917	cdk-11.2	0.00297374	0.028892	0.486946
Y39D8C.1	WBGene00000022	abt-4	3.58772e-06	9.81709e-05	0.486637
F47A4.5	WBGene00009801	ipla-2	0.000306239	0.00449398	0.486426
F25B5.3b	WBGene00017775	F25B5.3	3.49692e-07	1.15117e-05	0.485315
Y37D8A.6	WBGene00012548	Y37D8A.6	0.00720694	0.0575725	0.48366
C41G7.2.1	WBGene00002226	klp-16	0.00195196	0.0206412	0.483633
C06G8.1	WBGene00007384	swt-3	9.57313e-07	2.93347e-05	0.483603
F18H3.4	WBGene00008940	F18H3.4	0.000685839	0.00888015	0.483381
K12H6.6a	WBGene00019686	K12H6.6	0.000797021	0.0100067	0.482126
C14A6.1	WBGene00007565	clec-48	8.25741e-07	2.55734e-05	0.482005
C16C2.4	WBGene00007621	C16C2.4	9.48471e-06	0.000233774	0.481577
C05E4.9a.1	WBGene00001564	icl-1	9.8607e-10	5.3018e-08	0.48121
Y46G5A.5	WBGene00012897	pisy-1	6.37062e-06	0.000164482	0.480572
ZK1320.2	WBGene00014252	ZK1320.2	1.46267e-07	5.2178e-06	0.480218
Y46G5A.17	WBGene00012907	cpt-1	4.01665e-08	1.61889e-06	0.480138
K08C7.3e	WBGene00001328	epi-1	0.000753224	0.00957204	0.478516
C12C8.3b.1	WBGene00003026	lin-41	0.0017788	0.0191598	0.477281
F59A6.5	WBGene00019087	F59A6.5	3.72719e-05	0.000763938	0.476192
JC8.14	WBGene00044737	ttr-45	0.000279181	0.00416964	0.475806
Y17G7B.13	WBGene00012466	ippk-1	0.000824094	0.0102896	0.475464
F07C3.4	WBGene00017195	glo-4	4.20312e-05	0.000847918	0.475415
T27C10.3	WBGene00020858	mop-25.3	0.00653882	0.053517	0.474448
T17H7.4f.1	WBGene00003936	pat-12	0.0019892	0.0209416	0.473562
C27A2.3.1	WBGene00002068	ify-1	0.000696317	0.00899349	0.473185
ZK1005.1b	WBGene00004053	tank-1	0.000356672	0.00511602	0.472724
F11A5.9	WBGene00008677	F11A5.9	0.00967891	0.0721134	0.472448
R04E5.10a	WBGene00002057	ifd-1	4.34463e-06	0.000115844	0.472165
M106.2	WBGene00010910	M106.2	0.00562505	0.04781	0.471894
K01D12.11	WBGene00010470	cdr-4	8.94143e-05	0.00161696	0.471843
C53C11.3	WBGene00004220	ptr-5	0.00664852	0.0542477	0.471838
C27A12.6	WBGene00016156	ari-1.3	0.00161743	0.0177143	0.469209
Y43C5A.2	WBGene00012782	Y43C5A.2	7.01156e-09	3.27671e-07	0.468914
H06H21.6a.1	WBGene00019163	ubxn-6	0.0044734	0.0400417	0.468267
F35G12.1a.1	WBGene00009439	mlcd-1	0.00464112	0.0411794	0.46504
B0302.1a	WBGene00002207	sid-3	0.000377566	0.00536473	0.464662
T23F2.3	WBGene00020736	T23F2.3	0.00761036	0.0601927	0.464248
C50B6.3b	WBGene00008219	C50B6.3	0.00272587	0.0268134	0.463538
F56A6.1a	WBGene00018921	sago-2	0.000246087	0.00376156	0.46292
F58G4.1	WBGene00019064	myo-5	1.89393e-07	6.62039e-06	0.462606
C29A12.1	WBGene00007797	C29A12.1	0.00825083	0.0638637	0.461709
C29F7.3	WBGene00007812	C29F7.3	0.00181913	0.0194905	0.461256
C27H6.8	WBGene00007787	C27H6.8	1.28571e-07	4.62446e-06	0.461188
C42C1.7a	WBGene00016585	oac-59	0.0032829	0.0313124	0.460838
C18F10.7a	WBGene00015978	C18F10.7	0.000236668	0.00363891	0.460297
F43G6.8	WBGene00009660	F43G6.8	0.00850483	0.0653063	0.460254
F21F3.6	WBGene00017675	F21F3.6	3.69256e-08	1.49288e-06	0.45976
F52B5.2	WBGene00009921	F52B5.2	0.00370694	0.0345112	0.457816
C44B7.12	WBGene00016632	C44B7.12	0.000377714	0.00536473	0.455783
C12D12.1c	WBGene00015713	C12D12.1	3.11646e-07	1.03923e-05	0.453688
C07E3.1a.1	WBGene00007412	stip-1	2.82627e-05	0.000602621	0.451489
C10H11.1	WBGene00015691	viln-1	5.79699e-05	0.00111811	0.451374
Y32F6A.4	WBGene00012529	Y32F6A.4	0.000391172	0.00552268	0.450766
F56F3.2b	WBGene00003577	ndg-4	2.26938e-06	6.46055e-05	0.44908
T12E12.1	WBGene00020462	ari-2	0.000561533	0.00756359	0.447817
ZK520.2	WBGene00004796	sid-2	0.000832586	0.0103585	0.447146
C29E4.1	WBGene00000665	col-90	1.78567e-05	0.00040775	0.447059
ZK616.5	WBGene00022775	ZK616.5	0.00448679	0.0401104	0.445115
C05D9.3	WBGene00015472	C05D9.3	0.00114919	0.0134383	0.444703
T22H9.2a	WBGene00020706	atg-9	0.000137495	0.0023147	0.443835
T04A8.10	WBGene00011411	sel-13	0.00126171	0.0144814	0.442889
C32D5.8a	WBGene00016316	C32D5.8	0.00243211	0.0245537	0.441963
K08E3.5c	WBGene00010665	K08E3.5	2.50735e-06	7.06856e-05	0.440425
C18E9.5	WBGene00007685	C18E9.5	0.000615763	0.00813849	0.439483
T04H1.2.1	WBGene00011449	T04H1.2	0.006192	0.0513251	0.439055
C55A6.12a	WBGene00044019	C55A6.12	0.00494164	0.0433299	0.438863
JC8.8	WBGene00010440	ttr-51	2.89681e-05	0.000615649	0.437788
T05A6.1	WBGene00000516	cki-1	0.00882069	0.0671779	0.437043
H38K22.2a	WBGene00010428	dcn-1	4.88266e-06	0.000128611	0.436873
W04E12.8	WBGene00012253	clec-50	5.13951e-09	2.46819e-07	0.4366
T08A9.9.2	WBGene00004990	spp-5	1.94287e-08	8.2247e-07	0.436095
M01E11.4a	WBGene00019713	pqn-52	1.37018e-05	0.000323937	0.43607
C17F4.7.2	WBGene00015913	C17F4.7	2.16582e-06	6.18599e-05	0.435682
B0379.4a	WBGene00007054	scpl-1	1.0569e-05	0.000257578	0.432466
C01G6.4	WBGene00007226	C01G6.4	0.00189897	0.0201626	0.432291
M01B12.4a	WBGene00019697	M01B12.4	0.00561848	0.0477836	0.431564
M01A8.2b	WBGene00010796	clip-1	0.00276487	0.0271153	0.430226
ZK6.7a.1	WBGene00022642	lipl-5	0.00167359	0.0182527	0.428888
ZK6.7c.1	WBGene00022642	lipl-5	0.00167359	0.0182527	0.428888
Y106G6H.2a.5	WBGene00003902	pab-1	0.000200183	0.00315529	0.427562
C12D8.11.1	WBGene00004405	rop-1	0.00010669	0.00187856	0.426633
Y76A2B.1c	WBGene00004075	pod-1	9.87943e-05	0.00175256	0.424867
F30F8.3	WBGene00009272	gras-1	0.00491393	0.0431395	0.423443
Y46G5A.12	WBGene00012903	vps-2	1.1068e-05	0.000267985	0.422277
K11D12.5	WBGene00019645	swt-7	3.73514e-05	0.000763938	0.421142
C09G4.2b.3	WBGene00015650	pkg-2	0.00479158	0.0422557	0.41993
R04B5.9	WBGene00011006	ugt-47	0.000329917	0.00478164	0.419395
Y39G10AR.12a	WBGene00021470	tpxl-1	0.00767381	0.060511	0.418387
ZK6.10a	WBGene00022644	dod-19	0.000171282	0.00278635	0.415819
Y48G1BR.1	WBGene00021675	Y48G1BR.1	5.50139e-05	0.001069	0.415764
ZK930.1a	WBGene00014151	vps-15	1.89665e-05	0.000430078	0.412631
C04A2.7a.1	WBGene00001023	dnj-5	0.00786209	0.06166	0.412514
F13B12.6	WBGene00008733	F13B12.6	0.000161035	0.00263941	0.411127
F46H5.7a.2	WBGene00018522	F46H5.7	1.94829e-07	6.76505e-06	0.410703
C24B9.3	WBGene00016048	C24B9.3	9.07411e-05	0.00163755	0.410439
C41C4.7a	WBGene00008052	ctns-1	0.000374726	0.00533392	0.409937
Y39B6A.20.2	WBGene00000214	asp-1	0.000129621	0.00220923	0.40788
Y71H10B.1b.2	WBGene00022201	Y71H10B.1	1.12778e-05	0.000272307	0.407715
ZK632.10.1	WBGene00014017	ZK632.10	0.000197887	0.00312746	0.407674
T03F1.9.1	WBGene00001832	hcp-4	0.00792533	0.0619695	0.405063
Y39A1A.7.2	WBGene00012646	lron-10	0.00230055	0.0234984	0.403895
Y75B8A.4	WBGene00013541	lonp-2	0.000603791	0.00800461	0.402126
C51F7.1	WBGene00001493	frm-7	4.86216e-05	0.000962723	0.401552
C05D2.10a	WBGene00015470	C05D2.10	0.00249112	0.0249658	0.400821
ZC518.3b	WBGene00000376	ccr-4	0.00325834	0.0311117	0.400765
F21F8.7	WBGene00000219	asp-6	0.000428367	0.00597994	0.398465
F37C12.7	WBGene00018152	acs-4	1.38454e-05	0.000327034	0.397807
T09F3.2	WBGene00011662	T09F3.2	4.0177e-05	0.000815327	0.397709
F29G6.3e	WBGene00009259	hpo-34	0.000659022	0.00860126	0.397095
Y57E12AL.1b	WBGene00021956	Y57E12AL.1	0.00531553	0.0457922	0.395561
R31.2c	WBGene00011270	R31.2	0.000100373	0.00177452	0.395253
K11D9.1b	WBGene00002219	klp-7	0.00444677	0.0398619	0.39375
F13E9.1	WBGene00008750	F13E9.1	0.00584111	0.0491351	0.392357
F42A10.4b	WBGene00001160	efk-1	0.00381389	0.0353555	0.392006
F10G7.10a	WBGene00017373	F10G7.10	1.68894e-05	0.000388039	0.387452
T05E12.6a	WBGene00011487	T05E12.6	3.50069e-07	1.15117e-05	0.383983
ZK131.11b	WBGene00013934	ZK131.11	0.00484431	0.0426486	0.383848
F20D6.4a	WBGene00005648	srp-7	0.000702876	0.00905131	0.38236
Y5F2A.1.1	WBGene00012382	ttr-16	0.000140194	0.00235266	0.382194
C37A2.4a	WBGene00000871	cye-1	0.000636989	0.00835971	0.381122
C01F1.6	WBGene00015301	C01F1.6	0.00377056	0.0350155	0.379717
M03A1.6e	WBGene00019747	ipla-1	6.74696e-05	0.00126758	0.379219
F57F4.4.2	WBGene00019017	F57F4.4	3.84358e-05	0.000783651	0.378785
C07A9.3a	WBGene00006579	tlk-1	0.00285937	0.0279057	0.37774
ZK1307.6	WBGene00001510	fzr-1	0.00017247	0.00280393	0.377271
F58E10.1b	WBGene00010259	ric-7	9.2089e-05	0.00165309	0.377069
W05H9.1a	WBGene00021048	W05H9.1	4.43693e-05	0.000887285	0.376037
T24B8.4a	WBGene00011978	T24B8.4	0.00644292	0.0529839	0.375412
C56C10.3.2	WBGene00016961	vps-32.1	1.68612e-05	0.000387733	0.375303
F35C5.8.2	WBGene00009396	clec-65	0.000279066	0.00416964	0.375257
F46F11.6.2	WBGene00018509	xrep-4	0.00248748	0.0249389	0.373513
Y43F4B.6	WBGene00002229	klp-19	1.65623e-05	0.000382887	0.37113
K06A5.4	WBGene00019432	knl-2	0.000192775	0.00306711	0.369443
R08E3.1a	WBGene00019957	R08E3.1	1.73088e-06	5.04314e-05	0.368702
T07C4.8	WBGene00000423	ced-9	0.00441029	0.0396359	0.368691
F40F4.6b	WBGene00018237	irg-7	4.45697e-06	0.000118475	0.368521
Y44E3A.2	WBGene00000036	ace-2	0.00568972	0.0481945	0.367478
R12E2.2	WBGene00020031	suco-1	7.09605e-05	0.00132269	0.366933
C12D12.1a	WBGene00015713	C12D12.1	0.00669843	0.0544837	0.366827
T22H6.6a	WBGene00001560	gei-3	0.0016494	0.0180114	0.365716
F11E6.7	WBGene00008710	F11E6.7	0.000724309	0.00927692	0.364747
Y71G12B.15a.2	WBGene00006702	ubc-3	0.000221351	0.00344402	0.364538
T04F3.1b	WBGene00011436	T04F3.1	0.00327053	0.0312059	0.363746
Y66H1B.2c.1	WBGene00022048	fln-1	0.00211868	0.0219995	0.361164
F53C11.5a	WBGene00009975	F53C11.5	0.00138171	0.0156445	0.360861
ZK863.4.1	WBGene00014124	usip-1	0.00521028	0.0451784	0.359716
K02B2.3	WBGene00019296	mcu-1	0.000933381	0.0113631	0.359005
C50B8.1	WBGene00008224	slrp-1	0.00337517	0.0320286	0.358695
C30G12.6a	WBGene00016277	C30G12.6	0.00869601	0.0664678	0.358645
R01B10.1a.2	WBGene00000534	cpi-2	0.000687108	0.00889216	0.356884
B0207.4	WBGene00000099	air-2	0.00853665	0.0655314	0.355152
Y38F1A.10c	WBGene00003144	max-2	0.000674786	0.00875443	0.35456
C16H3.2	WBGene00002272	lec-9	1.3028e-05	0.000310824	0.353993
Y54E10BR.3	WBGene00021842	Y54E10BR.3	0.00169003	0.0183936	0.35265
F14B8.6	WBGene00017448	F14B8.6	0.00202179	0.0212162	0.351857
T23D8.7	WBGene00011945	alg-5	0.0030488	0.0294785	0.351246
K02D10.5	WBGene00019305	snap-29	0.000314461	0.00459138	0.351124
Y18H1A.9	WBGene00021213	Y18H1A.9	0.0017527	0.0189177	0.350958
Y40B10A.1b	WBGene00021486	lbp-9	0.00673945	0.0547491	0.349891
ZK673.2	WBGene00014058	ZK673.2	0.000173597	0.00281874	0.349527
ZK593.5a	WBGene00001017	dnc-1	0.00110713	0.0130636	0.349272
Y97E10AR.6	WBGene00022401	Y97E10AR.6	0.000251949	0.00384215	0.348791
C27B7.1a	WBGene00005007	spr-2	0.00645848	0.053045	0.345812
C26E6.3	WBGene00016139	ntl-9	0.00123818	0.0142596	0.344595
T01E8.4	WBGene00003177	mec-15	0.0085528	0.0655974	0.342518
C09G9.1a	WBGene00007492	C09G9.1	0.00429036	0.0388471	0.341129
F26E4.11	WBGene00009164	hrdl-1	0.00065547	0.00856348	0.339354
Y54G2A.17a.1	WBGene00021882	nprt-1	0.00969017	0.0721383	0.338611
E01G4.1a	WBGene00008444	tbc-14	0.000968435	0.0117059	0.336763
K01A2.5a	WBGene00019280	K01A2.5	0.00561746	0.0477836	0.336739
ZK287.5.2	WBGene00004320	rbx-1	0.000420643	0.00588472	0.336267
C06A1.4	WBGene00014667	C06A1.4	0.00397887	0.0365728	0.336221
C30G12.2	WBGene00016274	C30G12.2	0.000858789	0.0106388	0.335056
F46G10.1a	WBGene00009796	F46G10.1	0.00856583	0.0656587	0.332951
T05H10.7b	WBGene00011511	gpcp-2	0.0058196	0.0490174	0.332196
K02D7.4	WBGene00001099	dsc-4	2.1161e-05	0.000472713	0.331215
F44B9.8	WBGene00018409	F44B9.8	0.00547125	0.046809	0.330592
Y105E8B.1c	WBGene00002978	lev-11	0.00498048	0.0436119	0.329558
C30G12.7	WBGene00004244	puf-8	0.00180393	0.0193744	0.329434
Y49E10.11c.1	WBGene00013034	tat-1	0.00434369	0.0391397	0.329022
C18B12.4	WBGene00007666	C18B12.4	0.00702218	0.0564654	0.32712
Y54F10AM.10	WBGene00004314	rbc-2	0.00163559	0.0178831	0.326579
F53F10.2a.2	WBGene00018764	F53F10.2	2.37818e-05	0.000523339	0.323048
Y53F4B.15	WBGene00000208	trip-4	0.00245104	0.0246851	0.318355
T18H9.7a	WBGene00044077	tag-232	0.0020362	0.0213331	0.31807
ZK973.1	WBGene00022830	ZK973.1	0.00614045	0.0510113	0.316907
T27C4.1.2	WBGene00020854	T27C4.1	0.00521137	0.0451784	0.315205
Y57A10A.13	WBGene00013256	Y57A10A.13	0.00045445	0.00629221	0.314612
T04A11.6	WBGene00001865	him-6	0.0035759	0.033579	0.314282
C50C3.8	WBGene00016803	bath-42	0.00668514	0.0544266	0.31212
K09E2.3	WBGene00019572	K09E2.3	0.000716753	0.00919822	0.311936
W07E11.4	WBGene00044686	flp-28	0.00634592	0.0523513	0.31131
R11A5.2	WBGene00011230	nud-2	0.00402898	0.0369943	0.309709
Y55B1AR.1	WBGene00002269	lec-6	3.53945e-05	0.000730785	0.309011
T09A5.9	WBGene00011637	sds-22	0.00674845	0.0548051	0.307268
ZC308.1a	WBGene00001596	gld-2	0.00420995	0.0382786	0.301777
F42G10.1.2	WBGene00009645	F42G10.1	0.00762691	0.0602322	0.299108
Y37D8A.11a	WBGene00012551	cec-7	0.00476827	0.0420785	0.298293
T14E8.1b.1	WBGene00020504	svh-2	0.00816948	0.0634412	0.297933
F17C11.17b	WBGene00077761	zip-9	0.00473282	0.0418649	0.297685
F29G6.3a.2	WBGene00009259	hpo-34	8.29191e-05	0.00151666	0.294875
F58B3.5c	WBGene00003415	mars-1	0.000892172	0.0109793	0.294463
F20G4.3	WBGene00003777	nmy-2	0.000141284	0.00236931	0.29357
F37B12.3	WBGene00009505	F37B12.3	0.00912005	0.0689743	0.292705
F34D10.4	WBGene00009374	F34D10.4	0.0074963	0.0594482	0.291433
F56F10.1.2	WBGene00018984	F56F10.1	0.00593503	0.0497007	0.289526
F54D5.3	WBGene00010049	F54D5.3	0.000583352	0.00777713	0.287622
ZK675.1.2	WBGene00004208	ptc-1	0.00025855	0.00391875	0.284312
F22D6.5a	WBGene00004186	prpf-4	0.00444514	0.039861	0.284198
Y54E10A.16	WBGene00021834	mab-31	0.00303212	0.0293584	0.284012
T07C4.3a	WBGene00011560	T07C4.3	0.00415242	0.0378744	0.28351
F26G5.9	WBGene00006523	tam-1	0.0010963	0.0129652	0.281399
T19E7.2a	WBGene00004804	skn-1	0.00732326	0.0583467	0.279244
D1037.2	WBGene00004890	smp-2	0.00260512	0.02585	0.278955
Y57E12AL.1a	WBGene00021956	Y57E12AL.1	0.00258635	0.0257029	0.278932
ZK1193.2a	WBGene00022858	ZK1193.2	0.0032155	0.0307821	0.272336
F58G1.4	WBGene00010266	dct-18	0.000277027	0.00414223	0.272058
K04G7.3a.1	WBGene00003858	ogt-1	0.00808885	0.0629462	0.271861
F32D1.10	WBGene00003159	mcm-7	0.00429257	0.0388537	0.271002
F56C9.10a	WBGene00018953	F56C9.10	0.00384928	0.0356581	0.269454
T26A8.4	WBGene00020827	T26A8.4	0.00647519	0.0531464	0.26925
B0464.3	WBGene00007185	nlp-36	0.00308839	0.029784	0.268259
Y54E2A.3	WBGene00006381	tac-1	0.00428848	0.0388436	0.266218
F44E7.4b.2	WBGene00018426	F44E7.4	0.00394098	0.0363013	0.264182
F23C8.6	WBGene00017735	did-2	0.00386479	0.035751	0.263387
F12F6.1	WBGene00008720	F12F6.1	0.00625514	0.0517773	0.263307
Y102A11A.3	WBGene00022413	Y102A11A.3	0.00330871	0.0314847	0.259503
C36A4.4	WBGene00007965	C36A4.4	0.0079036	0.0618369	0.255522
T07C12.7	WBGene00011571	ttr-46	0.00445151	0.0398908	0.235611
C16A3.7	WBGene00007048	nfx-1	0.00524239	0.0453871	0.229049
R01E6.3b	WBGene00000282	cah-4	0.00831392	0.0642376	0.227455
ZK353.6	WBGene00002249	lap-1	0.00429974	0.0388914	0.226024
T05B4.3	WBGene00020237	phat-4	0.00596064	0.049836	0.224936
T12D8.8.2	WBGene00011735	hip-1	0.00613303	0.0509659	0.222334
F53F10.4	WBGene00006833	unc-108	0.00788942	0.0618001	0.210979
T25C12.3	WBGene00012018	T25C12.3	0.00847074	0.0651639	0.207486
W09H1.6a	WBGene00002264	lec-1	0.00913377	0.0690581	0.198601
F49C12.8	WBGene00004463	rpn-7	0.0097366	0.0723778	-0.195528
C54G4.8	WBGene00000869	cyc-1	0.00887534	0.0675152	-0.196093
F47G4.7a.1	WBGene00004875	smd-1	0.00896218	0.0680646	-0.196101
F43G9.1.1	WBGene00009664	idha-1	0.00901749	0.0683508	-0.196412
Y65B4BR.5a	WBGene00022042	icd-2	0.00922811	0.0696703	-0.199176
F38E11.5	WBGene00009542	copb-2	0.00772253	0.0607666	-0.199362
C30C11.2.1	WBGene00004460	rpn-3	0.00743903	0.0591606	-0.203776
C53D5.6	WBGene00002077	imb-3	0.00697785	0.056213	-0.2062
H13N06.5	WBGene00006494	zipt-7.2	0.00870327	0.0664678	-0.208548
T05B11.3	WBGene00020246	clic-1	0.0098513	0.0730846	-0.211086
Y54F10BM.2	WBGene00021857	iffb-1	0.00466811	0.0413908	-0.212553
CD4.6	WBGene00003927	pas-6	0.00448932	0.0401193	-0.216935
F58E10.3a.3	WBGene00010260	ddx-17	0.00603796	0.0502881	-0.217313
F58D5.1a.2	WBGene00002000	hrp-2	0.00742297	0.0590509	-0.218471
R05H10.2	WBGene00011043	rbm-28	0.0091762	0.0693186	-0.219938
T21B10.7.3	WBGene00000378	cct-2	0.00405945	0.0372216	-0.220712
F55H2.6	WBGene00000550	clu-1	0.00358642	0.0336535	-0.221378
T25F10.6a.2	WBGene00020808	clik-1	0.00873416	0.0666356	-0.222011
C15F1.6	WBGene00000198	art-1	0.00390661	0.0360356	-0.222266
F38A5.13	WBGene00001029	dnj-11	0.00458855	0.0407914	-0.222469
F55C5.8	WBGene00010097	srpa-68	0.00575395	0.04859	-0.223296
Y59A8A.3	WBGene00013340	tcc-1	0.00353748	0.0332781	-0.223456
F54C1.7.8	WBGene00003934	pat-10	0.00526138	0.0455174	-0.225483
Y71H2B.10a	WBGene00000160	apb-1	0.00648351	0.0531835	-0.225855
ZK669.4	WBGene00014054	dbt-1	0.0045286	0.0403734	-0.226386
C50C3.6	WBGene00004187	prp-8	0.00236646	0.0240117	-0.226962
W01A8.4	WBGene00012166	nuo-6	0.00539032	0.0462538	-0.227987
T10F2.4	WBGene00020423	prp-19	0.00403192	0.0370083	-0.22866
C17E4.5	WBGene00003904	pabp-2	0.0084621	0.0651509	-0.228991
F07H5.5b	WBGene00014309	F07H5.5	0.00785039	0.0615869	-0.23151
F08D12.1	WBGene00017245	srpa-72	0.00475836	0.0420195	-0.233182
K05C4.1	WBGene00003951	pbs-5	0.00188426	0.0200227	-0.234146
F10F2.2	WBGene00008654	pfas-1	0.00627319	0.0518662	-0.235372
F07H5.5a	WBGene00014309	F07H5.5	0.00187158	0.0199259	-0.235551
W03F8.5a	WBGene00002247	lam-1	0.00160937	0.0176483	-0.236028
ZK688.8	WBGene00001628	gly-3	0.00649305	0.0532451	-0.236095
W08E3.2	WBGene00012343	W08E3.2	0.00425986	0.0386515	-0.23769
T28D6.6a	WBGene00012126	T28D6.6	0.00708711	0.0568473	-0.238345
F39B2.6.1	WBGene00004495	rps-26	0.00219703	0.0226629	-0.238367
M01D7.2a	WBGene00004743	scm-1	0.00734601	0.0584922	-0.238439
C26C6.2	WBGene00001648	goa-1	0.0038636	0.035751	-0.240604
F55F10.1b	WBGene00018898	F55F10.1	0.00940551	0.0705806	-0.240836
F25H2.9	WBGene00003926	pas-5	0.00175857	0.0189654	-0.241265
F18C5.3	WBGene00007050	utp-20	0.00229623	0.0234635	-0.241656
Y37D8A.2	WBGene00012544	Y37D8A.2	0.00245135	0.0246851	-0.241889
F53A3.3a.3	WBGene00004491	rps-22	0.00602064	0.0501598	-0.242154
Y37D8A.22	WBGene00012559	epg-3	0.00567063	0.0480888	-0.242339
W10D5.2.2	WBGene00012376	nduf-7	0.00346536	0.0327414	-0.242706
R144.7b.1	WBGene00020097	larp-1	0.00156971	0.01733	-0.24309
F58H1.1	WBGene00010284	aman-2	0.0035097	0.0330753	-0.243324
T10B5.3a	WBGene00020389	T10B5.3	0.00891311	0.0677828	-0.243382
Y74C10AR.1a	WBGene00001232	eif-3.I	0.0016382	0.0179042	-0.244447
C54D1.5	WBGene00016913	lam-2	0.00119655	0.0138819	-0.244728
T04G9.5	WBGene00020216	trap-2	0.001033	0.0123341	-0.245451
ZK945.3	WBGene00014165	puf-12	0.00112754	0.0132445	-0.245706
Y119D3B.15.1	WBGene00022492	dss-1	0.0059682	0.0498601	-0.246613
K11D9.2c	WBGene00004736	sca-1	0.00250461	0.0250625	-0.246691
B0393.1.1	WBGene00004469	rps-0	0.00522056	0.0452431	-0.246833
B0228.4e	WBGene00015061	cpna-2	0.00197217	0.0208043	-0.24712
B0205.7	WBGene00002191	kin-3	0.00111264	0.0131168	-0.248069
C13B4.2	WBGene00006856	usp-14	0.00151869	0.0168523	-0.248111
F23F1.8b	WBGene00004504	rpt-4	0.00113605	0.0133086	-0.24836
Y71H2AM.19b	WBGene00002244	laf-1	0.00160334	0.0176192	-0.248569
F54D8.3a.1	WBGene00000107	alh-1	0.00276101	0.0270945	-0.24892
Y54G2A.2a	WBGene00021868	atln-1	0.0031419	0.0302106	-0.249444
Y53G8AL.2	WBGene00021800	Y53G8AL.2	0.0013397	0.0152423	-0.251517
F59A2.6	WBGene00010306	golg-4	0.00304242	0.0294278	-0.252237
T21C9.12	WBGene00011897	scpl-4	0.00435798	0.0392414	-0.252699
Y37E3.10a	WBGene00021351	eif-2alpha	0.000930861	0.0113377	-0.252842
F29G9.5	WBGene00004502	rpt-2	0.000802523	0.0100612	-0.252918
F56D2.6a	WBGene00018967	ddx-15	0.0016978	0.0184473	-0.253255
F09B9.4	WBGene00008603	F09B9.4	0.00996154	0.0737555	-0.253964
H17B01.1a	WBGene00019207	fgt-1	0.00846066	0.0651509	-0.25411
B0511.10	WBGene00001228	eif-3.E	0.00103068	0.0123176	-0.25507
T02H6.1b	WBGene00020171	T02H6.1	0.00616237	0.051112	-0.255146
Y110A7A.19	WBGene00002804	let-630	0.00455288	0.0405622	-0.25528
M04G12.2	WBGene00000789	cpz-2	0.00762675	0.0602322	-0.25564
C23H3.4a.2	WBGene00016020	sptl-1	0.00847548	0.0651639	-0.255922
C23H3.4b.2	WBGene00016020	sptl-1	0.00847548	0.0651639	-0.255922
ZK370.8	WBGene00022722	tomm-70	0.00526442	0.0455174	-0.25672
T27A3.2	WBGene00020839	usp-5	0.00160192	0.017611	-0.256819
F53A2.7.2	WBGene00009952	acaa-2	0.00245969	0.0247364	-0.258467
W07E6.1a	WBGene00021073	nol-2	0.000780189	0.00984805	-0.258623
F32E10.1	WBGene00017989	nol-10	0.00604794	0.0503551	-0.260292
T04G9.3	WBGene00002071	ile-2	0.00448362	0.0401095	-0.260344
F28B3.8	WBGene00002075	imb-1	0.00344376	0.0325899	-0.261348
F54D7.6	WBGene00023067	rpl-41.1	0.00378337	0.0350849	-0.261731
ZK899.2	WBGene00014141	ZK899.2	0.00593012	0.0496914	-0.26222
Y54E2A.11a.2	WBGene00001225	eif-3.B	0.00994495	0.0736746	-0.262442
Y50D7A.4	WBGene00021754	hpo-29	0.00104971	0.0125106	-0.263143
Y56A3A.32a	WBGene00006937	wah-1	0.00502177	0.0438555	-0.263358
T11B7.4b	WBGene00001132	alp-1	0.00433602	0.0390976	-0.264077
Y45F10D.12.1	WBGene00004430	rpl-18	0.00775456	0.0609634	-0.264156
H06I04.3a	WBGene00019168	H06I04.3	0.000513813	0.00698577	-0.264293
C08B11.7.2	WBGene00006724	ubh-4	0.00232408	0.0237016	-0.264765
Y39B6A.33	WBGene00012692	Y39B6A.33	0.00202524	0.0212439	-0.26491
Y63D3A.6b.2	WBGene00001047	dnj-29	0.00131624	0.0150278	-0.265103
B0416.5a	WBGene00015181	B0416.5	0.00180587	0.0193873	-0.266007
ZC518.2	WBGene00004756	sec-24.2	0.00162342	0.017765	-0.267233
C01G8.6	WBGene00015313	hpo-32	0.00318931	0.0305764	-0.267736
W08E3.3a.1	WBGene00012344	ola-1	0.0003669	0.00523967	-0.267872
K01A2.8c	WBGene00019282	mps-2	0.00520753	0.0451752	-0.268244
ZK525.2	WBGene00000179	aqp-11	0.00725441	0.0578688	-0.268264
M02D8.1	WBGene00019727	zig-12	0.000640888	0.00839821	-0.268352
C07H4.2	WBGene00000532	clh-5	0.00481871	0.0424662	-0.268451
Y46H3A.6a	WBGene00001632	gly-7	0.00113658	0.0133088	-0.2709
B0228.4a	WBGene00015061	cpna-2	0.00794327	0.0620151	-0.271253
C47E12.7	WBGene00008151	rrp-1	0.00611213	0.0508408	-0.271314
F54A3.3	WBGene00018782	cct-3	0.000283276	0.00421873	-0.272139
F55A12.8	WBGene00018866	nath-10	0.00101553	0.0121868	-0.272739
Y22D7AL.5a.1	WBGene00002025	hsp-60	0.000316218	0.00461186	-0.273726
F47B10.1	WBGene00009812	suca-1	0.000272551	0.00408937	-0.273788
T16G1.11	WBGene00001233	eif-3.K	0.00161523	0.0176976	-0.274344
F22B5.9	WBGene00001498	fars-3	0.000505263	0.00688028	-0.274829
T24H7.1.1	WBGene00004015	phb-2	0.000896376	0.0110051	-0.274973
K07C11.9	WBGene00019481	cogc-6	0.00484364	0.0426486	-0.275037
Y43H11AL.2a	WBGene00021546	laat-1	0.0097135	0.0722473	-0.275246
ZK637.8a	WBGene00006768	unc-32	0.00847628	0.0651639	-0.275764
Y60A3A.9	WBGene00013360	Y60A3A.9	0.00192595	0.0204075	-0.276426
T05H4.6b.2	WBGene00020269	erfa-1	0.000230985	0.00357209	-0.277648
F13H8.2	WBGene00017435	F13H8.2	0.00119991	0.0139067	-0.277651
Y94H6A.5a	WBGene00022378	Y94H6A.5	0.00162889	0.0178173	-0.278431
M163.3	WBGene00001898	his-24	0.00748302	0.0593837	-0.278961
K07D4.3	WBGene00004467	rpn-11	0.000353976	0.00508575	-0.279276
F37H8.5	WBGene00009514	F37H8.5	0.00171224	0.0185732	-0.279326
K07A12.7	WBGene00010624	mrps-15	0.00812082	0.0631386	-0.279573
Y47G6A.18.2	WBGene00021644	Y47G6A.18	0.0059095	0.0496192	-0.280044
F55F8.3	WBGene00018891	F55F8.3	0.00194436	0.0205775	-0.280463
F15G9.4a	WBGene00001863	him-4	0.00507816	0.0442887	-0.281086
E04A4.5	WBGene00017119	timm-17B.1	0.000756494	0.00959956	-0.281728
C24H11.7a	WBGene00007703	gbf-1	0.000203387	0.00320079	-0.281926
C18E9.6	WBGene00007686	tomm-40	0.000470444	0.00646693	-0.282134
T05G5.6.1	WBGene00001155	ech-6	0.00174899	0.0188933	-0.284244
ZK430.2	WBGene00044063	bpnt-1	0.0023443	0.0238426	-0.284661
B0336.2.3	WBGene00000182	arf-1.2	0.000173138	0.00281304	-0.284711
ZK550.3	WBGene00013997	ZK550.3	0.000257728	0.00391198	-0.284916
[truncated: 1,529 more rows]

## Sheet: jy3 vs WT
S5 Table. Differentially expressed genes in pals-25(jy111), pals-25(icb98), and pals-22(jy3) mutants compared to wild-type animals, and differentially expressed genes in pals-22(jy3) mutants compared to pals-22(jy3) pals-25(jy9) double mutants.
Differentially expressed genes in pals-23(jy3) as determined by limma-voom (adjusted pval<0.05) - analysis performed on genes UP log2 fold change > 2
WS235
WormBase Gene ID	Gene name	Log2 fold change	AveExpr	t	pval	adj. pval	B
WBGene00015225	B0507.8	13.5319	4.21301	37.5315	1.63958e-10	4.04513e-07	12.2626
WBGene00195165	F57G4.11	13.4906	1.37496	13.9618	6.01985e-07	5.30428e-05	6.72869
WBGene00008267	C53A5.9	13.1374	1.19849	24.892	6.18797e-09	3.98263e-06	10.148
WBGene00044708	pals-11	13.0476	1.5498	17.6193	9.67469e-08	1.64047e-05	8.24312
WBGene00012091	pals-29	12.9178	1.6693	22.7496	1.26994e-08	5.69663e-06	9.69739
WBGene00022476	fbxa-75	12.6963	1.37424	18.2459	7.33755e-08	1.39254e-05	8.45646
WBGene00007134	pals-28	12.6059	0.932618	22.5463	1.36422e-08	5.93202e-06	9.6516
WBGene00009169	F26F2.4	12.1808	0.719687	18.1427	7.67446e-08	1.43804e-05	8.42295
WBGene00008067	C43D7.4	11.993	1.02146	8.47989	2.67444e-05	0.000697003	3.14134
WBGene00009061	pals-14	11.6262	3.14335	14.2295	5.19022e-07	4.89368e-05	6.88834
WBGene00012726	Y39G8B.5	11.6069	1.80615	16.0884	1.98173e-07	2.5733e-05	7.67037
WBGene00050906	F20E11.17	11.548	1.19519	9.61863	1.04853e-05	0.000360962	4.06855
WBGene00021081	pals-33	11.5006	2.7427	23.5087	9.77238e-09	5.16645e-06	9.87899
WBGene00007658	pals-4	11.3687	1.75917	10.1005	7.25663e-06	0.000280851	4.42679
WBGene00045401	eol-1	11.3579	3.91291	21.6208	1.90551e-08	6.44581e-06	9.71978
WBGene00007662	pals-8	11.3287	0.294993	20.1415	3.34946e-08	8.85395e-06	9.03676
WBGene00044014	F15H10.10	11.1918	0.622252	9.62958	1.03961e-05	0.000358726	4.07691
WBGene00015227	ddn-1	11.1855	5.93962	48.0922	2.13944e-11	1.23424e-07	14.8507
WBGene00007659	pals-5	11.1778	1.50093	13.3085	8.74242e-07	6.4707e-05	6.39963
WBGene00008068	sdz-6	11.1735	1.4045	9.82388	8.94673e-06	0.000326203	4.22348
WBGene00007661	pals-7	11.054	0.949466	23.0425	1.12961e-08	5.31455e-06	9.77907
WBGene00015600	fbxa-165	11.04	0.546636	14.2149	5.23214e-07	4.90199e-05	6.8515
WBGene00009908	F49H6.5	11.0279	0.845552	7.77984	5.01332e-05	0.00110284	2.50822
WBGene00005582	sri-70	10.8626	0.0630036	12.2171	1.69616e-06	9.657e-05	5.79953
WBGene00077629	K10G4.13	10.6931	-0.0231501	35.3087	2.7052e-10	5.72072e-07	11.8485
WBGene00004402	rom-3	10.6924	0.952979	13.7832	6.6554e-07	5.7279e-05	6.64133
WBGene00007655	C17H1.2	10.6276	0.341244	15.797	2.28812e-07	2.79737e-05	7.55227
WBGene00044416	C08E3.15	10.5501	-0.0877272	6.81222	0.000129098	0.00210236	1.54302
WBGene00019450	K06H6.2	10.5274	-0.106232	6.68076	0.000147931	0.00231215	1.40301
WBGene00012400	Y6E2A.7	10.5231	0.288672	23.0879	1.03689e-08	5.2928e-06	9.85112
WBGene00017214	F07E5.9	10.417	1.42298	10.6293	4.92886e-06	0.000214451	4.79908
WBGene00086568	Y2H9A.6	10.294	2.24403	13.7273	6.86944e-07	5.83387e-05	6.62398
WBGene00009168	F26F2.3	10.2858	2.09287	8.40299	2.85957e-05	0.000727555	3.07377
WBGene00020357	T08E11.1	10.1855	2.2344	9.06328	1.63509e-05	0.000487008	3.62961
WBGene00015834	math-5	10.1683	0.508708	9.25205	1.40234e-05	0.000437028	3.78295
WBGene00007656	pals-2	10.0724	2.43287	12.4976	1.4233e-06	8.70627e-05	5.98222
WBGene00007657	pals-3	10.0682	2.22316	12.0652	1.86798e-06	0.000102484	5.72108
WBGene00011161	chil-18	10.0563	-0.348713	19.3965	4.51846e-08	1.01344e-05	8.81289
WBGene00015224	B0507.7	10.0093	1.20143	13.5115	7.77148e-07	6.14026e-05	6.50448
WBGene00009170	F26F2.5	10.0054	-0.359075	13.2797	8.89105e-07	6.51556e-05	6.38203
WBGene00007674	C18D4.4	9.98672	0.41693	19.2832	4.73345e-08	1.04581e-05	8.78445
WBGene00194645	Y105C5A.1269	9.98222	-0.37304	10.2777	6.362e-06	0.000256612	4.55341
WBGene00008302	pals-38	9.96487	2.17608	19.5875	4.18026e-08	9.66881e-06	8.9203
WBGene00044707	pals-15	9.87533	-0.0310818	11.2448	3.2081e-06	0.000154689	5.20598
WBGene00019449	K06H6.1	9.7406	-0.49483	7.06413	9.99799e-05	0.00176611	1.807
WBGene00009898	dod-23	9.67663	4.03273	15.4127	2.77667e-07	3.21117e-05	7.60648
WBGene00010821	M01G12.7	9.54016	0.683094	16.0529	2.01651e-07	2.57331e-05	7.65585
WBGene00008269	C53A5.11	9.48167	0.74516	12.7468	1.22164e-06	7.82852e-05	6.09879
WBGene00020637	fbxa-7	9.47017	-0.621672	9.094	1.59445e-05	0.000477785	3.65669
WBGene00022550	droe-8	9.44215	3.29995	47.4701	2.38113e-11	1.23424e-07	13.6807
WBGene00007654	C17H1.1	9.42786	-0.253901	19.8914	3.55113e-08	9.22234e-06	8.99225
WBGene00019699	math-34	9.41766	0.32231	6.76898	0.000134983	0.0021719	1.49744
WBGene00020613	T20D4.7	9.39632	2.19587	22.015	1.48106e-08	5.93202e-06	9.75079
WBGene00044212	Y68A4A.13	9.39499	4.59407	13.4761	7.93179e-07	6.14026e-05	6.61421
WBGene00044183	F09C6.13	9.29905	-0.71447	13.6412	7.2146e-07	5.9332e-05	6.56173
WBGene00018345	F42C5.3	9.27825	2.67442	10.0274	7.66529e-06	0.000290203	4.37322
WBGene00007132	pals-27	9.26596	1.71884	18.423	6.79706e-08	1.34156e-05	8.53627
WBGene00050959	F26F2.9	9.26559	-0.021821	7.93548	4.34314e-05	0.00100906	2.65453
WBGene00007660	pals-6	9.26215	3.53135	13.7958	6.60809e-07	5.72044e-05	6.77306
WBGene00202499	B0507.15	9.17323	-0.788132	30.0277	1.01966e-09	1.1594e-06	11.1953
WBGene00008069	C43D7.7	9.15339	-0.788621	10.7962	4.3777e-06	0.000193442	4.90916
WBGene00020227	T05A8.1	9.08606	0.273374	17.4261	1.05553e-07	1.69837e-05	8.17161
WBGene00013634	Y105C5A.9	9.06524	0.663218	6.52964	0.000173417	0.00260619	1.23918
WBGene00008015	fbxa-174	9.05648	-0.841616	33.1689	4.51557e-10	8.3555e-07	11.5695
WBGene00008873	F15H10.6	9.04699	-0.844914	29.7621	1.09651e-09	1.1594e-06	11.1517
WBGene00044711	pals-10	9.035	-0.845348	12.7668	1.20689e-06	7.80174e-05	6.10092
WBGene00020326	math-38	8.99567	2.07594	8.82547	1.99172e-05	0.000557641	3.42644
WBGene00045393	F26D11.13	8.97468	0.959383	18.0698	7.92312e-08	1.44797e-05	8.39744
WBGene00235307	B0507.17	8.93045	-0.505111	23.706	7.02052e-09	4.05551e-06	10.1201
WBGene00015835	math-6	8.87791	-0.52433	10.4498	5.60947e-06	0.000234151	4.67321
WBGene00304201	T07H8.11	8.82252	2.78154	6.86299	0.000122548	0.0020498	1.51964
WBGene00015223	B0507.6	8.74106	3.40382	21.0417	2.36549e-08	7.1462e-06	9.73902
WBGene00010206	F57G4.1	8.73108	-0.989305	11.5653	2.58646e-06	0.000132482	5.40068
WBGene00194951	Y105C5A.1274	8.71571	-0.984159	7.7248	5.27721e-05	0.00114021	2.46204
WBGene00023483	Y75B8A.39	8.70021	0.662473	9.37407	1.27163e-05	0.000411002	3.87934
WBGene00020875	T28A11.13	8.67934	-0.624191	17.5515	9.9738e-08	1.64047e-05	8.19811
WBGene00195172	K10G4.14	8.67837	-1.02227	16.1833	1.89206e-07	2.49491e-05	7.67928
WBGene00020228	T05A8.2	8.65809	-0.450495	9.98761	7.899e-06	0.000295146	4.34357
WBGene00018102	math-28	8.62565	-0.0694019	8.26714	3.22242e-05	0.000798184	2.95577
WBGene00138721	pals-37	8.62458	3.55805	12.0374	1.90144e-06	0.000103864	5.74892
WBGene00009166	F26F2.1	8.59842	4.36355	13.7465	6.79518e-07	5.81439e-05	6.76731
WBGene00022546	ZC196.2	8.46743	1.06094	14.2	5.27525e-07	4.91129e-05	6.84339
WBGene00015760	C14C6.6	8.42673	-0.168285	7.29217	7.97916e-05	0.0015122	2.03868
WBGene00008507	F01G10.4	8.41903	0.032778	15.4769	2.68746e-07	3.13247e-05	7.41082
WBGene00015833	math-17	8.3212	-1.18539	11.6375	2.46582e-06	0.000128076	5.44036
WBGene00086560	ZK355.8	8.26651	2.47989	9.88619	8.53074e-06	0.000313351	4.2608
WBGene00044085	Y105C5B.30	8.20756	-0.849685	11.8506	2.14476e-06	0.000114205	5.57254
WBGene00007465	chil-1	8.16302	-0.335553	7.55318	6.20398e-05	0.00127023	2.2963
WBGene00015602	fbxa-158	8.13613	1.82801	16.7256	1.4593e-07	2.11784e-05	8.02197
WBGene00007131	pals-26	8.13344	3.63259	18.3593	6.9861e-08	1.36073e-05	8.8965
WBGene00007467	chil-3	8.11458	-0.133157	12.3058	1.604e-06	9.26087e-05	5.84527
WBGene00044207	Y6G8.5	8.10799	-0.158888	16.3578	1.73881e-07	2.38329e-05	7.76235
WBGene00022758	ZK488.6	8.10646	-1.31049	8.00079	4.09201e-05	0.000961494	2.72269
WBGene00015839	math-10	8.03359	-0.545787	11.1421	3.4413e-06	0.000161719	5.13476
WBGene00015832	math-16	7.99544	-1.34911	11.1889	3.33271e-06	0.000158353	5.15634
WBGene00008301	pals-39	7.97482	5.01638	19.2333	4.83184e-08	1.05185e-05	9.35927
WBGene00219309	F26F2.13	7.96121	-0.266721	8.75209	2.11866e-05	0.000581864	3.37563
WBGene00010508	K02E2.7	7.92557	0.0967304	12.087	1.84215e-06	0.000101751	5.71949
WBGene00022189	Y71H2AR.2	7.9181	-0.80116	7.33308	7.66711e-05	0.00147207	2.08495
WBGene00044787	pals-36	7.8921	1.79501	11.3007	3.08853e-06	0.000150393	5.264
WBGene00008842	chil-28	7.88397	-1.39202	8.02212	4.01353e-05	0.000947565	2.74328
WBGene00008872	F15H10.5	7.85342	-1.44159	19.3646	3.62522e-08	9.25244e-06	8.92335
WBGene00011848	chil-27	7.78788	-1.08755	10.881	4.12436e-06	0.00018445	4.95844
WBGene00014944	Y68A4A.12	7.65831	-0.430767	9.96184	8.05443e-06	0.000297331	4.32379
WBGene00022547	ZC196.3	7.6289	1.02493	9.5287	1.12506e-05	0.000379368	3.99916
WBGene00015593	C08E3.1	7.61067	4.20397	8.23857	3.30508e-05	0.000811044	2.73261
WBGene00015828	math-14	7.54505	2.66487	7.80772	4.88529e-05	0.0010924	2.44111
WBGene00013372	Y61B8B.2	7.53854	-1.58382	20.6097	2.18875e-08	6.88854e-06	9.24744
WBGene00194646	Y105C5A.1270	7.52616	2.13985	8.08887	3.77853e-05	0.000905074	2.74265
WBGene00194902	Y39H10B.3	7.50093	1.7096	13.7149	6.91795e-07	5.83387e-05	6.6784
WBGene00044013	F15H10.9	7.46394	-1.63113	10.4441	5.63294e-06	0.000234226	4.65663
WBGene00010004	F53H2.1	7.4483	2.57685	13.3104	8.73295e-07	6.4707e-05	6.50509
WBGene00016527	fbxa-47	7.40441	-1.26508	16.021	1.83073e-07	2.46367e-05	7.67767
WBGene00021654	Y47G7B.2	7.40243	1.42584	19.1036	4.14978e-08	9.66881e-06	9.05626
WBGene00022869	ZK1240.4	7.38942	-1.66629	20.3469	2.42869e-08	7.19038e-06	9.15972
WBGene00219493	C18D4.12	7.35193	1.89219	13.0383	1.02522e-06	7.09177e-05	6.32739
WBGene00015491	C05E4.12	7.28613	-1.71368	12.115	1.80956e-06	0.000101083	5.69984
WBGene00044182	F09C6.12	7.28489	-0.174127	8.91863	1.84261e-05	0.000534827	3.51448
WBGene00015108	B0281.1	7.26366	-0.92564	10.24	6.54135e-06	0.000261707	4.52065
WBGene00014673	C08H9.9	7.25197	-1.77521	10.0623	7.4673e-06	0.000286579	4.38651
WBGene00015599	fbxa-164	7.22177	-1.74013	11.7294	2.32123e-06	0.000122689	5.47356
WBGene00015762	C14C6.8	7.21658	-0.549864	6.95142	0.000111998	0.00191888	1.69972
WBGene00015222	B0507.5	7.20206	-1.76358	21.6233	1.4827e-08	5.93202e-06	9.46382
WBGene00020364	T08E11.8	7.13448	0.86801	11.546	2.61976e-06	0.000133265	5.40615
WBGene00015114	B0281.8	7.12803	-1.07839	7.86986	4.61273e-05	0.00104704	2.60438
WBGene00015221	B0507.4	7.12162	-1.80895	25.4737	3.90752e-09	2.9015e-06	10.2471
WBGene00014162	chil-9	7.04897	-1.86409	12.716	1.24474e-06	7.94221e-05	6.02216
WBGene00011160	R09D1.4	7.03796	-0.667509	19.7897	3.04104e-08	8.49367e-06	9.07632
WBGene00022545	ZC196.1	7.02972	1.47605	14.9923	3.4494e-07	3.75452e-05	7.30337
WBGene00013294	pals-30	7.01938	3.31386	22.0796	1.44084e-08	5.93202e-06	10.3024
WBGene00005961	srx-70	6.96564	-1.88269	25.4636	3.92015e-09	2.9015e-06	10.2226
WBGene00008009	fbxa-171	6.87876	-1.93106	26.226	3.08176e-09	2.65281e-06	10.3369
WBGene00015226	B0507.9	6.87011	0.134839	12.1617	1.75659e-06	9.88701e-05	5.75904
WBGene00016281	pals-32	6.86014	3.89294	19.5285	4.28162e-08	9.75091e-06	9.42897
WBGene00007471	chil-6	6.81573	-1.18408	9.98485	7.91548e-06	0.000295146	4.33458
WBGene00023225	B0281.7	6.80674	-1.95302	10.8904	4.09726e-06	0.000183793	4.94353
WBGene00008615	F09C6.1	6.80093	-1.94974	15.788	1.87628e-07	2.49491e-05	7.60571
WBGene00012093	T27E7.9	6.80034	-0.597884	14.2265	4.94451e-07	4.72217e-05	6.86669
WBGene00015757	C14C6.3	6.73519	-1.18657	8.34237	3.01555e-05	0.000757881	3.03066
WBGene00015605	C08E3.13	6.7294	5.44185	11.0013	3.79246e-06	0.000173271	4.86332
WBGene00018614	pals-31	6.7249	1.75748	14.9526	3.52188e-07	3.77786e-05	7.32453
WBGene00015761	C14C6.7	6.71322	-1.59951	9.25963	1.3938e-05	0.000435284	3.78776
WBGene00044760	Y71H2AM.25	6.68131	2.53144	17.8916	8.56934e-08	1.51014e-05	8.67607
WBGene00013754	fbxa-116	6.64946	1.18556	7.46775	6.73157e-05	0.00133576	2.1746
WBGene00011539	fbxa-135	6.64504	2.05981	13.7103	6.93617e-07	5.83387e-05	6.71961
WBGene00235133	T26H5.14	6.61854	2.92377	10.4531	5.59618e-06	0.000234151	4.64707
WBGene00020546	zig-13	6.6151	-1.50456	9.14386	1.53085e-05	0.000466713	3.69686
WBGene00009077	F23B2.10	6.59976	0.880325	11.0921	3.56172e-06	0.000164763	5.12065
WBGene00021013	W03G1.8	6.59555	-1.48909	16.1946	1.53032e-07	2.17617e-05	7.78988
WBGene00019451	nstp-7	6.59041	-2.06695	9.29539	1.35428e-05	0.00042928	3.81303
WBGene00007470	chil-5	6.58797	-0.538399	9.34197	1.30465e-05	0.000417147	3.85414
WBGene00206359	C05E4.15	6.58372	-0.690912	8.62272	2.36492e-05	0.000633054	3.26973
WBGene00015758	nhr-155	6.53061	-0.557484	6.02031	0.00030229	0.00382134	0.684298
WBGene00045475	T07A5.7	6.48013	0.930196	17.1017	9.87805e-08	1.64047e-05	8.34273
WBGene00022375	Y94H6A.2	6.42246	3.59262	16.9364	1.32201e-07	1.95698e-05	8.369
WBGene00022713	ZK355.3	6.41743	-0.26716	13.2316	8.84331e-07	6.51281e-05	6.36553
WBGene00044427	F56A6.5	6.41668	-0.293492	10.1847	6.81512e-06	0.000269022	4.48265
WBGene00007469	chil-4	6.41597	-1.38055	12.9844	1.00837e-06	7.04102e-05	6.21406
WBGene00044181	F09C6.11	6.4062	-1.57717	14.1076	4.72673e-07	4.57319e-05	6.85972
WBGene00195181	F15H10.12	6.34945	-2.19466	19.6232	3.25635e-08	8.76433e-06	8.84827
WBGene00018353	fbxa-182	6.32754	5.3514	24.4577	7.1231e-09	4.05551e-06	11.2523
WBGene00015837	math-8	6.27019	-1.83389	14.2082	4.35357e-07	4.4141e-05	6.91317
WBGene00044783	T26H5.10	6.22217	0.921769	7.98378	4.15583e-05	0.000974521	2.67587
WBGene00010754	K10G4.5	6.21759	0.00230408	12.7518	1.19015e-06	7.76115e-05	6.10525
WBGene00044379	F40H7.12	6.20931	-2.25336	14.681	3.35442e-07	3.69669e-05	7.10294
WBGene00012058	T26F2.2	6.19043	1.32855	15.5867	2.34327e-07	2.79737e-05	7.67368
WBGene00012399	Y6E2A.5	6.16245	3.53879	26.0796	3.22574e-09	2.65281e-06	11.681
WBGene00008858	pals-1	6.15256	3.12457	13.4678	7.96977e-07	6.14026e-05	6.60889
WBGene00022548	ZC196.4	6.14988	2.673	17.8926	8.21355e-08	1.48275e-05	8.75463
WBGene00004509	rrf-2	6.14745	5.45829	47.1866	2.50133e-11	1.23424e-07	16.0061
WBGene00018234	F40E12.1	6.13811	-1.50127	15.4394	2.24341e-07	2.76984e-05	7.47038
WBGene00015829	math-15	6.13775	2.46517	9.27642	1.37508e-05	0.000433092	3.73147
WBGene00011847	chil-26	6.1096	-2.32773	9.49585	1.15454e-05	0.000385794	3.96184
WBGene00271651	F19B10.14	6.08525	-0.0473481	13.7633	5.87979e-07	5.24328e-05	6.72779
WBGene00044237	pals-9	6.05553	2.51982	22.3835	1.11985e-08	5.31455e-06	10.4664
WBGene00219377	F47C12.12	6.04175	-1.95254	16.8934	1.09008e-07	1.71665e-05	7.99472
WBGene00020639	fbxa-71	5.99582	-2.35879	15.6003	2.06487e-07	2.6125e-05	7.47545
WBGene00019314	K02E7.10	5.9853	2.95888	12.4184	1.49499e-06	8.91327e-05	5.97903
WBGene00011168	R09D1.12	5.96832	-1.40088	12.2341	1.56296e-06	9.10885e-05	5.82014
WBGene00009675	F44A6.3	5.96562	-0.538889	9.64556	1.02676e-05	0.00035595	4.08598
WBGene00019452	K06H6.4	5.96059	-1.98634	7.46814	6.72902e-05	0.00133576	2.24014
WBGene00007673	C18D4.3	5.95785	-1.8122	13.0496	8.69598e-07	6.4707e-05	6.31983
WBGene00017415	F13A2.6	5.95331	-0.64533	11.3132	3.06267e-06	0.000149626	5.22939
WBGene00022565	ZC239.2	5.9427	-2.39305	19.6524	3.21738e-08	8.76433e-06	8.81452
WBGene00045338	M01B2.13	5.93014	1.81286	12.4218	1.49189e-06	8.91327e-05	5.98614
WBGene00007297	C04F12.1	5.9244	7.24241	45.4283	4.14829e-11	1.44459e-07	16.3089
WBGene00021409	Y38C1AB.7	5.89807	-1.43359	10.9863	3.83219e-06	0.000174012	5.00649
WBGene00014046	clec-60	5.8555	3.97984	8.03226	3.97683e-05	0.0009404	2.46535
WBGene00023266	F07E5.10	5.84969	-1.85594	9.69303	9.89588e-06	0.000349615	4.11164
WBGene00012456	Y17D7C.2	5.82332	0.828411	6.21661	0.000243105	0.00331066	0.846744
WBGene00012051	T26E4.9	5.82212	-2.45487	14.5961	3.51321e-07	3.77786e-05	7.04177
WBGene00012267	W04G5.7	5.79843	-2.47098	18.5666	5.09344e-08	1.08708e-05	8.48671
WBGene00015603	fbxa-159	5.7908	-2.47744	15.4893	2.18628e-07	2.74267e-05	7.41433
WBGene00008268	srt-32	5.7678	-2.49878	14.0086	4.87199e-07	4.68312e-05	6.77072
WBGene00008850	F15B9.6	5.74626	3.54289	21.5941	1.58012e-08	6.15541e-06	10.3592
WBGene00004149	trpl-5	5.72703	0.605555	6.32333	0.000216376	0.00307391	0.981539
WBGene00021179	fbxa-86	5.71102	-0.0867677	19.2174	3.8559e-08	9.3572e-06	8.91876
WBGene00012505	pals-13	5.6672	-1.74063	15.6479	2.01514e-07	2.57331e-05	7.52424
WBGene00007181	B0462.1	5.63305	-0.659206	13.1509	8.04015e-07	6.14026e-05	6.42811
WBGene00012398	Y6E2A.4	5.63086	2.26081	15.3908	2.80786e-07	3.22207e-05	7.60836
WBGene00004811	skr-5	5.61702	0.816642	7.46908	6.723e-05	0.00133576	2.17442
WBGene00003708	nhr-118	5.57569	-1.20807	11.3471	2.81445e-06	0.000140751	5.28925
WBGene00009835	F47H4.2	5.57183	3.61474	14.503	4.47276e-07	4.42911e-05	7.17725
WBGene00206393	W04G5.16	5.55362	-2.20386	8.94176	1.80755e-05	0.000528797	3.53197
WBGene00045415	Y43F8B.15	5.54429	1.65769	13.4996	7.82491e-07	6.14026e-05	6.60961
WBGene00010753	K10G4.4	5.52041	0.00930254	12.699	1.10896e-06	7.45848e-05	6.17881
WBGene00010808	sepa-1	5.49264	-2.62785	17.5894	7.87717e-08	1.44797e-05	8.14917
WBGene00020640	fbxa-73	5.47908	-1.63962	8.42604	2.80262e-05	0.000719016	3.10663
WBGene00009167	F26F2.2	5.46759	-2.62133	10.751	4.16809e-06	0.000185844	4.89674
WBGene00008099	C44H9.4	5.44249	3.63691	30.1789	9.7862e-10	1.1594e-06	12.7423
WBGene00000027	abu-4	5.39939	-2.10366	5.09502	0.0009034	0.00836337	-0.394893
WBGene00138715	Y6G8.14	5.39875	-2.65803	11.0285	3.29118e-06	0.000157662	5.10793
WBGene00013961	ZK285.2	5.39284	-2.10327	8.74086	2.13887e-05	0.000585243	3.36958
WBGene00013837	fbxa-30	5.35832	-0.536951	9.46086	1.1869e-05	0.000394824	3.94465
WBGene00021404	trpl-3	5.34512	1.55432	12.124	1.79918e-06	0.000100884	5.80298
WBGene00219293	B0334.20	5.31543	-1.92663	10.9765	3.45346e-06	0.000161777	5.08161
WBGene00005548	sri-36	5.27405	-2.33692	8.99244	1.73328e-05	0.000511109	3.57084
WBGene00016525	fbxa-12	5.24468	-0.902961	7.51043	6.46204e-05	0.00130048	2.27364
WBGene00022096	Y69A2AR.25	5.20056	1.42784	18.211	5.95386e-08	1.20461e-05	8.93826
WBGene00021408	trpl-4	5.19946	0.535134	10.901	4.06698e-06	0.000182989	4.9953
WBGene00019349	trx-5	5.18828	-0.875627	9.12753	1.55136e-05	0.000471557	3.6838
WBGene00194695	B0462.5	5.18573	1.52539	10.0002	7.82411e-06	0.00029396	4.33465
WBGene00012052	T26E4.10	5.17001	-2.7891	14.8378	3.08194e-07	3.43022e-05	7.09989
WBGene00045188	B0284.5	5.16664	1.10652	10.0295	7.65317e-06	0.000290203	4.36922
WBGene00077438	C18D4.10	5.1459	-0.901182	12.1683	1.48287e-06	8.91327e-05	5.87006
WBGene00021405	Y38C1AB.3	5.13977	-0.647055	8.56461	2.48578e-05	0.000657088	3.22274
WBGene00015601	fbxa-166	5.13885	2.91021	6.69959	0.000145056	0.00228791	1.16388
WBGene00017706	F22E5.7	5.12385	-1.70427	9.1226	1.55761e-05	0.000472487	3.67657
WBGene00019421	K05F6.10	5.10396	0.256987	9.64008	1.03114e-05	0.000356635	4.08472
WBGene00010686	K08F9.3	5.08694	0.908437	15.2026	2.53859e-07	3.0063e-05	7.60465
WBGene00015537	C06E4.8	5.08595	2.2673	13.6658	7.11424e-07	5.88336e-05	6.72055
WBGene00020774	T24E12.5	5.04254	4.35854	7.15468	9.13555e-05	0.00165507	1.46974
WBGene00044206	T26H5.9	5.04134	4.57859	8.1168	3.68477e-05	0.000886922	2.41546
WBGene00018385	F43C11.8	5.00003	-0.705244	10.1193	6.87098e-06	0.000269791	4.46241
WBGene00022083	Y69A2AR.12	4.98945	2.86734	17.2897	9.93484e-08	1.64047e-05	8.63531
WBGene00044709	pals-12	4.974	-2.49094	13.2018	7.79784e-07	6.14026e-05	6.35956
WBGene00015598	fbxa-163	4.96503	0.0821887	8.26643	3.22444e-05	0.000798184	2.95141
WBGene00022570	sdz-35	4.95125	-0.227476	8.6048	2.40147e-05	0.000639317	3.25311
WBGene00017095	E02C12.10	4.94933	-1.51984	15.1083	2.66787e-07	3.13247e-05	7.29285
WBGene00022674	ZK177.9	4.81367	-0.879597	12.3663	1.30615e-06	8.12392e-05	5.97846
WBGene00012069	T26H5.4	4.78354	-0.332403	9.7162	9.51548e-06	0.000340236	4.15861
WBGene00007472	chil-7	4.70881	-1.47715	5.89343	0.000348907	0.00423697	0.575866
WBGene00077546	C01A2.9	4.70568	-2.21579	8.67435	2.21235e-05	0.000598709	3.33319
WBGene00012910	Y46G5A.20	4.69699	3.55382	11.9793	1.97368e-06	0.00010702	5.63609
WBGene00044521	Y5H2A.4	4.69006	-0.472625	4.04904	0.00360288	0.0233305	-1.87601
WBGene00012822	Y43F8B.12	4.68866	2.60971	10.2954	6.27973e-06	0.000255214	4.49415
WBGene00008617	F09C6.3	4.65328	-2.45543	8.76512	2.00902e-05	0.000559477	3.42276
WBGene00007813	jmjd-3.3	4.57176	-0.0293203	18.5455	5.14055e-08	1.08708e-05	8.77193
WBGene00000025	abu-2	4.55995	-1.73906	3.88365	0.00455005	0.0275817	-2.05902
WBGene00044523	F37B4.14	4.55859	-1.89012	11.2526	2.73492e-06	0.000137237	5.28425
WBGene00005344	srh-127	4.55171	-2.11543	7.21528	8.60438e-05	0.00158202	2.00233
WBGene00011005	R04B5.7	4.55094	-2.51031	9.08713	1.45303e-05	0.000449982	3.72651
WBGene00021176	Y9C9A.1	4.54972	1.05839	21.246	1.71043e-08	6.1755e-06	9.92346
WBGene00016639	C44B12.6	4.51994	2.11493	21.2862	1.6844e-08	6.1755e-06	10.1756
WBGene00206517	T27F7.12	4.51666	-1.29453	7.31821	7.77893e-05	0.00148727	2.09542
WBGene00195240	Y39B6A.69	4.46559	-0.960538	6.94039	0.000113258	0.00193374	1.71368
WBGene00005643	srp-2	4.44243	1.82833	7.22169	8.55027e-05	0.00157818	1.80695
WBGene00044208	Y6G8.6	4.44103	-1.96929	6.93387	0.000114009	0.00194433	1.71999
WBGene00021193	math-44	4.42361	2.2363	9.66251	1.01331e-05	0.000352941	4.01197
WBGene00015113	B0281.6	4.40177	-0.0874945	8.61577	2.37902e-05	0.000634535	3.25798
WBGene00009839	fbxa-188	4.37049	2.94213	14.1648	5.3784e-07	4.9146e-05	6.99363
WBGene00009841	fbxa-134	4.35763	-2.09331	7.34793	7.55717e-05	0.00145852	2.13221
WBGene00005931	fbxa-199	4.34648	-1.6361	8.22103	3.27801e-05	0.000807395	2.95109
WBGene00014759	F46A8.1	4.32617	1.01184	5.55611	0.000516067	0.00553575	-0.0100831
WBGene00019576	lido-5	4.30257	-1.13128	8.98822	1.58825e-05	0.000476895	3.64978
WBGene00022572	ZC239.14	4.30199	2.27333	5.49179	0.00055701	0.00582304	-0.247265
WBGene00009802	F47B8.1	4.30153	-2.81931	11.9095	1.7553e-06	9.88701e-05	5.63655
WBGene00045457	F33H12.7	4.29001	2.68726	4.72111	0.0014543	0.0119136	-1.32517
WBGene00195177	Y43F8B.25	4.28328	0.0690721	12.4819	1.21393e-06	7.81296e-05	6.11913
WBGene00016766	C49C8.2	4.20377	3.29218	27.0412	2.40042e-09	2.22084e-06	12.0812
WBGene00008010	C38D9.2	4.20063	0.995597	8.85912	1.93637e-05	0.000548826	3.41819
WBGene00022690	math-49	4.19461	0.00860407	13.1936	7.83659e-07	6.14026e-05	6.51492
WBGene00021195	Y17G9A.2	4.14619	-1.21883	9.51513	9.97075e-06	0.000350341	4.09247
WBGene00004810	skr-4	4.14219	6.04545	15.7542	2.33748e-07	2.79737e-05	7.54038
WBGene00020981	W03D2.6	4.12937	4.3695	14.1142	5.53088e-07	4.9923e-05	6.87507
WBGene00012381	Y2H9A.4	4.12878	4.99888	43.5017	4.8794e-11	1.44459e-07	15.808
WBGene00013616	fbxa-148	4.12465	-2.14234	6.61124	0.000159101	0.00243555	1.38936
WBGene00009840	fbxa-189	4.04956	3.2709	11.5208	2.66412e-06	0.000134139	5.3204
WBGene00044238	C30H6.12	4.01819	-0.191048	6.89627	0.000118454	0.0019994	1.63339
WBGene00006894	ver-1	3.98415	0.186832	12.6154	1.11633e-06	7.45848e-05	6.2096
WBGene00008891	clec-42	3.97953	-0.731957	9.43122	1.0667e-05	0.000364561	4.03428
WBGene00001778	gst-30	3.97756	-1.19139	11.8143	1.86925e-06	0.000102484	5.63635
WBGene00015597	fbxa-162	3.95866	-0.0954906	6.07225	0.000285223	0.0036907	0.718114
WBGene00021118	clec-125	3.9147	1.14425	5.5112	0.000544291	0.00572841	-0.0949946
WBGene00015152	B0348.2	3.84705	1.71514	3.78766	0.00521946	0.0302402	-2.56451
WBGene00220140	Y34F4.7	3.82146	-1.50634	7.67698	5.17119e-05	0.00112777	2.49688
WBGene00022282	Y74C10AR.2	3.72591	-1.45215	5.51686	0.000540645	0.00570432	0.136574
WBGene00014701	C43D7.1	3.70903	-2.32144	7.72564	4.74882e-05	0.00106997	2.57963
WBGene00044759	T06E6.15	3.70851	-1.48944	6.61333	0.000158752	0.00243272	1.38512
WBGene00016526	fbxa-8	3.66844	-0.992052	6.49327	0.000180252	0.00268168	1.24325
WBGene00020459	fbxa-23	3.63176	-1.31573	7.17026	8.5908e-05	0.00158171	1.99312
WBGene00044362	F42G2.7	3.61494	0.029275	12.9573	9.03988e-07	6.55968e-05	6.39679
WBGene00050899	T10C6.15	3.59978	2.92152	12.6731	1.27257e-06	8.02246e-05	6.09957
WBGene00001668	gpa-6	3.59728	3.26102	6.29382	0.000223426	0.0031409	0.558519
WBGene00011052	arrd-11	3.58947	0.796301	6.82339	0.000127624	0.00209138	1.46508
WBGene00018903	F55G1.7	3.58489	1.68334	5.80573	0.000385733	0.00455343	0.18865
WBGene00020080	math-37	3.57954	0.626703	6.93013	0.000114443	0.00194949	1.5955
WBGene00016497	vps-32.2	3.57809	-1.32395	12.7863	1.00392e-06	7.04102e-05	6.1685
WBGene00017705	F22E5.6	3.576	1.11687	12.5367	1.17273e-06	7.68139e-05	6.20935
WBGene00045416	Y37H2A.14	3.55648	4.47977	5.54012	0.000525929	0.00559418	-0.600162
WBGene00022870	ZK1240.5	3.48519	2.39948	6.85049	0.000124126	0.00206222	1.30426
WBGene00194713	F19B10.13	3.46577	1.1801	7.93144	4.3592e-05	0.00100985	2.55179
WBGene00015100	B0280.2	3.44424	2.58512	5.97971	0.000316416	0.0039198	0.273272
WBGene00017711	F22E5.13	3.434	2.95365	14.3015	4.21913e-07	4.3073e-05	7.20986
WBGene00045347	C14A6.9	3.4108	-0.796402	14.8546	3.0542e-07	3.4251e-05	7.23643
WBGene00004041	plg-1	3.40708	4.59252	17.36	1.07898e-07	1.71665e-05	8.52714
WBGene00019858	R03H10.6	3.38688	1.91788	7.7546	5.13248e-05	0.00112225	2.29981
WBGene00206494	C15H11.16	3.37363	-2.02574	5.62124	0.000477938	0.00528289	0.279642
WBGene00235271	C49C8.8	3.34125	0.0653716	10.3955	5.05621e-06	0.000218202	4.76978
WBGene00004093	ppw-1	3.31885	8.49896	23.8463	8.72044e-09	4.78106e-06	10.9198
WBGene00008843	arrd-9	3.29443	1.14062	10.2585	5.61531e-06	0.000234151	4.64646
WBGene00021339	Y34F4.4	3.2826	1.1851	7.47381	6.69257e-05	0.00133338	2.09818
WBGene00016920	C54E4.5	3.27209	6.07907	14.2734	5.06677e-07	4.80791e-05	6.61957
WBGene00021859	fbxa-39	3.27106	-0.364783	6.14008	0.000264509	0.00351483	0.809044
WBGene00021743	Y50D4B.4	3.2707	5.59548	12.3255	1.5843e-06	9.19704e-05	5.44833
WBGene00013019	Y48G10A.2	3.23724	5.01338	30.0669	1.00882e-09	1.1594e-06	13.2201
WBGene00019590	K09F6.7	3.21605	4.2305	7.80359	4.90403e-05	0.00109329	1.99434
WBGene00021175	math-46	3.21127	-0.188575	8.40819	2.53657e-05	0.000669321	3.1743
WBGene00194746	pals-20	3.18583	0.0374952	10.0989	6.31976e-06	0.000255605	4.55154
WBGene00045411	C25F9.11	3.18566	2.48854	3.70659	0.005867	0.0327362	-2.84115
WBGene00018352	fbxc-20	3.18445	1.4508	13.2555	7.55154e-07	6.10849e-05	6.64611
WBGene00206536	C14A6.16	3.16234	2.90366	12.809	1.03722e-06	7.14137e-05	6.28625
WBGene00007694	C23H4.6	3.15746	2.76863	8.86212	1.93152e-05	0.000548826	3.23462
WBGene00194717	ZC239.22	3.14749	1.82044	3.99398	0.0038923	0.0246757	-2.30176
WBGene00044151	W04G3.12	3.14393	0.538003	15.8872	1.78452e-07	2.42351e-05	7.92374
WBGene00006630	tsp-4	3.13884	-1.65772	12.1148	1.53504e-06	9.01713e-05	5.77825
WBGene00020976	oac-51	3.13657	-0.969272	7.60283	5.34064e-05	0.0011454	2.45129
WBGene00013492	Y70C5C.1	3.11388	0.399267	8.25507	2.97166e-05	0.000749395	2.98847
WBGene00022552	ZC196.9	3.05397	-0.738377	9.24759	1.23872e-05	0.000403006	3.89069
WBGene00018662	math-30	3.04474	-2.00497	4.88055	0.00118416	0.0102241	-0.64453
WBGene00021741	Y50D4B.2	3.03874	-0.338045	6.82339	0.000122187	0.00204608	1.59048
WBGene00018621	F48G7.10	2.9963	0.628105	13.0798	8.3919e-07	6.33803e-05	6.51711
WBGene00022824	ZK813.5	2.98843	1.35542	16.0884	1.61329e-07	2.25298e-05	8.11863
WBGene00012450	Y17D7B.2	2.97846	-1.17558	6.3912	0.000186865	0.00275788	1.19677
WBGene00022321	fbxa-25	2.96871	-1.80784	7.05338	9.20179e-05	0.00165824	1.92513
WBGene00012961	Y47H10A.5	2.95957	3.36262	7.78813	4.97488e-05	0.00109915	2.12128
WBGene00015455	C04G6.5	2.91751	2.11252	5.55275	0.000518119	0.00555307	-0.212425
WBGene00011130	zip-6	2.9096	0.668211	11.1106	3.01918e-06	0.000148977	5.27844
WBGene00013620	fbxa-111	2.87205	-2.04248	4.20405	0.00290544	0.0199025	-1.56151
WBGene00018921	sago-2	2.8525	7.28816	13.1096	9.82765e-07	6.93241e-05	5.76921
WBGene00008577	F08G2.5	2.84857	4.11262	5.49682	0.000553685	0.00580468	-0.653566
WBGene00007506	C10C5.2	2.83527	2.24491	7.10884	9.5614e-05	0.00171098	1.576
WBGene00018645	F49F1.5	2.83402	0.376837	9.87751	7.49214e-06	0.000286579	4.37925
WBGene00018696	pho-6	2.82744	2.84516	12.8534	9.63325e-07	6.8798e-05	6.35222
WBGene00011210	R10E8.4	2.81297	-1.34253	5.66709	0.000433942	0.00495651	0.349551
WBGene00010545	cbp-2	2.81222	5.47916	13.2401	9.09986e-07	6.57099e-05	6.04067
WBGene00020457	fbxa-67	2.80834	4.88274	17.0602	1.2122e-07	1.83104e-05	8.31964
WBGene00018997	F57B9.3	2.77182	2.89009	5.93635	0.000332308	0.00406933	0.135428
WBGene00006429	arrd-3	2.76321	-0.905949	4.99245	0.00102738	0.00920769	-0.557707
WBGene00271643	W07G1.25	2.75319	-0.987504	3.72889	0.00568074	0.0320433	-2.31902
WBGene00013569	bath-36	2.73507	2.00796	13.1494	8.04709e-07	6.14026e-05	6.57743
WBGene00219750	Y38C1AA.19	2.73493	-0.504683	5.02257	0.000989157	0.00898312	-0.555854
WBGene00022872	ZK1240.8	2.73177	-1.80587	4.02406	0.00373118	0.0240142	-1.82327
WBGene00014132	ZK896.1	2.72436	2.53154	12.0091	1.64436e-06	9.39824e-05	5.81762
WBGene00044663	F26G1.10	2.72257	3.57814	13.8582	5.31339e-07	4.91448e-05	6.90469
WBGene00008303	C54D10.9	2.71664	-0.273225	9.51936	9.93703e-06	0.000350233	4.10711
WBGene00018384	F43C11.7	2.71509	4.3584	8.82484	1.99279e-05	0.000557641	2.89505
WBGene00009849	F48F7.3	2.70842	-0.155376	5.29763	0.000703802	0.00691333	-0.235714
WBGene00000841	cul-6	2.6984	4.25188	10.5907	5.06692e-06	0.000218202	4.40992
WBGene00013637	Y105C5A.13	2.69809	3.57756	5.66406	0.000454564	0.00509732	-0.334466
WBGene00044361	K09F6.11	2.69696	-0.159306	9.17641	1.31352e-05	0.000419052	3.82987
WBGene00013636	Y105C5A.12	2.69499	3.76059	6.28911	0.000224577	0.00314309	0.388987
WBGene00006718	ubc-23	2.68004	4.21696	13.859	6.18748e-07	5.38784e-05	6.67723
WBGene00008862	F15D4.5	2.67542	1.17918	10.4268	4.94007e-06	0.000214451	4.77048
WBGene00006248	str-216	2.66523	-2.05354	5.42438	0.000567366	0.00591876	0.0989857
WBGene00003644	nhr-54	2.64192	0.972446	8.38417	2.59134e-05	0.000677996	3.07972
WBGene00044644	B0205.13	2.62675	3.26238	5.61735	0.000480127	0.00529212	-0.334915
WBGene00005833	srw-86	2.62574	1.13843	3.40083	0.00919255	0.0452987	-3.10634
WBGene00021256	Y22D7AR.2	2.61943	3.21669	9.14272	1.53228e-05	0.000466713	3.39298
WBGene00235164	K09F6.13	2.61799	0.692722	9.27908	1.20715e-05	0.000397985	3.88501
WBGene00001671	gpa-9	2.58841	0.705072	11.9425	1.71764e-06	9.74185e-05	5.83261
WBGene00017592	F19C7.2	2.58513	5.16931	8.7889	2.0539e-05	0.000567237	2.65995
WBGene00020358	math-39	2.57144	4.134	7.16393	9.0522e-05	0.00164417	1.27697
WBGene00001387	far-3	2.56775	4.74071	8.51811	2.58744e-05	0.000677996	2.50077
WBGene00008105	C45B11.2	2.56143	-0.369912	7.10539	8.72814e-05	0.00159509	1.92411
WBGene00003995	pgp-1	2.56112	7.25365	10.1811	6.83322e-06	0.000269022	3.62211
WBGene00017709	F22E5.11	2.54012	-1.44362	9.42875	1.06883e-05	0.000364561	4.02132
WBGene00007440	C08E8.4	2.53618	3.25863	5.80486	0.000386118	0.00455434	-0.108175
WBGene00219917	F26D10.24	2.53385	-1.20452	7.69426	4.89279e-05	0.00109243	2.54244
WBGene00020451	fbxa-11	2.52722	2.78963	7.72343	5.28394e-05	0.00114021	2.12376
WBGene00016666	C45E5.3	2.52593	0.184366	6.44141	0.000179006	0.00266582	1.14319
WBGene00021111	W09C3.3	2.51792	-0.600319	5.88736	0.000329049	0.00404897	0.575317
WBGene00022569	ZC239.6	2.50579	4.67796	18.2889	5.75235e-08	1.18267e-05	9.09205
WBGene00021860	fbxa-9	2.49955	-0.439529	6.82845	0.000116039	0.00196761	1.63602
WBGene00020449	fbxa-54	2.49358	2.39166	5.33751	0.0006705	0.00668828	-0.55012
WBGene00006986	zip-1	2.49279	5.83302	22.3767	1.14886e-08	5.31455e-06	10.6646
WBGene00021434	Y39A3A.3	2.48937	-0.62668	7.38515	6.60075e-05	0.00132042	2.22195
WBGene00013364	Y60A3A.16	2.47928	0.964158	6.11055	0.000273316	0.00358679	0.624967
WBGene00015403	clec-10	2.46304	6.5139	9.39483	1.25076e-05	0.000405346	2.99046
WBGene00021520	Y41D4B.18	2.45523	2.1646	6.15136	0.000261228	0.00349439	0.497979
WBGene00045412	C25F9.12	2.44816	1.2595	8.58046	2.1794e-05	0.000591956	3.23213
WBGene00019931	R07C12.1	2.43492	0.859451	12.3292	1.33739e-06	8.21468e-05	6.07958
WBGene00011672	cyp-13A5	2.43372	2.62437	6.02456	0.000300854	0.00381195	0.268837
WBGene00016763	C49A9.9	2.43291	6.14199	11.8521	2.14271e-06	0.000114205	4.97138
WBGene00012101	zip-10	2.43176	2.43008	7.29475	7.95906e-05	0.00151049	1.73099
WBGene00018761	F53E10.5	2.42956	-0.0883459	4.40022	0.00222417	0.0163396	-1.45114
WBGene00194651	C33D9.13	2.42345	1.25197	6.66685	0.000149474	0.00232423	1.22514
WBGene00009518	clec-166	2.41964	3.6532	10.5422	5.24694e-06	0.00022253	4.46059
WBGene00011677	cyp-13A1	2.41093	-0.100609	5.72586	0.000407244	0.00471708	0.315492
WBGene00007133	B0284.3	2.36485	2.36157	9.14309	1.38724e-05	0.000435071	3.58819
WBGene00022866	ZK1240.1	2.36137	-0.51406	5.97991	0.000293421	0.00375736	0.683604
WBGene00002188	kgb-2	2.36015	2.82104	6.6896	0.000146573	0.00229917	1.00922
WBGene00185118	K02E2.11	2.35369	2.8271	8.73505	2.1494e-05	0.000587039	3.0769
WBGene00013298	Y57G11B.6	2.35261	-1.37201	8.49173	2.35585e-05	0.000631768	3.26306
WBGene00019589	K09F6.6	2.34663	3.52431	7.33045	7.68675e-05	0.00147392	1.57447
WBGene00013091	Y51B9A.9	2.34481	1.79949	4.53828	0.00184917	0.0141904	-1.53877
WBGene00000972	dhs-8	2.344	1.97093	4.86027	0.00121527	0.0104282	-1.12039
WBGene00012451	Y17D7B.3	2.33718	-1.04414	4.19504	0.00294175	0.0200637	-1.63984
WBGene00006539	tbb-6	2.32979	3.30916	9.6735	1.00252e-05	0.000350834	3.81983
WBGene00019279	K01A2.4	2.31495	2.67968	3.60394	0.00681211	0.0365256	-3.08106
WBGene00021122	W09G12.8	2.31002	2.42675	10.6015	4.34459e-06	0.000192554	4.8012
WBGene00019592	K09F6.9	2.30949	4.79179	11.6375	2.4658e-06	0.000128076	5.03634
WBGene00010108	F55C10.4	2.2878	2.51437	4.68343	0.0015275	0.0123358	-1.46654
WBGene00017529	F16G10.15	2.27391	0.0946166	6.48726	0.000166772	0.00252235	1.2178
WBGene00219267	mir-5548	2.26871	1.69075	9.18454	1.30473e-05	0.000417147	3.72288
WBGene00271744	K09F6.15	2.26788	3.67273	7.74617	5.17297e-05	0.00112777	1.96697
WBGene00002124	inx-2	2.22971	-0.335524	5.50069	0.000518689	0.00555307	0.0775301
WBGene00016717	math-22	2.22645	5.06276	12.0925	1.83562e-06	0.000101751	5.287
WBGene00022345	fbxa-138	2.21333	0.670805	8.04586	3.51984e-05	0.000854167	2.78323
WBGene00019047	F58E2.3	2.21236	1.7405	12.406	1.27358e-06	8.02246e-05	6.11931
WBGene00019649	K11D12.9	2.21156	2.60777	8.04071	3.91946e-05	0.000929804	2.45679
WBGene00008709	F11E6.6	2.2053	2.67495	5.05679	0.000947585	0.0086856	-0.986109
WBGene00022142	Y71G12B.2	2.20371	0.934568	5.41017	0.000614175	0.00627442	-0.232205
WBGene00016216	pals-22	2.20128	3.24142	10.9682	3.33757e-06	0.000158353	4.97494
WBGene00008352	fbxa-6	2.19625	4.11501	7.25881	8.24405e-05	0.00154281	1.34313
WBGene00008265	kcnl-4	2.19257	2.71992	9.29636	1.21781e-05	0.000400355	3.67268
WBGene00019183	npr-30	2.18168	1.85618	7.62352	5.37603e-05	0.00115002	2.20987
WBGene00015720	C13A2.3	2.17983	-0.665352	5.66311	0.000424499	0.00487499	0.311413
WBGene00022479	fbxa-36	2.16992	-0.691668	5.05704	0.000899183	0.00833998	-0.461136
WBGene00008485	ugt-43	2.16641	-0.0721117	6.3694	0.00018963	0.00278758	1.09684
WBGene00018346	F42C5.4	2.15536	3.99748	8.04455	3.9328e-05	0.000931475	2.17793
WBGene00015574	irg-1	2.13032	2.49635	5.98059	0.000316102	0.0039198	0.226504
WBGene00022440	Y110A2AL.3	2.115	-0.563668	4.21032	0.0028805	0.0198082	-1.67171
WBGene00017586	F19B10.4	2.10798	0.628745	5.69958	0.000419076	0.00483145	0.200502
WBGene00219216	K08D10.14	2.10519	4.01854	8.43873	2.77183e-05	0.000716081	2.54846
WBGene00004172	pqn-92	2.09377	4.95662	6.43649	0.000191522	0.00280426	0.197347
WBGene00015747	C13G5.2	2.08958	3.41805	17.213	9.3759e-08	1.61385e-05	8.69636
WBGene00019057	F58F9.3	2.08599	5.73223	10.4104	5.77267e-06	0.00023803	3.90401
WBGene00017470	F14H12.2	2.08432	0.860338	8.24105	2.94612e-05	0.000744455	2.95086
WBGene00020777	T24E12.10	2.07027	-1.14263	4.93351	0.00104646	0.00935264	-0.580927
WBGene00016190	rcs-1	2.06941	6.86886	21.3665	1.63367e-08	6.1755e-06	10.2074
WBGene00001607	gln-6	2.06937	3.89885	7.93437	4.34753e-05	0.00100906	2.07133
WBGene00011923	chhy-1	2.04806	1.99168	9.58145	9.45614e-06	0.000340236	4.02433
WBGene00019058	F58F9.4	2.04688	3.91334	6.03592	0.000297047	0.00378418	-0.0175838
WBGene00019593	K09F6.10	2.04498	4.21785	13.8461	5.34507e-07	4.91448e-05	6.75641
WBGene00007376	C06C3.5	2.04423	-0.397647	4.00829	0.00381476	0.0243436	-1.98471
WBGene00006674	twk-21	2.0437	-0.303055	3.94303	0.00418239	0.0260025	-2.09005
WBGene00044349	Y71G12B.32	2.03873	0.40377	5.7169	0.000399087	0.00467086	0.271108
WBGene00017445	sid-5	2.03662	3.73154	18.1854	6.02181e-08	1.20461e-05	9.12848
WBGene00044213	Y102A5C.36	2.03578	-1.33689	4.17344	0.00294404	0.0200647	-1.62595
WBGene00194925	K08D8.11	2.03507	-1.42719	4.13973	0.00308387	0.0207691	-1.66646
WBGene00015259	dod-20	2.02533	2.25252	4.03565	0.00367108	0.0236583	-2.36049
WBGene00194815	Y43F8B.23	2.01846	2.24161	8.92243	1.62427e-05	0.000485738	3.42079
WBGene00019070	F58H7.5	2.01825	-0.436365	5.37259	0.000602642	0.00619473	-0.0736436
WBGene00002199	kin-15	2.01183	0.978331	4.0047	0.00383403	0.0244471	-2.17744
WBGene00020817	T25G12.11	2.01079	-0.817979	3.57387	0.0071187	0.0376754	-2.58191
WBGene00008797	F14D7.10	2.00701	0.737588	7.20712	7.87754e-05	0.00149694	1.93577
WBGene00019054	F58F6.6	1.99349	0.197216	4.56053	0.00179356	0.0138498	-1.26851
WBGene00015456	C04G6.6	1.97961	1.4932	7.6869	4.92725e-05	0.00109517	2.34134
WBGene00021873	clec-82	1.97906	3.98236	3.55989	0.0072663	0.0381159	-3.48445
WBGene00044527	Y39H10B.2	1.97823	5.13152	20.5581	2.23367e-08	6.88854e-06	9.99886
WBGene00020318	T07F8.1	1.95407	-1.15818	5.14145	0.000803056	0.0076297	-0.306908
WBGene00015569	C07D10.5	1.95199	4.55513	7.85697	4.66786e-05	0.00105494	1.82555
WBGene00006016	srx-125	1.94932	-0.917663	4.79836	0.0012471	0.0105942	-0.783192
WBGene00018354	F42G2.5	1.94498	4.09362	8.41462	2.83068e-05	0.000722457	2.4896
WBGene00022673	ZK177.8	1.93999	4.87202	7.44585	6.87466e-05	0.00135159	1.31541
WBGene00021435	Y39A3A.4	1.92698	1.35484	6.21789	0.000227616	0.00316625	0.741368
WBGene00012824	Y43F8B.14	1.92151	2.90493	7.3449	7.57943e-05	0.00146092	1.68038
WBGene00005649	srp-8	1.91843	1.06235	4.99023	0.00103026	0.00922621	-0.803725
WBGene00006533	tba-7	1.90778	5.62134	5.68801	0.000442037	0.00500648	-0.864792
WBGene00022329	fbxa-79	1.90626	2.59541	6.33792	0.00021298	0.0030344	0.624162
WBGene00004002	pgp-8	1.90606	3.5511	8.47399	2.68816e-05	0.000699348	2.67204
WBGene00019532	K08D10.9	1.90569	1.99067	9.08444	1.41769e-05	0.000440884	3.59543
WBGene00269383	ZK384.7	1.89899	0.779297	3.6911	0.00600016	0.0333035	-2.61777
WBGene00022549	ZC196.5	1.87362	4.50158	12.1662	1.64128e-06	9.39824e-05	5.48387
WBGene00194982	Y17D7B.10	1.8715	1.25937	3.60147	0.00683681	0.0366103	-2.83485
WBGene00009709	fbxa-144	1.85713	-0.680397	3.5375	0.00750926	0.0390994	-2.65571
WBGene00013763	Y113G7B.14	1.85534	3.95931	8.76557	2.09468e-05	0.000576349	2.84566
WBGene00019859	R03H10.7	1.85305	2.27731	10.3491	5.23361e-06	0.00022253	4.61203
WBGene00020361	fbxc-19	1.85219	-1.09887	4.58987	0.00164318	0.0130634	-1.05309
WBGene00194926	K08D8.12	1.84241	1.21196	5.01724	0.000995797	0.00903234	-0.792627
WBGene00044442	T08A9.13	1.83719	-0.258568	5.81943	0.000353203	0.00426118	0.463418
WBGene00009052	ekl-1	1.8293	6.43003	29.8572	1.06827e-09	1.1594e-06	13.1197
WBGene00270321	Y41C4A.32	1.8289	3.55007	5.63167	0.000472129	0.00523515	-0.453897
WBGene00011299	ikke-1	1.82368	6.63229	24.5815	5.22533e-09	3.68336e-06	11.4346
WBGene00015110	B0281.3	1.81178	3.26566	4.72491	0.00144713	0.0118681	-1.58958
WBGene00018486	glb-16	1.79975	1.34014	6.70361	0.000132303	0.00214275	1.31387
WBGene00001129	dyf-13	1.79519	-0.0745065	6.81892	0.000117199	0.00198048	1.59272
WBGene00010752	K10G4.3	1.79156	2.89451	9.20369	1.28428e-05	0.000414187	3.56543
WBGene00022561	btb-13	1.78928	-1.41255	4.73556	0.00135422	0.0113002	-0.825456
WBGene00005271	srh-48	1.78853	0.613546	5.35411	0.000616461	0.00628189	-0.216113
WBGene00014173	ZK970.7	1.78526	1.93423	4.44296	0.00209995	0.0156524	-1.71475
WBGene00008266	C53A5.6	1.77211	6.14632	28.4112	1.60309e-09	1.58204e-06	12.7017
WBGene00017710	F22E5.12	1.76597	-0.687171	5.5475	0.00048735	0.00535182	0.166717
WBGene00017530	F16H11.1	1.76522	4.35137	12.6122	1.11854e-06	7.45848e-05	5.90513
WBGene00001158	ech-9	1.76333	0.657304	3.77435	0.00532033	0.0306447	-2.475
WBGene00002055	ifc-1	1.76225	8.28266	6.95418	0.000111686	0.00191733	0.528919
WBGene00020359	math-40	1.75133	3.91734	8.74635	2.12895e-05	0.000583608	2.8258
WBGene00010825	M01G12.14	1.74868	1.1736	6.15456	0.000240696	0.00328692	0.701418
WBGene00016997	cebp-1	1.74343	5.84095	17.3795	8.67673e-08	1.51108e-05	8.44022
WBGene00005832	srw-85	1.7217	3.05082	5.06677	0.000935834	0.00860444	-1.07953
WBGene00020540	pals-25	1.71874	2.30525	10.3445	5.25191e-06	0.00022253	4.60289
WBGene00020579	T19D12.4	1.71764	5.74317	4.88693	0.00117455	0.0101844	-1.96134
WBGene00003868	ooc-3	1.71329	5.22841	18.398	5.48264e-08	1.14309e-05	9.00604
WBGene00022082	Y69A2AR.11	1.71113	-0.193445	5.55848	0.00048096	0.00529736	0.1343
WBGene00019579	oac-57	1.71083	3.42561	7.23831	8.41162e-05	0.00155841	1.43825
WBGene00006926	vit-2	1.70784	8.03205	5.92878	0.000335171	0.00409706	-0.682169
WBGene00013009	fbxc-23	1.70243	1.73449	4.00964	0.00380749	0.0243294	-2.30942
WBGene00016555	math-20	1.69865	5.8568	11.6115	2.50847e-06	0.000129383	4.78215
WBGene00016484	C36C5.15	1.69026	0.193961	3.38728	0.00937998	0.0460843	-2.99808
WBGene00021865	fbxa-66	1.68962	0.266075	5.20189	0.000744434	0.00719782	-0.373463
WBGene00008794	F14D7.7	1.68731	1.1032	5.90657	0.000319241	0.00394262	0.411351
WBGene00011207	R10E8.1	1.68039	4.89035	13.0953	8.63328e-07	6.4707e-05	6.07359
WBGene00011292	allo-1	1.6774	6.57249	12.6622	1.28633e-06	8.03441e-05	5.46959
WBGene00021186	Y9D1A.1	1.66796	4.4128	12.6966	1.06128e-06	7.24671e-05	5.94186
WBGene00009897	skpo-1	1.66031	2.28944	5.21643	0.000777324	0.00746221	-0.724174
WBGene00018807	fbxa-146	1.65336	2.63359	6.54848	0.000165386	0.00251614	0.871469
WBGene00077593	C49G7.12	1.64798	0.755603	6.35779	0.000192062	0.00280938	0.994463
WBGene00004809	skr-3	1.6457	7.33487	12.9487	1.08155e-06	7.3441e-05	5.64314
WBGene00022696	ift-139	1.644	1.10142	6.71862	0.00013022	0.00211134	1.36171
WBGene00206464	F59C6.18	1.6339	2.7729	7.05245	9.48023e-05	0.00170104	1.43596
WBGene00023345	T12B5.9	1.63134	-0.676468	3.47309	0.00818939	0.041559	-2.75069
WBGene00022338	Y82E9BR.5	1.62403	2.41056	4.38914	0.00225766	0.0165201	-1.88856
WBGene00020325	bath-46	1.62368	2.94832	4.86788	0.0012035	0.0103568	-1.33291
WBGene00009595	cbp-3	1.62291	6.51427	11.1448	3.4349e-06	0.000161719	4.38607
WBGene00004323	rde-1	1.61894	6.44259	23.7538	6.90651e-09	4.05551e-06	11.138
WBGene00008212	C49F5.8	1.61491	-0.600385	4.55254	0.00172753	0.013482	-1.15815
WBGene00010470	cdr-4	1.61264	5.25267	9.65304	1.0208e-05	0.000354716	3.31127
WBGene00013562	Y75B8A.32	1.6126	3.59081	6.75993	0.000136252	0.00218283	0.871846
WBGene00001594	glc-4	1.6085	3.1935	4.8302	0.00126305	0.0107023	-1.44414
WBGene00006598	tor-2	1.60533	0.574789	4.93084	0.00105006	0.00936132	-0.775122
WBGene00043702	Y54G2A.7	1.60169	2.9883	3.85218	0.00475877	0.0285083	-2.8116
WBGene00008988	F20G2.5	1.59611	-0.245823	3.77505	0.00521488	0.0302255	-2.34141
WBGene00050967	C25F9.15	1.59325	-0.452359	4.50973	0.00183007	0.0140876	-1.23483
WBGene00043062	clec-80	1.58429	6.86658	8.50884	2.60825e-05	0.000680952	2.13235
WBGene00016218	pals-23	1.57354	3.79156	6.08175	0.000282216	0.00366782	0.0219782
WBGene00019967	cyp-33C8	1.57173	4.09707	3.6034	0.00681755	0.0365256	-3.49335
WBGene00016719	math-24	1.56972	3.72508	6.21174	0.000244408	0.00332534	0.194241
WBGene00000645	col-69	1.56218	2.22609	4.2466	0.00274052	0.0190281	-2.06074
WBGene00007770	nhr-259	1.55777	0.72393	3.71456	0.00579965	0.0324997	-2.57855
WBGene00015333	slc-17.3	1.55574	2.13628	5.34967	0.000652727	0.00655196	-0.511222
WBGene00014047	clec-61	1.55546	0.655264	4.49674	0.00187229	0.0143159	-1.39395
WBGene00017082	DC2.5	1.55222	4.11198	4.85549	0.00122274	0.0104505	-1.65727
WBGene00011542	fbxa-104	1.54388	-0.929018	5.79362	0.000364009	0.00437237	0.486238
WBGene00194650	C36A4.14	1.5409	3.19459	10.355	5.21083e-06	0.00022253	4.46959
WBGene00014978	ZC47.8	1.53921	0.105347	4.32855	0.00234282	0.0169754	-1.55757
WBGene00044153	W04G3.11	1.53299	0.190508	6.19538	0.000229934	0.00318104	0.865945
WBGene00077684	Y26D4A.21	1.53009	0.699349	6.53695	0.000158059	0.0024246	1.2053
WBGene00009814	F47B10.3	1.52974	-0.128008	4.23064	0.00268275	0.0187385	-1.67057
WBGene00021019	W04B5.2	1.52803	2.80549	9.10682	1.39152e-05	0.000435284	3.48409
WBGene00016219	pals-24	1.52766	3.95728	4.41846	0.00217022	0.0160469	-2.24254
WBGene00022419	Y102A11A.9	1.52621	2.74485	5.81268	0.00038266	0.00452076	-0.0567342
WBGene00016169	C27F2.7	1.52197	1.85082	5.97875	0.000293813	0.00375913	0.378516
WBGene00005657	srr-6	1.51962	-0.272531	3.59186	0.00680976	0.0365256	-2.61496
WBGene00006212	str-168	1.51489	2.59421	5.10187	0.000895718	0.00831826	-0.94091
WBGene00014836	T09F5.12	1.51395	4.12408	5.96521	0.000321635	0.00396764	-0.218593
WBGene00015382	C03B1.14	1.5127	4.04709	5.25461	0.000741755	0.00717917	-1.10669
WBGene00044302	F28E10.5	1.51122	1.60658	6.30386	0.000203817	0.00293009	0.810349
WBGene00219748	linc-46	1.51066	-0.306068	4.42411	0.00205541	0.0154135	-1.37326
WBGene00000191	arl-7	1.49892	-0.140093	5.89207	0.000324634	0.0040013	0.536446
WBGene00019348	K02H11.4	1.49385	1.64969	3.51891	0.00771765	0.0399177	-3.04033
WBGene00018414	nstp-8	1.49266	-0.919251	4.16749	0.00292992	0.0200238	-1.67386
WBGene00016483	C36C5.14	1.49119	1.07878	4.17028	0.00301515	0.0203805	-1.95191
WBGene00003663	nhr-73	1.49054	1.51106	4.28301	0.00260741	0.0183623	-1.87063
WBGene00019515	ugt-19	1.48545	4.57336	3.86069	0.00470132	0.0282557	-3.24176
WBGene00010822	M01G12.9	1.48404	4.97468	11.2442	3.05683e-06	0.000149626	4.6706
WBGene00008310	C54E10.6	1.48016	2.28152	9.79692	7.97752e-06	0.000296712	4.15952
WBGene00023382	Y57E12AL.3	1.47748	-1.41793	3.36218	0.00947168	0.0463655	-2.82449
WBGene00016648	fbxc-2	1.47542	2.92221	9.57732	9.48731e-06	0.000340236	3.87185
WBGene00012525	Y32B12C.1	1.47031	3.26091	5.70071	0.000435548	0.00496374	-0.320483
WBGene00021336	Y34F4.1	1.46799	2.90198	5.29507	0.000705997	0.00691652	-0.757398
WBGene00022522	ZC132.3	1.46799	-0.979174	3.76615	0.00519951	0.0301836	-2.25945
WBGene00194800	linc-83	1.4675	-0.774114	3.65381	0.0061299	0.0338081	-2.45245
WBGene00017001	D1007.3	1.466	1.05406	4.89412	0.00110105	0.00971329	-0.895681
WBGene00007725	C25F9.5	1.46535	4.29667	6.44415	0.000189957	0.00278808	0.300396
WBGene00050957	C10A4.10	1.4614	1.80568	3.87766	0.00458902	0.027733	-2.52415
WBGene00022485	fbxa-63	1.45632	1.7692	5.53619	0.000494021	0.00537876	-0.162804
WBGene00017218	dct-5	1.44872	-0.351797	4.03162	0.00354866	0.0231083	-1.93664
WBGene00044491	Y54G2A.48	1.4435	-1.14331	3.73343	0.00545389	0.0311113	-2.29115
WBGene00008944	F19B2.5	1.43524	6.72409	4.00356	0.0038402	0.0244501	-3.32587
WBGene00044376	Y49F6B.12	1.43517	1.56117	6.42771	0.000177917	0.00266031	0.96194
WBGene00019073	fbxc-3	1.43291	5.01111	8.07215	3.83592e-05	0.000914382	1.87942
WBGene00016647	fbxc-4	1.42998	4.3422	7.53221	6.32911e-05	0.00128685	1.48478
WBGene00007453	fbxa-98	1.42799	2.50445	3.76111	0.0054227	0.0310171	-2.84734
WBGene00012821	Y43F8B.11	1.42582	1.89947	6.19783	0.000229304	0.00317827	0.63495
WBGene00016649	fbxc-1	1.42474	4.29706	6.61823	0.000157937	0.0024246	0.493945
WBGene00018310	F41G4.7	1.42129	0.0552065	3.83637	0.0046953	0.0282309	-2.2793
WBGene00022691	math-50	1.41965	0.649447	4.96133	0.00100969	0.0091081	-0.745104
WBGene00000781	cpr-1	1.41857	8.77454	4.09027	0.00340134	0.022348	-3.18691
WBGene00009823	gadr-6	1.41755	3.06293	3.93023	0.00425888	0.0263233	-2.72442
WBGene00013555	fbxa-89	1.4169	0.877955	3.73633	0.0055949	0.0317323	-2.56803
WBGene00004827	skr-21	1.41669	2.62016	9.19159	1.29716e-05	0.000416526	3.58855
WBGene00007220	C01B9.1	1.41076	4.59146	13.7446	5.66668e-07	5.08387e-05	6.55925
WBGene00011190	swt-6	1.40853	1.24779	3.45515	0.00848004	0.042629	-3.06415
WBGene00020710	T23B3.2	1.40774	4.05076	12.0995	1.55036e-06	9.07112e-05	5.58161
WBGene00020616	T20D4.10	1.4046	2.77676	4.38079	0.00228325	0.016658	-1.9939
WBGene00015784	C15B12.2	1.40232	-0.43714	3.34488	0.00977964	0.0475585	-2.97212
WBGene00010632	K07C5.9	1.39088	-0.724272	4.7392	0.00134775	0.011278	-0.889708
WBGene00003705	nhr-115	1.38757	3.03174	4.58085	0.00174782	0.0135959	-1.76982
WBGene00009852	arrd-24	1.38729	-0.235275	6.04724	0.000271725	0.00356907	0.72972
WBGene00001090	drh-1	1.38007	6.22541	20.8299	2.00805e-08	6.60558e-06	9.99093
WBGene00016005	ift-74	1.37926	1.18122	6.34747	0.000194252	0.0028237	0.924764
WBGene00022562	ZC204.12	1.37573	6.61073	10.2293	6.59348e-06	0.000262375	3.65495
WBGene00006930	vit-6	1.37455	9.84639	6.34846	0.000210563	0.00301156	-0.14237
WBGene00020220	clec-140	1.37125	-0.653108	4.9264	0.00105609	0.00939501	-0.643495
WBGene00016939	C55B6.1	1.36889	3.48538	6.42868	0.000193132	0.00281947	0.496681
WBGene00014189	nhr-245	1.36806	2.01178	3.85655	0.00472921	0.0283772	-2.59903
WBGene00011933	oac-47	1.36638	0.176408	3.95165	0.00397726	0.0250706	-2.12161
WBGene00009393	clec-62	1.36574	6.77976	4.13056	0.00321602	0.0213771	-3.13775
WBGene00077525	C41G7.8	1.35364	1.65773	3.47723	0.00820737	0.0416217	-3.10937
WBGene00013901	ugt-16	1.35131	5.35823	8.90242	1.86765e-05	0.000538925	2.60673
WBGene00013334	nlp-56	1.34813	0.656375	7.48981	5.95799e-05	0.00124045	2.2307
WBGene00045392	F26D11.12	1.34703	1.76853	4.26235	0.00266439	0.0186394	-1.94617
WBGene00019379	K04A8.10	1.34517	-0.128075	3.99	0.00376521	0.0241239	-2.02697
WBGene00017568	F18E9.1	1.34409	0.851566	5.919	0.000314695	0.00391465	0.458688
WBGene00010320	F59B10.4	1.3348	2.71028	4.0247	0.00372785	0.0240032	-2.50088
WBGene00219771	linc-24	1.33392	-0.21987	4.56105	0.00170791	0.0134052	-1.19148
WBGene00001506	fut-2	1.33255	3.54867	6.75743	0.000134321	0.0021636	0.861436
WBGene00020851	nhr-227	1.31971	0.17899	3.33686	0.00996524	0.0481605	-3.06975
WBGene00003703	nhr-113	1.31711	1.82802	4.329	0.0024203	0.0173921	-1.85773
WBGene00010275	acc-1	1.31467	1.58189	6.06517	0.00026625	0.00352531	0.527152
WBGene00044152	W04G3.10	1.31131	-0.838439	5.29862	0.000660097	0.00659785	-0.138459
WBGene00022527	ZC132.9	1.30475	-0.716882	3.89689	0.00430249	0.0265696	-2.09552
WBGene00018294	atg-18	1.30298	7.10308	12.7888	1.06231e-06	7.24671e-05	5.63784
WBGene00018688	F52D2.6	1.30056	-1.10992	3.55733	0.00707041	0.0375003	-2.56282
WBGene00011399	T03F6.3	1.29927	6.53456	4.68676	0.00152088	0.0122958	-2.32422
WBGene00010850	M04C3.1	1.29232	7.42561	8.3237	3.06549e-05	0.000767824	1.94445
WBGene00018803	fbxa-24	1.28871	2.25739	5.39766	0.000584427	0.00604561	-0.436994
WBGene00000697	col-123	1.28791	-1.23961	4.2787	0.00250969	0.0179025	-1.48238
WBGene00011737	sqst-1	1.28634	6.94482	11.2618	3.1712e-06	0.000153409	4.45505
WBGene00018615	F48G7.4	1.28331	2.08064	6.94562	0.000102762	0.00180449	1.46068
WBGene00021002	W03F9.4	1.27725	1.41175	5.65086	0.000430719	0.00493112	0.0425238
WBGene00022324	fbxa-26	1.27421	2.30471	3.49593	0.00798368	0.0408371	-3.21474
WBGene00012132	ifta-2	1.27388	-0.627815	4.36137	0.00223949	0.0164141	-1.42836
WBGene00017507	F16B4.5	1.27229	3.06016	3.85146	0.00476368	0.0285147	-2.85095
WBGene00001772	gst-24	1.26522	2.87174	4.23528	0.00278341	0.019249	-2.23042
WBGene00077564	C44H9.9	1.26483	-1.06395	4.48089	0.00190283	0.0144821	-1.21425
WBGene00008681	scrm-4	1.26399	1.80158	4.56052	0.00172158	0.0134554	-1.50081
WBGene00009070	F23A7.5	1.26385	1.49584	3.56564	0.00720523	0.0379434	-2.94159
WBGene00013275	btb-14	1.26325	5.0468	19.2203	3.85119e-08	9.3572e-06	9.38431
WBGene00021731	Y49G5A.1	1.25843	2.32013	6.07376	0.00026367	0.00350684	0.404532
WBGene00022028	Y65B4A.4	1.25299	1.47413	5.43798	0.000556375	0.00582051	-0.240924
WBGene00010423	zmp-5	1.24951	-0.64846	3.40549	0.00887295	0.04415	-2.85015
WBGene00303363	R03H10.12	1.24708	-0.39843	3.82882	0.00474688	0.0284601	-2.23573
WBGene00220133	Y14H12A.4	1.24482	1.71036	3.89753	0.00443481	0.0271949	-2.47551
WBGene00018101	math-27	1.23354	6.92969	10.018	7.71992e-06	0.000291526	3.47081
WBGene00010426	H37A05.2	1.23279	0.212802	4.1187	0.00313761	0.0210449	-1.8813
WBGene00017306	F09F9.1	1.23152	2.64046	9.67842	8.75601e-06	0.00032083	3.999
WBGene00235114	ZK105.13	1.22701	1.24362	5.14204	0.000802462	0.00762931	-0.592697
WBGene00017823	pals-34	1.22386	-0.531095	3.75075	0.00531761	0.0306409	-2.33684
WBGene00017093	E02C12.8	1.22343	2.51115	4.46832	0.00202982	0.015268	-1.81035
WBGene00013215	Y54G11A.4	1.22105	2.80029	3.6551	0.00632229	0.0346325	-3.08834
WBGene00017220	F07F6.8	1.22049	5.6003	12.4911	1.20692e-06	7.80174e-05	5.5551
WBGene00017478	F15A8.6	1.21339	3.84626	11.4815	2.33726e-06	0.000122689	5.168
WBGene00011707	T11B7.2	1.21052	3.78197	6.15343	0.000260631	0.00349439	0.0656304
WBGene00010585	K05C4.9	1.20739	1.18431	4.40349	0.00211405	0.0157337	-1.60981
WBGene00003614	nhr-15	1.20621	2.09618	6.00067	0.000286537	0.003698	0.357644
WBGene00022571	ZC239.13	1.20292	0.437197	3.78895	0.00502971	0.029583	-2.40392
WBGene00016646	fbxc-5	1.20202	2.14583	4.68864	0.0014521	0.0119022	-1.38902
WBGene00022332	fbxa-20	1.20124	-0.362902	3.67851	0.00591118	0.0328712	-2.46709
WBGene00000490	che-11	1.19784	1.67582	6.92227	0.000105268	0.00183543	1.50086
WBGene00015790	C15C7.4	1.19764	3.24246	8.289	2.82159e-05	0.000721382	2.61134
WBGene00020453	fbxa-55	1.19245	2.68713	5.37584	0.000604489	0.00620114	-0.570057
WBGene00008900	F16H6.10	1.18872	5.21127	7.65166	5.65193e-05	0.00119352	1.40007
WBGene00044712	F22G12.8	1.18843	1.24948	7.19205	7.99757e-05	0.0015122	1.85394
WBGene00007162	fbxa-153	1.1881	0.0591276	3.80279	0.00492957	0.0292006	-2.33213
WBGene00008518	irld-2	1.18512	-0.944103	3.68759	0.0058328	0.0326291	-2.38432
WBGene00009293	F31D4.8	1.1803	3.25994	7.4105	6.43831e-05	0.00130022	1.71131
WBGene00018966	F56D2.5	1.17626	3.07352	6.03762	0.000274714	0.00359595	0.184892
WBGene00011594	T07G12.3	1.17129	4.88257	3.88647	0.00453184	0.0275409	-3.31985
WBGene00022337	pals-16	1.17082	2.5331	6.57316	0.000152024	0.00234662	0.950678
WBGene00022700	ZK353.4	1.16928	1.7692	5.48441	0.000525885	0.00559418	-0.233386
WBGene00000415	ced-1	1.16866	6.24141	7.88911	4.53177e-05	0.00103524	1.53452
WBGene00044489	pudl-1	1.16761	0.150032	3.48619	0.00786127	0.0403363	-2.82823
WBGene00021792	Y52D5A.1	1.16565	1.11927	3.47624	0.00808927	0.041223	-3.00219
WBGene00006735	ula-1	1.16267	6.06023	10.9664	3.55215e-06	0.000164763	4.33739
WBGene00012449	nhr-231	1.16194	1.78946	5.22274	0.000725308	0.00706829	-0.579945
WBGene00017428	F13D11.3	1.15371	2.47387	9.13505	1.35928e-05	0.000429945	3.55607
WBGene00016156	ari-1.3	1.14786	4.09618	9.7403	8.33946e-06	0.000307087	3.71836
WBGene00019135	math-32	1.14602	0.535486	5.01523	0.000942359	0.0086525	-0.660244
WBGene00015763	C14C6.12	1.14443	-0.503368	4.03112	0.00355116	0.0231083	-1.92298
WBGene00010138	anoh-1	1.14312	-0.150464	4.33738	0.00231451	0.0168032	-1.51871
WBGene00016191	C28G1.6	1.14285	4.01758	9.79052	8.01756e-06	0.000296887	3.78281
WBGene00017475	F14H12.8	1.14252	0.895958	5.45328	0.000546123	0.00573352	-0.132618
WBGene00002270	lec-7	1.14236	0.503574	4.41922	0.00206916	0.0154774	-1.48408
WBGene00013836	fbxa-29	1.14131	1.39883	4.50433	0.00184345	0.0141539	-1.50246
WBGene00011335	T01E8.8	1.13495	3.96861	7.26254	7.64416e-05	0.00147148	1.33107
WBGene00012130	slc-17.4	1.13187	3.9912	7.60885	5.33495e-05	0.0011454	1.7182
WBGene00021893	ndnf-1	1.12906	3.90812	10.1746	5.9667e-06	0.00024332	4.13134
WBGene00009895	scl-2	1.12639	6.91256	4.64789	0.00160022	0.0127974	-2.39162
WBGene00013507	Y71A12B.10	1.12051	-1.11411	3.78487	0.0050597	0.0296982	-2.21955
WBGene00019143	H01M10.1	1.12031	1.78704	4.86982	0.00113626	0.00993504	-1.05884
WBGene00014215	obr-3	1.11936	4.73177	7.52941	6.34602e-05	0.00128685	1.35854
WBGene00000543	clp-2	1.11911	5.46092	12.6352	1.1026e-06	7.45286e-05	5.664
WBGene00012622	Y38H6C.9	1.11801	0.370652	3.64737	0.00618837	0.0340671	-2.61132
WBGene00021629	scpl-3	1.11628	2.8686	6.43996	0.000175559	0.0026357	0.715599
WBGene00022346	pals-17	1.11578	3.89094	3.8448	0.00480919	0.028648	-3.11456
WBGene00016425	C34H4.2	1.11515	5.75285	5.77186	0.000401077	0.0046786	-0.829304
WBGene00006659	twk-4	1.11	-0.98369	3.55519	0.00709288	0.0375925	-2.58179
WBGene00043995	F40F12.9	1.10556	1.16291	5.12847	0.000816294	0.00771622	-0.598621
WBGene00019644	cpt-4	1.10503	7.32331	6.21936	0.00024237	0.00330369	-0.334591
WBGene00007787	C27H6.8	1.10253	6.68981	16.7821	1.14957e-07	1.77261e-05	8.07188
WBGene00003885	osm-5	1.10182	1.95309	5.55206	0.000484686	0.0053265	-0.180007
WBGene00009803	F47B8.2	1.10098	4.20743	13.5971	6.17303e-07	5.38784e-05	6.52468
WBGene00007885	ugt-21	1.10081	4.89687	12.7566	1.02251e-06	7.09177e-05	5.83079
WBGene00018200	btb-17	1.0998	2.52942	5.03728	0.000916238	0.00846634	-0.984328
WBGene00022847	ZK1055.6	1.09748	4.90119	7.62295	5.80705e-05	0.00121759	1.42078
WBGene00001577	gem-4	1.09745	2.72875	6.55276	0.000155392	0.00239247	0.878683
WBGene00007726	C25F9.6	1.09599	2.63798	4.26216	0.00266892	0.0186623	-2.14024
WBGene00021556	Y45G5AM.3	1.09148	4.57415	5.31653	0.000687802	0.00679675	-1.21335
WBGene00012452	Y17D7B.4	1.09026	5.55049	5.83059	0.000374877	0.00444982	-0.73445
WBGene00001537	gcy-11	1.08651	2.68941	6.15168	0.000241477	0.00329455	0.413658
WBGene00017504	F16B4.2	1.08542	2.45642	4.7964	0.00125031	0.0106126	-1.3014
WBGene00010873	trpa-2	1.08535	2.4223	3.43657	0.00871703	0.0435646	-3.33904
WBGene00016883	C52E2.4	1.07901	3.30787	4.75817	0.00138601	0.0114813	-1.61656
WBGene00199740	F07A11.12	1.07863	-0.18665	3.91619	0.00418471	0.026003	-2.13227
WBGene00009943	F52G2.3	1.07558	6.09363	6.14721	0.000262428	0.0034966	-0.393605
WBGene00006643	tsp-17	1.06318	0.00733444	3.3061	0.0103109	0.0494136	-3.0904
WBGene00021219	Y19D10A.4	1.05968	0.996339	4.56432	0.00170043	0.0133764	-1.34986
WBGene00014761	F46A8.11	1.05686	0.738857	3.68851	0.00582496	0.0326	-2.60292
WBGene00019273	H43E16.1	1.05413	5.60344	6.76349	0.000135751	0.00218189	0.37125
WBGene00011411	sel-13	1.05052	4.08314	9.42453	1.07248e-05	0.000364965	3.43974
WBGene00017471	F14H12.3	1.04371	-0.402829	3.36811	0.00938719	0.0461044	-2.94036
WBGene00045404	C06C3.11	1.04119	1.19753	4.56534	0.00169809	0.0133764	-1.38151
WBGene00020878	T28A11.16	1.04027	1.96848	4.22427	0.00270663	0.0188458	-2.01911
WBGene00015324	C02B8.6	1.03582	3.87793	4.46156	0.00204828	0.0153756	-2.20793
WBGene00219803	C06A1.12	1.02838	1.22094	4.58643	0.00165077	0.0131068	-1.35578
WBGene00010280	rde-12	1.02648	8.25063	8.92429	1.83397e-05	0.000534416	2.52138
WBGene00015139	B0310.3	1.02361	-0.106344	4.54495	0.00174525	0.013583	-1.23019
WBGene00007840	C31C9.6	1.02335	4.17163	4.06045	0.00354585	0.0231027	-2.88063
WBGene00010507	K02E2.6	1.02016	4.52182	6.40873	0.000197312	0.00285236	0.156994
WBGene00004400	rom-1	1.01938	3.64102	3.6502	0.00636752	0.0347817	-3.34585
WBGene00006063	sto-1	1.01805	4.02579	4.66319	0.00156845	0.0126009	-1.97064
WBGene00008602	oac-14	1.01629	2.32791	4.00233	0.00375384	0.0240867	-2.4407
WBGene00003692	nhr-102	1.00915	2.42431	6.47844	0.000168373	0.0025407	0.858797
WBGene00021275	dmsr-2	1.00608	0.771074	3.96798	0.00388539	0.024662	-2.18498
WBGene00012295	nmat-1	1.00523	2.51172	3.80059	0.00509986	0.0297803	-2.80078
WBGene00050944	C14A11.9	1.00068	4.42908	7.03786	9.86301e-05	0.00175619	0.929928
WBGene00017583	F19B10.1	0.999506	2.44301	5.56148	0.000479233	0.00528621	-0.271105
WBGene00011321	fil-1	0.997703	1.61816	3.59231	0.00671287	0.0361742	-2.90628
WBGene00015544	C06E8.5	0.990901	0.482595	3.64372	0.00622176	0.0342255	-2.63423
WBGene00016424	C34H4.1	0.990856	5.47552	4.23511	0.00278404	0.019249	-2.90795
WBGene00017103	klo-2	0.987239	4.1988	4.95877	0.00107205	0.00949701	-1.60491
WBGene00017651	F21A9.2	0.987213	2.07502	5.34406	0.000624126	0.00633238	-0.476443
WBGene00011340	ugt-30	0.977947	3.08872	3.31562	0.0104404	0.0498385	-3.71613
WBGene00011692	T10G3.1	0.973141	2.64021	6.85335	0.000113066	0.0019327	1.23939
WBGene00019763	galt-1	0.97226	2.68123	4.56423	0.00170063	0.0133764	-1.68848
WBGene00022538	ZC190.4	0.969785	5.9179	4.08076	0.00344671	0.0225859	-3.18348
WBGene00002063	ife-5	0.968326	2.63654	5.48353	0.000526446	0.00559439	-0.420962
WBGene00013917	cdk-11.2	0.968031	4.57081	7.27569	7.65895e-05	0.00147207	1.16529
WBGene00020456	fbxa-60	0.967648	5.20935	4.93842	0.00110006	0.00971329	-1.86763
WBGene00001587	ggr-2	0.962665	1.27358	6.36742	0.000190041	0.00278808	0.93166
WBGene00020471	pho-14	0.960695	6.29023	4.40052	0.00222328	0.0163396	-2.73506
WBGene00009299	F31E9.6	0.95932	-0.415459	3.4404	0.00841939	0.0424063	-2.8277
WBGene00013876	ceh-74	0.959186	1.18505	3.81774	0.00482377	0.0287233	-2.48023
WBGene00020015	nhr-210	0.95837	3.88494	3.89482	0.00447829	0.0273708	-3.05284
WBGene00013762	Y113G7B.12	0.955494	4.10901	7.89396	4.05227e-05	0.000953668	1.9652
WBGene00077772	T02G6.10	0.951322	0.63185	4.23721	0.00265834	0.0186146	-1.76709
WBGene00006616	trp-4	0.950305	2.8836	3.74093	0.00558278	0.0317	-2.99739
WBGene00007216	C01A2.4	0.948018	4.79524	10.9839	3.30082e-06	0.000157662	4.55551
WBGene00008256	glb-12	0.94583	0.929794	3.43389	0.00850212	0.0427068	-3.02802
WBGene00016757	C49A9.3	0.944704	4.94004	3.78436	0.00524429	0.0303603	-3.50009
WBGene00018164	sup-36	0.943207	4.52145	5.56052	0.000513383	0.00552699	-0.892711
WBGene00002149	irk-1	0.94252	2.46556	6.76577	0.000123911	0.00206096	1.17825
WBGene00013124	Y52B11A.4	0.939871	2.76941	3.77477	0.0053117	0.0306188	-2.91424
WBGene00017785	F25E5.4	0.938626	3.12008	3.75902	0.00543907	0.031081	-3.03141
WBGene00008270	C53A5.13	0.936043	4.03302	8.38373	2.59235e-05	0.000677996	2.47967
WBGene00007336	C05C12.4	0.933503	6.09516	4.1741	0.00302793	0.0204389	-3.05942
WBGene00020450	fbxa-10	0.930333	1.57894	3.77977	0.0050974	0.0297803	-2.6104
WBGene00009323	best-13	0.929641	3.24012	3.81834	0.00499471	0.0294569	-2.97808
WBGene00009804	F47B8.3	0.928157	2.27624	3.71984	0.00560006	0.0317494	-2.85473
WBGene00013270	Y57A10A.31	0.924606	5.33433	6.73382	0.000139987	0.0022282	0.361948
WBGene00019587	K09F6.4	0.917231	3.52895	6.19883	0.00022905	0.00317827	0.234027
WBGene00014667	C06A1.4	0.914178	4.70337	7.09284	9.25421e-05	0.0016625	0.920118
WBGene00013535	gyg-3	0.912771	0.700155	4.14594	0.00301976	0.0203955	-1.91099
WBGene00020549	nmt-1	0.912271	7.7658	10.2705	5.55068e-06	0.000233428	3.80331
WBGene00013244	Y56A3A.33	0.910088	0.416994	3.75471	0.00528702	0.0305562	-2.45639
WBGene00019480	K07C11.8	0.910074	3.69213	3.77853	0.00528846	0.0305562	-3.18478
WBGene00013695	epg-8	0.909879	5.11818	6.02327	0.000301289	0.00381195	-0.443319
WBGene00007675	C18D4.6	0.908226	1.22347	3.49391	0.00777108	0.0400798	-2.98584
WBGene00010897	lact-3	0.907534	4.37883	3.58736	0.00697939	0.0371421	-3.67021
WBGene00015220	B0507.3	0.904042	3.26971	3.48596	0.00810214	0.0412719	-3.49906
WBGene00008945	F19B2.6	0.903305	3.57013	3.48797	0.00807811	0.0412204	-3.58672
WBGene00016760	C49A9.6	0.901998	5.08192	4.21453	0.00286386	0.0197364	-2.88334
WBGene00000742	col-169	0.899372	7.19362	3.99498	0.00388681	0.024662	-3.35157
WBGene00013822	Y116F11B.6	0.895054	2.18333	3.61465	0.0065091	0.0353912	-2.99306
WBGene00001768	gst-20	0.893784	5.56799	3.54463	0.00743097	0.0387599	-3.97431
WBGene00012582	clec-8	0.890161	1.49442	3.71647	0.00559099	0.0317223	-2.69184
WBGene00003886	osm-6	0.889823	-0.0154221	3.3535	0.00959674	0.0469156	-3.01512
WBGene00002054	ifb-2	0.884251	9.43548	5.36649	0.000647389	0.00652813	-1.37967
WBGene00020455	fbxa-59	0.883084	3.62618	3.8303	0.00490998	0.0291049	-3.0813
WBGene00015271	C01B4.7	0.881971	2.61046	4.95479	0.0010182	0.00915695	-1.12415
WBGene00007717	C25D7.5	0.880828	3.14419	3.50439	0.00788467	0.0404004	-3.43553
WBGene00011097	nhr-206	0.873076	1.35801	3.42096	0.00866889	0.0434004	-3.12449
WBGene00045048	D1007.19	0.869972	1.29566	3.46361	0.00813148	0.0413623	-3.0463
WBGene00001250	elt-2	0.869353	6.34002	3.9362	0.00422304	0.0261782	-3.42861
WBGene00017309	F09F9.4	0.866113	2.25556	4.7009	0.00141759	0.0116906	-1.39475
WBGene00017908	F28H1.1	0.865343	4.34015	7.48669	5.97615e-05	0.00124248	1.47461
WBGene00022123	Y71F9AR.2	0.860933	1.35454	4.42008	0.00206673	0.0154738	-1.61762
WBGene00021978	Y58A7A.4	0.860626	3.58146	4.56572	0.00176645	0.0136761	-1.98091
WBGene00013845	fbxa-37	0.860127	2.51832	4.99506	0.00096696	0.00883575	-1.04781
WBGene00014089	ZK822.1	0.857389	1.70805	3.69299	0.00578674	0.0324597	-2.76958
WBGene00044761	pals-19	0.856081	3.30489	6.27239	0.000211041	0.00301261	0.38614
WBGene00011305	R186.1	0.855694	2.7193	5.07348	0.000875051	0.00816733	-0.989852
WBGene00017100	E02H9.2	0.854263	2.472	3.33853	0.0100068	0.0483142	-3.50634
WBGene00019832	osg-1	0.853707	3.21754	7.15483	8.30274e-05	0.00155184	1.42441
WBGene00017302	F09F7.5	0.853619	5.88317	5.19488	0.000798219	0.00759874	-1.60396
WBGene00015264	B0563.7	0.853499	3.08335	5.95711	0.000301195	0.00381195	0.063142
WBGene00020617	T20D4.11	0.852547	3.45001	5.36824	0.000605866	0.00620667	-0.798965
WBGene00008018	tbc-8	0.844108	3.05156	5.93994	0.000307197	0.00385376	0.0501555
WBGene00021834	mab-31	0.843193	6.76295	4.31405	0.00249942	0.017848	-2.87568
WBGene00020895	plpp-1.2	0.841349	5.33178	4.42442	0.00215291	0.0159469	-2.62076
WBGene00010491	K02B7.3	0.840348	4.45893	5.67769	0.000445907	0.00503106	-0.738113
WBGene00003415	mars-1	0.837933	8.15774	14.154	4.48805e-07	4.42911e-05	6.58073
WBGene00000242	bbs-2	0.836203	-0.498688	3.33984	0.00979697	0.0476013	-2.97409
WBGene00219451	F52D2.12	0.834547	2.88144	4.75661	0.00131725	0.0110728	-1.47326
WBGene00019780	M60.4	0.830786	5.69672	4.50692	0.0019279	0.0146127	-2.54546
WBGene00007892	C33B4.4	0.828487	2.29874	4.37746	0.00219064	0.0161575	-1.87079
WBGene00195184	F19G12.8	0.827994	0.841237	3.4888	0.00783061	0.0402488	-2.92933
WBGene00012332	rpi-1	0.824775	0.591311	3.64692	0.00619249	0.0340771	-2.64709
WBGene00004859	sma-5	0.823422	6.26132	3.96897	0.00403187	0.0253112	-3.37844
WBGene00012758	Y41C4A.12	0.822723	3.53658	3.9214	0.00431249	0.02659	-2.91753
WBGene00235352	ZK250.13	0.819391	4.53303	3.85842	0.00471658	0.0283129	-3.3064
WBGene00015518	C06E1.1	0.817604	1.49253	3.40116	0.0089309	0.0443638	-3.18084
WBGene00019516	ugt-20	0.817072	2.46687	4.17835	0.00288574	0.0198082	-2.20438
WBGene00011030	R05D7.5	0.816848	4.09827	7.2545	7.51299e-05	0.00145379	1.28517
WBGene00044211	Y60A3A.25	0.816435	2.53044	4.23041	0.00268362	0.0187385	-2.14259
WBGene00016456	C35E7.4	0.813997	3.08128	6.21028	0.000226138	0.00315507	0.371833
WBGene00013842	fbxa-34	0.810564	0.845313	4.33246	0.00233025	0.0169091	-1.66114
WBGene00019615	K10B4.3	0.809771	4.52423	4.45454	0.00206763	0.0154738	-2.41727
WBGene00045366	Y17D7C.3	0.809231	2.87362	3.32009	0.0103708	0.049586	-3.64926
WBGene00015930	C17H12.4	0.808778	5.73948	5.20639	0.000786985	0.00751584	-1.57911
WBGene00018955	F56C11.3	0.808215	2.83283	3.82613	0.00478654	0.0286015	-2.83478
WBGene00011580	ddx-19	0.805548	7.13374	13.3096	7.31204e-07	5.98012e-05	6.03336
WBGene00022331	fbxa-19	0.804865	2.74874	4.11581	0.00315041	0.0210843	-2.37
WBGene00016663	C45E1.4	0.804339	3.03933	3.91683	0.00422928	0.026195	-2.76029
WBGene00010935	M163.1	0.799239	5.26687	9.61135	9.23381e-06	0.00033502	3.33225
WBGene00016661	C45B2.6	0.799214	4.69996	8.71411	1.94064e-05	0.000548826	2.61919
WBGene00010848	M04B2.6	0.797801	3.1537	5.03678	0.000916819	0.00846642	-1.16056
WBGene00015608	math-3	0.797786	6.14205	5.11172	0.000884801	0.00823211	-1.73432
WBGene00011607	T08D2.2	0.794561	2.08814	5.53581	0.000494249	0.00537876	-0.231794
WBGene00008403	csa-1	0.79411	0.867279	3.49197	0.00779365	0.0401288	-2.92899
WBGene00004857	sma-3	0.792555	4.06259	4.60062	0.0017028	0.0133793	-2.08306
WBGene00002271	lec-8	0.790652	7.69076	3.77618	0.00530634	0.0305998	-3.68044
WBGene00018351	F42G2.2	0.786661	4.67889	4.02363	0.00373345	0.0240184	-3.09273
WBGene00006707	ubc-12	0.786613	5.92445	6.866	0.000120738	0.00203052	0.456337
WBGene00009511	F37H8.2	0.785951	2.41146	4.62046	0.00157739	0.012649	-1.54732
WBGene00000516	cki-1	0.784192	3.9157	4.10354	0.00333908	0.0220171	-2.76862
WBGene00006412	nlg-1	0.775662	4.23127	4.96408	0.00106108	0.00941677	-1.62627
WBGene00219699	linc-22	0.774826	4.49861	7.32582	6.99886e-05	0.00137042	1.25414
WBGene00006467	magu-2	0.77006	4.70361	4.73295	0.0014321	0.0117829	-2.06682
WBGene00019048	F58E2.4	0.769987	2.20708	4.20826	0.00276768	0.0191717	-2.09849
WBGene00006987	zmp-1	0.767615	1.76137	3.96682	0.00389189	0.0246757	-2.36323
WBGene00017786	F25E5.5	0.765031	4.18595	4.02294	0.0037371	0.0240271	-2.96529
WBGene00018749	F53C3.5	0.762593	1.2213	4.92889	0.00105271	0.00937061	-0.880432
WBGene00004681	rsd-2	0.76197	6.25514	6.2802	0.000226765	0.00315786	-0.251388
WBGene00000950	deg-1	0.760953	2.72062	5.62586	0.000443724	0.00501409	-0.263793
WBGene00006531	tba-5	0.759249	1.76392	3.87684	0.0044286	0.027168	-2.49984
WBGene00001207	egl-43	0.755678	3.42569	6.18948	0.000231455	0.00319313	0.246938
WBGene00017866	stn-2	0.755239	3.84622	5.13638	0.000808198	0.00766907	-1.23294
WBGene00003652	nhr-62	0.755149	2.31177	3.52115	0.00746148	0.0388879	-3.17038
WBGene00011333	nrde-2	0.753293	7.3939	9.67484	8.78079e-06	0.000320943	3.293
WBGene00009842	igeg-2	0.745484	2.24539	3.32291	0.0100513	0.0484942	-3.46589
WBGene00018523	lact-1	0.745478	2.8887	4.3128	0.0023942	0.0172402	-2.1224
WBGene00011060	R06C1.6	0.74397	3.50247	7.34162	6.89034e-05	0.00135159	1.54061
WBGene00022382	Y94H6A.10	0.743296	8.88996	5.76681	0.000403423	0.00469486	-0.872063
WBGene00004405	rop-1	0.739412	7.79056	4.96994	0.001057	0.00939747	-1.94021
WBGene00021977	Y58A7A.3	0.739276	4.7192	4.83193	0.00126025	0.0106908	-1.93892
WBGene00009515	clec-170	0.731315	6.1643	4.74425	0.00141124	0.0116577	-2.24432
WBGene00023036	F39E9.10	0.730824	3.28502	5.48492	0.000525562	0.00559418	-0.604806
WBGene00020784	tat-4	0.730808	6.35373	10.1909	5.89377e-06	0.000241677	3.73961
WBGene00013359	Y60A3A.8	0.729559	4.11895	4.82748	0.00123873	0.0105425	-1.772
WBGene00012144	T28H10.3	0.722936	7.7337	5.62083	0.000478171	0.00528289	-1.07607
WBGene00004508	rrf-1	0.722641	6.47151	5.84807	0.000367445	0.00440232	-0.787988
WBGene00022413	Y102A11A.3	0.721475	7.06521	5.6612	0.000456082	0.00510695	-1.03015
WBGene00000817	csn-5	0.719226	5.51652	7.47937	6.01891e-05	0.00124787	1.23374
WBGene00016974	lron-15	0.711993	2.51225	3.76459	0.00521139	0.0302171	-2.84624
WBGene00016144	mmab-1	0.710765	5.3643	9.36014	1.12992e-05	0.000380141	3.0936
WBGene00017327	F10C1.8	0.707171	4.89034	5.47375	0.000562019	0.00587126	-1.09984
WBGene00017027	D1044.1	0.707148	4.7514	5.93899	0.000311124	0.00388328	-0.441074
WBGene00015053	B0222.1	0.706523	1.84557	3.43044	0.00854622	0.0428846	-3.20632
WBGene00004796	sid-2	0.706217	5.37092	3.75888	0.00544017	0.031081	-3.62815
WBGene00022736	ZK418.7	0.705701	2.59359	4.67588	0.00146532	0.0119709	-1.51775
WBGene00013273	2022-03-05	0.700767	3.49112	4.73004	0.00136411	0.0113411	-1.69609
WBGene00019782	M60.7	0.699537	1.20048	4.07482	0.00333799	0.0220171	-2.09792
WBGene00013701	Y106G6D.4	0.698306	2.97022	5.14098	0.000803533	0.0076297	-0.973909
WBGene00007946	ugt-33	0.695381	2.83893	4.09415	0.00324807	0.0215705	-2.43387
WBGene00015295	acl-12	0.694649	5.22515	6.49679	0.00016632	0.00252235	0.156585
WBGene00010865	M04D8.7	0.694019	1.31849	3.94157	0.00403507	0.0253205	-2.31798
WBGene00013838	fbxa-31	0.693373	3.34533	3.62117	0.00654775	0.0355432	-3.32033
WBGene00008521	F02D8.4	0.689322	3.94474	4.04355	0.00362538	0.0234454	-2.87012
WBGene00007883	C33A12.4	0.689003	3.03206	4.115	0.00315402	0.0210976	-2.45584
WBGene00004858	sma-4	0.687527	5.74948	5.64556	0.000464504	0.00515848	-1.00819
WBGene00008547	F07A11.4	0.685109	6.86028	7.683	4.94564e-05	0.00109739	1.38533
WBGene00008110	C46C2.2	0.685067	5.81989	3.41892	0.00894858	0.0444069	-4.20371
WBGene00001121	dyf-5	0.683918	0.791162	3.92754	0.00411709	0.0256576	-2.25208
WBGene00012471	Y17G7B.20	0.681936	7.87586	9.81331	7.87601e-06	0.000295146	3.41877
WBGene00004735	sbp-1	0.680485	6.22088	3.72959	0.00567503	0.0320433	-3.74485
WBGene00010239	F58B4.6	0.680388	1.53943	4.17918	0.00288239	0.0198082	-2.00353
WBGene00008940	F18H3.4	0.677165	4.83115	7.65976	5.05671e-05	0.00110896	1.52891
WBGene00022330	fbxa-80	0.675878	2.03473	4.03834	0.00351496	0.0229216	-2.31409
WBGene00015356	tag-278	0.675519	5.49562	6.04917	0.000282801	0.00367219	-0.451341
WBGene00006677	twk-24	0.675221	2.80523	5.07048	0.000878383	0.0081881	-1.02576
WBGene00021509	Y41D4A.7	0.674602	3.82576	5.48416	0.000526049	0.00559418	-0.772615
WBGene00002980	lgg-1	0.67253	8.16033	10.9367	3.41308e-06	0.000161418	4.34556
WBGene00044570	T22B7.8	0.672305	2.86299	4.24862	0.00261655	0.0184091	-2.2111
WBGene00003960	pcs-1	0.670654	4.12248	3.71447	0.00580046	0.0324997	-3.42205
WBGene00017373	F10G7.10	0.667828	6.83444	10.3809	5.11133e-06	0.000219313	3.88826
WBGene00006580	tlp-1	0.666933	5.71895	4.49633	0.0019553	0.0147901	-2.56969
WBGene00011806	ekl-6	0.665773	5.37839	9.03935	1.47209e-05	0.000454935	2.79766
WBGene00003561	ncr-1	0.664966	5.07718	4.88657	0.00117509	0.0101844	-1.93489
WBGene00001117	dyf-1	0.661885	1.47831	4.12896	0.00309269	0.0208096	-2.06667
WBGene00011090	R07B7.6	0.659897	4.29866	4.70687	0.00144067	0.0118347	-1.99139
WBGene00007502	glb-4	0.659672	0.62354	3.50213	0.0076763	0.0397448	-2.87678
WBGene00012472	Y17G7B.21	0.659405	6.14476	8.26988	2.87053e-05	0.000728859	1.99914
WBGene00016316	C32D5.8	0.658773	6.22322	10.1856	5.91724e-06	0.000241969	3.73773
WBGene00001118	dyf-2	0.656999	2.5238	4.48589	0.00188999	0.0143991	-1.77137
WBGene00007010	alx-1	0.656196	7.49459	7.78303	4.49746e-05	0.00103059	1.49262
WBGene00018788	shc-1	0.651988	4.40232	4.54365	0.00181521	0.0139951	-2.26205
WBGene00016935	ifta-1	0.6471	1.36911	3.30246	0.010368	0.049586	-3.31335
WBGene00022712	ZK355.2	0.644945	5.32798	5.97946	0.000297881	0.00378697	-0.497182
WBGene00016030	C24A1.3	0.644642	5.45075	4.59652	0.00171205	0.0134215	-2.39883
WBGene00004314	rbc-2	0.644061	5.75453	9.39076	1.10219e-05	0.000372506	3.07825
WBGene00003759	nlp-21	0.643009	4.38745	5.37092	0.000603872	0.00619911	-1.08158
WBGene00012533	fbxa-209	0.641788	3.06058	3.49434	0.00776608	0.0400702	-3.42278
WBGene00022718	ZK370.4	0.640752	6.14946	5.76249	0.000399983	0.00467689	-0.876933
WBGene00044672	fbxa-4	0.636631	3.42529	3.95506	0.00395786	0.0249949	-2.82209
WBGene00008576	F08G2.4	0.635564	2.57527	4.41454	0.0020824	0.015545	-1.88909
WBGene00004341	rfl-1	0.634697	5.07221	5.91341	0.000316729	0.00392019	-0.52907
WBGene00020407	chil-24	0.632757	2.71947	3.48471	0.00787866	0.0403836	-3.33734
WBGene00022325	fbxa-5	0.629583	2.17078	3.48483	0.00787726	0.0403836	-3.19631
WBGene00008219	C50B6.3	0.627076	3.7959	6.19814	0.000229226	0.00317827	0.134511
WBGene00000520	cku-80	0.625032	4.49861	4.52228	0.00186443	0.0142839	-2.3202
WBGene00021938	Y55F3BR.1	0.619497	5.81507	7.4153	6.40804e-05	0.00129604	1.13333
WBGene00020887	hic-1	0.619067	2.04632	3.71783	0.00557983	0.0316954	-2.80509
WBGene00016215	glb-10	0.619021	1.67275	3.38754	0.00911608	0.0449818	-3.23849
WBGene00011608	T08D2.3	0.618268	2.94222	4.07573	0.00333367	0.0220109	-2.49642
WBGene00010974	bbs-5	0.61815	0.813069	3.36788	0.00939049	0.0461053	-3.11539
WBGene00003845	odd-1	0.615368	1.81128	3.63206	0.00632968	0.0346517	-2.886
WBGene00014151	vps-15	0.613609	6.54176	7.47333	6.05445e-05	0.00124825	1.16482
WBGene00012476	Y18D10A.3	0.611682	2.92857	4.66539	0.00148585	0.0120919	-1.62595
WBGene00044774	F16B3.3	0.609524	2.07223	3.59872	0.00664945	0.035924	-2.99517
WBGene00010109	F55C10.5	0.609346	3.34808	4.79816	0.00124743	0.0105942	-1.5626
WBGene00016310	C32D5.1	0.608483	0.774372	3.45173	0.00827754	0.0418914	-2.9784
WBGene00018763	F53F10.1	0.60765	3.12179	3.74793	0.00533958	0.0306959	-3.05064
WBGene00023498	lin-15A	0.605964	3.29305	3.68173	0.00588326	0.032802	-3.20314
WBGene00003720	nhr-130	0.605797	5.17212	3.35659	0.00981949	0.0476583	-4.22831
WBGene00007761	rad-26	0.605505	5.84653	6.60697	0.00014662	0.00229917	0.220642
WBGene00019932	R07C12.2	0.60503	6.37588	3.77677	0.00530185	0.0305858	-3.67923
WBGene00016067	C24H10.1	0.601323	2.21714	3.52204	0.00745158	0.0388537	-3.14887
WBGene00004049	parp-1	0.601132	5.13918	7.06271	9.11475e-05	0.0016535	0.821441
WBGene00020709	T23B3.1	0.600387	5.77732	4.46336	0.00204334	0.0153619	-2.6249
WBGene00016139	ntl-9	0.59741	5.5126	8.31034	2.76804e-05	0.000716081	2.08402
WBGene00023497	lin-15B	0.595973	4.86432	4.35983	0.00234888	0.0170075	-2.64824
WBGene00007221	cpna-3	0.593208	4.72259	5.92534	0.000312404	0.00389597	-0.449954
WBGene00003674	nhr-84	0.592586	3.16597	3.94505	0.00401502	0.0252268	-2.76082
WBGene00020903	acd-5	0.591268	4.09959	3.75326	0.00544841	0.0310943	-3.36077
WBGene00013560	zip-12	0.59125	5.39826	4.77818	0.0013506	0.0112954	-2.13834
WBGene00009216	F28D1.6	0.590919	2.00117	3.39166	0.00905961	0.0447663	-3.30251
WBGene00009649	F43C1.5	0.590903	3.01865	5.04478	0.000907535	0.0083964	-1.12429
WBGene00022353	pals-18	0.587783	3.68167	4.80946	0.00122915	0.0104836	-1.6533
WBGene00006761	unc-24	0.587702	2.2315	3.53693	0.00728816	0.0382035	-3.12968
WBGene00005008	spr-3	0.587131	4.01074	4.75161	0.00132593	0.0111331	-1.83564
WBGene00006932	vps-34	0.582688	6.36814	7.21435	7.82067e-05	0.00149187	0.886245
WBGene00003578	ndx-1	0.58244	4.05798	5.79319	0.000364192	0.00437237	-0.445484
WBGene00021020	W04B5.3	0.580614	7.66246	4.03278	0.00368588	0.0237433	-3.29121
WBGene00016250	hsp-110	0.579897	8.8007	5.31226	0.000678569	0.0067436	-1.44783
WBGene00014171	nep-26	0.577602	4.21368	4.89202	0.00110405	0.00972233	-1.69602
WBGene00021371	nape-1	0.575226	3.87987	4.1532	0.00298919	0.0202698	-2.66753
WBGene00007983	C36E8.4	0.573996	2.0791	3.66248	0.00605219	0.0334995	-2.89837
WBGene00016958	ilys-4	0.569332	3.4689	5.75312	0.000381705	0.00451308	-0.323887
WBGene00019854	R03H10.1	0.566979	2.64863	3.98143	0.00381152	0.0243408	-2.55505
WBGene00000519	cku-70	0.56588	5.14285	4.59939	0.00168942	0.0133307	-2.34746
WBGene00006318	sup-9	0.562587	1.57876	3.54817	0.0071673	0.0378007	-2.96921
WBGene00007748	C26E1.2	0.561387	4.4352	3.42737	0.00883685	0.0440296	-3.96542
WBGene00003676	nhr-86	0.558993	5.04578	7.78307	4.49728e-05	0.00103059	1.61144
WBGene00017467	F14F9.4	0.558873	4.05964	3.34791	0.0099478	0.0481135	-3.98708
WBGene00017198	nhr-36	0.555699	2.54161	4.15874	0.00296607	0.0201777	-2.25991
WBGene00018259	F41B4.3	0.55527	2.2013	3.87087	0.00446686	0.0273206	-2.60808
WBGene00016151	smc-5	0.555151	6.0511	7.04788	9.25351e-05	0.0016625	0.712371
WBGene00008400	drh-3	0.552664	6.05256	8.71072	1.94633e-05	0.000548826	2.42884
WBGene00013623	fbxa-90	0.551169	2.46991	4.16494	0.00294041	0.0200637	-2.23201
WBGene00003673	nhr-83	0.549629	2.04311	3.40708	0.00885174	0.0440593	-3.2884
WBGene00010374	rga-5	0.548802	4.81663	3.66087	0.00626947	0.0344367	-3.69197
WBGene00022497	Y119D3B.21	0.54778	8.8955	3.8852	0.00454	0.0275659	-3.4952
WBGene00022412	Y102A11A.2	0.547345	4.45054	3.5797	0.00705821	0.037449	-3.73187
WBGene00016862	C52A10.1	0.545969	5.41038	3.75806	0.00544657	0.0310943	-3.64131
WBGene00019825	R02D3.8	0.545447	3.16654	3.92657	0.00412281	0.0256752	-2.79029
WBGene00019403	K05B2.2	0.545291	4.18137	3.82671	0.0048308	0.0287421	-3.26624
WBGene00004403	rom-4	0.544782	5.16804	5.12092	0.000826695	0.00777955	-1.59259
WBGene00013554	Y75B8A.19	0.544399	3.66457	3.515	0.00753025	0.0391811	-3.58385
WBGene00005655	srr-4	0.544077	5.53909	7.5738	5.49215e-05	0.00116643	1.3245
WBGene00000235	baf-1	0.543606	6.62211	3.46647	0.00833907	0.0421164	-4.16585
WBGene00010428	dcn-1	0.543585	6.80712	6.22701	0.000221958	0.00313217	-0.265322
WBGene00001091	drh-2	0.542919	7.32375	4.44506	0.00209406	0.0156199	-2.68691
WBGene00010236	F58B4.3	0.542734	2.10729	3.76704	0.00519276	0.0301682	-2.7441
WBGene00013632	Y105C5A.1	0.542508	3.39104	4.24544	0.00262812	0.0184555	-2.37955
WBGene00006699	uba-1	0.542431	9.1979	8.8517	1.72476e-05	0.000509613	2.57409
WBGene00019801	aak-1	0.541536	5.41942	8.75159	1.87901e-05	0.000541148	2.51895
WBGene00017571	jmjd-3.1	0.541014	5.97683	3.77996	0.00527757	0.0305291	-3.65916
WBGene00011298	R107.2	0.540031	4.31956	5.70863	0.000402237	0.0046866	-0.633182
WBGene00009825	F47G4.4	0.539724	5.21309	6.88371	0.000109555	0.00189456	0.606778
WBGene00045237	mrt-1	0.538645	4.01005	5.47741	0.000530368	0.00561993	-0.84455
WBGene00000374	cyp-31A1	0.537769	4.93731	4.86054	0.00115293	0.0100275	-1.91431
WBGene00001522	gbh-1	0.537502	5.20025	4.15732	0.00309901	0.0208426	-3.00887
WBGene00011511	gpcp-2	0.53605	6.77347	3.3637	0.00971579	0.0473413	-4.32843
WBGene00019778	M57.2	0.535446	6.45555	4.5407	0.00184324	0.0141539	-2.54754
WBGene00012117	T28B11.1	0.534374	6.4181	4.5844	0.00173963	0.0135536	-2.4841
WBGene00013869	mlck-1	0.533532	4.35976	5.45341	0.000546036	0.00573352	-0.976325
WBGene00022681	ZK185.1	0.530293	2.879	3.50466	0.00764737	0.0396373	-3.35649
WBGene00002881	let-756	0.528838	4.7638	3.58727	0.0069803	0.0371421	-3.79795
WBGene00006896	ver-3	0.528332	6.17104	3.83398	0.00488418	0.0289898	-3.58658
WBGene00018226	F40B5.2	0.524917	4.86362	4.48879	0.00190201	0.0144821	-2.43861
WBGene00000267	bre-2	0.522392	3.37724	3.84703	0.00462336	0.0278842	-2.97915
WBGene00011935	scrm-1	0.518474	3.66232	6.21971	0.000223771	0.0031409	0.195595
WBGene00003711	nhr-121	0.518444	4.94014	3.7961	0.00515662	0.0300289	-3.51101
WBGene00003668	nhr-78	0.516845	2.49554	3.45452	0.00824289	0.0417446	-3.32736
WBGene00017641	csr-1	0.516752	8.23696	5.82284	0.000351802	0.00426118	-0.754384
WBGene00008498	F01D5.8	0.515673	3.90744	3.86118	0.00452978	0.0275409	-3.12573
WBGene00001163	efn-2	0.515551	3.98738	3.78398	0.00506622	0.0297109	-3.2671
WBGene00010231	F58B3.4	0.513633	5.60913	6.65175	0.000139783	0.0022282	0.290284
WBGene00020869	T28A11.2	0.509486	5.16722	4.3405	0.00236851	0.017103	-2.72313
WBGene00006739	ulp-4	0.508807	6.57669	6.75327	0.00012555	0.00207655	0.360744
WBGene00009733	F45G2.7	0.508652	2.72134	4.24347	0.00263532	0.0184884	-2.18419
WBGene00011307	mpst-7	0.505386	4.24049	4.11705	0.00314491	0.0210652	-2.83333
WBGene00020251	camt-1	0.504638	6.20774	7.47421	6.04928e-05	0.00124825	1.17207
WBGene00000910	daf-14	0.501727	4.41553	6.89084	0.000108748	0.00188722	0.771356
WBGene00016735	fhod-1	0.501356	6.40644	9.6159	9.2005e-06	0.000334632	3.24224
WBGene00019479	K07C11.7	0.501202	5.86171	4.56845	0.00175087	0.0136125	-2.47238
WBGene00021922	atg-3	0.501097	5.33868	5.35608	0.000614974	0.00627825	-1.2985
WBGene00003978	pes-4	0.497054	6.56102	3.97677	0.00398781	0.0251198	-3.38056
WBGene00006067	sto-5	0.496818	3.83374	5.6139	0.000450096	0.00505905	-0.618489
WBGene00003998	pgp-4	0.496128	2.05669	3.46334	0.00813474	0.0413623	-3.2041
WBGene00000208	trip-4	0.496084	5.41441	7.36	6.76636e-05	0.00134057	1.10746
WBGene00001755	gst-7	0.494744	6.15956	3.57455	0.00711162	0.0376514	-3.98695
WBGene00011637	sds-22	0.493536	5.70078	7.76391	4.57954e-05	0.00104294	1.50805
WBGene00006372	syx-2	0.493282	3.45766	4.33055	0.00233636	0.0169452	-2.28047
WBGene00011681	T10B10.4	0.492102	4.69769	5.37903	0.000597906	0.0061508	-1.15769
WBGene00006843	unc-119	0.491921	3.44291	4.21543	0.00274018	0.0190281	-2.44424
WBGene00008429	etc-1	0.489795	5.82004	6.30821	0.000202839	0.00292369	-0.136407
WBGene00014090	ZK822.2	0.488934	4.01207	5.49494	0.000519229	0.00555358	-0.825409
WBGene00016314	C32D5.6	0.487689	4.56479	4.02962	0.00357399	0.0231738	-3.05553
WBGene00017244	apy-1	0.486966	7.78212	5.94099	0.000306825	0.00385376	-0.611668
WBGene00011498	T05G5.1	0.484649	5.45746	4.14621	0.00312214	0.0209626	-3.05755
WBGene00010433	H40L08.1	0.483072	5.67056	4.73961	0.00135685	0.011303	-2.19184
WBGene00005019	sqv-1	0.481747	4.66964	7.05632	9.17429e-05	0.00165618	0.895328
WBGene00012005	2022-06-01	0.481235	5.86613	4.1231	0.00324949	0.0215705	-3.13483
WBGene00021475	tbca-1	0.480729	4.79414	5.99669	0.000287843	0.00370525	-0.380978
WBGene00001441	fkh-9	0.480472	6.44147	6.57825	0.000151198	0.00234119	0.158528
WBGene00020763	ztf-18	0.479258	4.39059	5.64142	0.00043558	0.00496374	-0.740699
WBGene00003635	nhr-45	0.478515	5.53959	4.42475	0.00209454	0.0156199	-2.64313
WBGene00013093	cup-14	0.474685	5.15408	4.60003	0.00162102	0.0129136	-2.32421
WBGene00004220	ptr-5	0.473859	3.54291	4.25455	0.0025951	0.0183017	-2.42037
WBGene00000120	aly-1	0.473007	5.15106	4.27353	0.00255156	0.0181242	-2.808
WBGene00006791	unc-57	0.471826	6.00244	8.13419	3.24616e-05	0.000802218	1.86571
WBGene00003954	pcm-1	0.471694	3.77631	3.75335	0.00529751	0.0305858	-3.25491
WBGene00001669	gpa-7	0.470337	3.5288	4.05361	0.00343971	0.0225539	-2.71471
WBGene00017335	F10D2.10	0.468443	4.05666	3.33746	0.00986173	0.0478114	-3.99178
WBGene00008880	F16B12.4	0.467583	2.76307	3.4772	0.00796762	0.040769	-3.36962
WBGene00010232	F58B3.6	0.467399	5.7799	6.86008	0.000112277	0.00192144	0.514611
WBGene00004117	sin-3	0.465256	5.99214	8.04031	3.53785e-05	0.000857133	1.77118
WBGene00013638	Y105C5A.14	0.464995	3.77941	4.35443	0.00226094	0.0165359	-2.34614
WBGene00010736	istr-1	0.462457	6.64485	6.23514	0.000219957	0.00310986	-0.255475
WBGene00015499	ints-1	0.461793	5.98323	5.75878	0.000379174	0.00448675	-0.831943
WBGene00013160	Y53F4B.13	0.4608	6.0316	7.42796	6.32902e-05	0.00128685	1.12878
WBGene00008309	nhr-170	0.460392	2.97892	3.45575	0.00822774	0.0416821	-3.46788
WBGene00022358	Y92H12A.2	0.459449	5.64488	5.27551	0.000679254	0.0067436	-1.44291
WBGene00006874	vab-8	0.455036	5.40131	3.51015	0.007818	0.0402094	-4.02867
WBGene00021983	npr-5	0.454753	3.82069	5.8153	0.000354911	0.00427482	-0.357495
WBGene00013606	cand-1	0.45304	8.03819	5.53673	0.000493702	0.00537876	-1.12725
WBGene00003795	npp-9	0.4518	8.15577	6.16665	0.000237453	0.00325464	-0.325648
WBGene00011006	ugt-47	0.450784	7.11795	5.24279	0.00070742	0.00692589	-1.53078
WBGene00000074	adm-2	0.44779	5.49053	4.61959	0.00157922	0.0126569	-2.34212
WBGene00020486	T13C5.6	0.447238	3.21779	4.10024	0.00322028	0.0213958	-2.55035
WBGene00004862	sma-9	0.446978	7.4203	4.15138	0.00308973	0.0207992	-3.10925
WBGene00016846	C50F7.6	0.446793	3.15775	3.57045	0.00693401	0.0369623	-3.34447
WBGene00003605	nhr-6	0.446305	2.78806	3.36703	0.00940258	0.046134	-3.55004
WBGene00008361	ints-7	0.44553	4.78849	5.54321	0.000489869	0.00535959	-0.962076
WBGene00004135	pqn-48	0.445236	4.0488	4.32193	0.00236427	0.017089	-2.4766
WBGene00019666	sago-1	0.444156	6.68384	4.28793	0.00253467	0.0180388	-2.90365
WBGene00015955	C18B2.4	0.443723	6.64111	3.79342	0.00517645	0.0301134	-3.66101
WBGene00015219	B0507.2	0.443683	5.46745	3.81129	0.0050114	0.02952	-3.56637
WBGene00018100	math-26	0.442038	6.7061	3.33801	0.0100962	0.048603	-4.36969
WBGene00015296	gtf-2F1	0.441669	5.82453	8.24486	2.93601e-05	0.000744207	1.98638
WBGene00000814	csn-2	0.440449	6.10991	4.73447	0.00135617	0.011303	-2.22458
WBGene00007622	C16C10.1	0.440179	4.06761	5.25405	0.000697589	0.00687053	-1.16691
WBGene00004320	rbx-1	0.43975	5.7742	7.21872	7.78652e-05	0.00148727	0.91665
WBGene00001579	gex-2	0.437674	6.0524	4.26852	0.00258146	0.0182229	-2.91041
WBGene00010977	R02D5.3	0.43615	4.0961	3.52986	0.00736529	0.0384716	-3.70079
WBGene00019490	K07E3.1	0.435601	6.25118	6.45765	0.000172213	0.00259336	0.0197014
WBGene00021771	spe-48	0.435507	4.70519	5.59166	0.000462213	0.00515207	-0.881368
WBGene00022201	Y71H10B.1	0.434907	7.9886	3.84504	0.00479812	0.0286398	-3.56926
WBGene00015972	C18E3.3	0.434787	3.57882	4.42733	0.00204641	0.0153693	-2.17909
WBGene00008366	tpra-1	0.43403	4.61199	4.2555	0.00259168	0.0182863	-2.7283
WBGene00017079	D2096.12	0.432002	4.02867	4.45482	0.0019713	0.0148808	-2.27872
WBGene00007258	hasp-1	0.431955	4.02073	4.72572	0.00137191	0.0113772	-1.88405
WBGene00006462	svh-5	0.431658	3.89836	3.98592	0.00378718	0.0242271	-2.9359
WBGene00009831	F47G9.4	0.430039	3.72552	4.25948	0.00257742	0.0182117	-2.47141
WBGene00002001	hars-1	0.429253	6.82464	5.2551	0.000696679	0.00686614	-1.51549
WBGene00002078	xpo-1	0.428747	8.01096	6.577	0.0001514	0.00234187	0.165451
WBGene00008848	inft-2	0.428096	4.88711	4.3667	0.00222319	0.0163396	-2.62159
WBGene00017796	F25G6.1	0.425206	2.19428	3.41161	0.0087916	0.0438632	-3.31926
WBGene00006923	vhp-1	0.424916	6.62638	4.31568	0.00240544	0.0172937	-2.85233
WBGene00007651	nra-3	0.424409	5.44603	3.46278	0.00838477	0.0422751	-4.10805
WBGene00000227	atm-1	0.424135	4.69697	4.84324	0.00117618	0.0101878	-1.8961
WBGene00014012	riok-3	0.423677	5.78371	5.26398	0.000689037	0.00680441	-1.47076
WBGene00021365	smgl-2	0.423387	5.19683	6.32654	0.000198779	0.00287076	-0.0498384
WBGene00007237	C01G10.10	0.420638	3.06691	4.15187	0.00299477	0.0202825	-2.4265
WBGene00013934	ZK131.11	0.41993	5.73746	4.23518	0.00267394	0.0186886	-2.93276
WBGene00195186	F19G12.10	0.418605	4.27843	3.74423	0.0053685	0.0308262	-3.42047
WBGene00002889	let-765	0.417255	6.92057	6.16165	0.000238789	0.00326993	-0.346578
WBGene00010006	F53H2.3	0.417208	6.25815	4.62082	0.00157662	0.012649	-2.39322
WBGene00013538	ari-1.4	0.415628	3.77009	3.58197	0.00681651	0.0365256	-3.52386
WBGene00003209	mel-26	0.415563	5.23655	5.72961	0.000392408	0.00460796	-0.799128
WBGene00013366	Y60A3A.21	0.41471	3.59986	4.68912	0.00143986	0.0118347	-1.80848
WBGene00011474	aldo-1	0.414083	7.56789	5.24495	0.000705527	0.00691652	-1.52292
WBGene00012578	Y37H9A.3	0.412433	5.9662	6.67733	0.000136036	0.00218264	0.290334
WBGene00004337	rfc-1	0.4119	5.71141	6.1058	0.000254283	0.00343131	-0.377925
WBGene00022281	abtm-1	0.411819	5.28567	4.34777	0.00228168	0.0166547	-2.71458
WBGene00017992	F32E10.5	0.411505	3.30927	4.05117	0.0034516	0.022604	-2.6537
WBGene00009940	strl-1	0.41112	4.9291	6.94293	0.000103047	0.0018055	0.714022
WBGene00003405	mre-11	0.409057	4.42789	4.32647	0.00234954	0.0170075	-2.57935
WBGene00004739	scd-1	0.408318	6.89176	6.21709	0.000224427	0.00314309	-0.278827
WBGene00010308	F59B2.3	0.406474	5.8028	3.69729	0.00588765	0.032802	-3.77195
WBGene00012576	Y37H9A.1	0.406158	3.91918	4.45832	0.00196196	0.0148329	-2.24209
WBGene00004106	pqn-15	0.404556	5.29451	3.9736	0.00385434	0.024519	-3.27794
WBGene00021044	W05H7.1	0.40442	3.61331	3.82359	0.00478301	0.0285957	-3.09972
WBGene00022074	Y69A2AR.1	0.404269	5.07637	4.62892	0.0015597	0.0125616	-2.27349
WBGene00019018	abts-3	0.402836	5.0263	4.31704	0.00238026	0.017171	-2.72015
WBGene00000122	aly-3	0.401141	7.08367	5.87501	0.000331107	0.00406416	-0.703355
WBGene00011972	T23G11.7	0.397665	6.11579	3.88251	0.0044481	0.0272514	-3.49701
WBGene00008426	D2045.9	0.397161	4.88389	3.91267	0.00420593	0.026094	-3.30451
WBGene00009304	eva-1	0.396528	3.83864	3.60198	0.0066174	0.0358293	-3.51363
WBGene00015418	pac-1	0.396508	6.45193	4.66019	0.00149614	0.0121422	-2.34166
WBGene00015787	actl-1	0.395486	2.87077	3.48704	0.00785132	0.0403132	-3.38756
WBGene00006517	madd-3	0.393391	5.90925	4.53738	0.0017631	0.0136576	-2.49813
WBGene00017690	ceh-60	0.393318	5.45535	6.34861	0.00019401	0.0028237	-0.0573306
WBGene00011807	T16G12.6	0.39313	5.29677	6.91297	0.000106285	0.0018488	0.621867
WBGene00012903	vps-2	0.392848	6.04351	5.14829	0.000796176	0.00758416	-1.6449
WBGene00013227	Y56A3A.6	0.390562	6.71727	4.5576	0.00171581	0.0134316	-2.49258
WBGene00013020	Y48G10A.3	0.389532	5.96216	7.35886	6.77395e-05	0.00134057	1.05613
WBGene00017241	pcyt-1	0.388568	6.7917	4.04275	0.0035081	0.0228869	-3.25974
WBGene00009482	F36G3.1	0.385916	6.32846	6.12853	0.000247848	0.00335805	-0.382299
WBGene00012600	Y38E10A.22	0.385822	5.79373	5.23458	0.000714686	0.00697396	-1.51237
WBGene00002036	hum-2	0.38442	7.35985	6.4565	0.000172429	0.00259397	0.0136932
WBGene00020321	T07F12.1	0.382165	3.29705	3.82668	0.00476165	0.0285141	-2.99363
WBGene00004824	F56B3.4	0.38199	4.61194	6.06706	0.000265679	0.00352091	-0.260194
WBGene00021549	cdap-2	0.381809	6.27208	3.36133	0.00974584	0.0474409	-4.32635
WBGene00021048	W05H9.1	0.380812	7.83713	3.36033	0.00975519	0.0474707	-4.32408
WBGene00002043	hyl-1	0.379933	6.36281	4.02922	0.0035608	0.0231187	-3.27277
WBGene00003367	mix-1	0.379869	6.19443	3.47854	0.00813666	0.0413623	-4.13603
WBGene00001336	qars-1	0.379161	8.00079	6.00207	0.00028608	0.00369796	-0.531813
WBGene00017663	F21D12.3	0.379069	4.52745	3.769	0.00517799	0.0301134	-3.44908
WBGene00009899	efl-3	0.378407	6.95801	4.2958	0.00245104	0.0175788	-2.87656
WBGene00004186	prpf-4	0.3776	6.05732	6.25241	0.000215772	0.00306827	-0.221117
WBGene00006788	unc-53	0.376296	6.68477	4.96147	0.0010095	0.0091081	-1.91866
WBGene00016332	C32F10.4	0.37568	5.23539	4.266	0.00255423	0.0181344	-2.83042
WBGene00008555	F07C6.4	0.375226	5.97534	3.69184	0.00584532	0.0326522	-3.78278
WBGene00004889	smp-1	0.374847	4.97659	5.54042	0.000491514	0.00537362	-1.00542
WBGene00019005	F57B10.8	0.372182	3.75022	4.3136	0.00239157	0.0172358	-2.40363
WBGene00014164	lact-2	0.371232	6.27902	4.54017	0.0017565	0.0136323	-2.51137
WBGene00002696	let-504	0.370517	5.36416	6.48853	0.000166543	0.00252235	0.119794
WBGene00015525	rha-2	0.369178	5.33918	6.51535	0.000161782	0.00246893	0.154882
WBGene00003903	pab-2	0.368783	7.20311	5.41727	0.000570597	0.00594408	-1.29639
WBGene00013307	Y57G11C.9	0.368486	6.69055	6.05801	0.000268422	0.00354207	-0.475051
WBGene00007907	C34B4.2	0.367989	4.77574	3.3	0.0104068	0.0496939	-4.24294
WBGene00015678	mcp-1	0.367333	3.31039	3.7927	0.00500238	0.0294786	-3.05184
WBGene00021638	Y47G6A.9	0.367192	4.80289	5.53605	0.00049411	0.00537876	-0.978471
WBGene00013465	Y67H2A.10	0.367158	4.5098	4.11335	0.00316134	0.0211179	-2.91902
WBGene00004955	spd-5	0.366717	7.09755	3.95688	0.00394756	0.0249484	-3.38636
WBGene00001513	gad-1	0.366688	5.33689	5.81656	0.000354388	0.00427199	-0.702814
WBGene00013258	polg-1	0.366132	4.00949	4.26011	0.00257515	0.0182117	-2.56418
WBGene00015540	sams-4	0.36607	7.6	3.62457	0.00645705	0.0351669	-3.9002
WBGene00001559	gei-1	0.36312	6.18856	3.63404	0.00635506	0.0347521	-3.88185
WBGene00012897	pisy-1	0.362977	5.16384	3.57982	0.00683831	0.0366103	-3.87024
WBGene00003918	par-3	0.36269	6.38354	3.81308	0.00485959	0.0289018	-3.60521
WBGene00004900	snf-1	0.362545	5.80394	5.89097	0.000325046	0.00400305	-0.654769
WBGene00012756	Y41C4A.9	0.36199	4.67811	5.12532	0.00081954	0.00773209	-1.50333
WBGene00004355	rha-1	0.360621	6.40113	6.43638	0.000176244	0.00263939	-0.010862
WBGene00000294	cas-1	0.357899	7.10584	6.00144	0.000286284	0.00369796	-0.544318
WBGene00016650	ubr-4	0.357883	7.0638	4.87708	0.00112562	0.00987118	-2.03595
WBGene00016539	madd-2	0.35666	4.706	3.799	0.00495678	0.0292798	-3.44581
WBGene00018405	F44A2.5	0.354722	4.4841	4.93372	0.00104618	0.00935264	-1.72278
WBGene00007972	prp-4	0.354023	4.75795	4.88705	0.00111117	0.00977925	-1.85007
WBGene00010828	M02B1.3	0.353844	6.292	4.08187	0.00330487	0.0218793	-3.19159
WBGene00020208	T04C4.1	0.353776	5.47131	3.72581	0.00551504	0.0313876	-3.6832
WBGene00022280	Y74C10AL.2	0.35243	5.43621	4.6063	0.00160747	0.0128369	-2.35799
WBGene00015293	C01C4.3	0.351581	4.06271	3.3623	0.00946996	0.0463655	-3.96041
WBGene00007053	chd-7	0.350813	7.4408	4.31061	0.00240144	0.0172817	-2.84988
WBGene00012896	snrp-200	0.350011	8.04053	5.83001	0.000348878	0.00423697	-0.748183
WBGene00006450	tag-77	0.349879	5.43113	4.83227	0.0011931	0.0102862	-2.03584
WBGene00002004	hsf-1	0.348938	5.24854	4.77231	0.00129038	0.0108716	-2.09735
WBGene00010629	K07C5.6	0.348824	5.64111	5.1906	0.00075502	0.00729064	-1.56089
WBGene00012767	fcd-2	0.348462	4.235	4.49114	0.00187662	0.0143371	-2.28977
WBGene00013436	Y66D12A.10	0.348388	4.2751	3.5019	0.00767886	0.0397448	-3.80326
WBGene00018776	F53H1.1	0.348295	6.50001	6.1168	0.000251146	0.00339207	-0.400776
WBGene00010732	K10C3.5	0.347319	5.89678	4.96712	0.00100221	0.00906827	-1.88784
WBGene00011242	R11D1.1	0.346548	4.2502	4.66855	0.00147965	0.0120575	-2.03795
WBGene00016837	syf-1	0.345909	6.48122	3.42136	0.00874646	0.0436821	-4.22576
WBGene00007118	npp-22	0.344908	5.71831	5.06507	0.000884437	0.00823211	-1.73924
WBGene00003919	par-4	0.342561	4.78225	5.28372	0.000672382	0.00670254	-1.31138
WBGene00001093	drp-1	0.341243	6.49457	3.42241	0.00870926	0.0435404	-4.22275
WBGene00003790	npp-4	0.339995	5.39003	5.82194	0.000352173	0.00426118	-0.703813
WBGene00021512	Y41D4B.4	0.339266	4.6366	5.31016	0.000650756	0.0065487	-1.2451
WBGene00020092	pcf-11	0.337774	5.44627	3.63898	0.00626543	0.0344273	-3.81681
WBGene00008722	F12F6.7	0.336605	4.50652	3.74991	0.0053242	0.030655	-3.47572
WBGene00000238	bar-1	0.336593	5.35923	3.73961	0.00540489	0.0309513	-3.6488
WBGene00013256	Y57A10A.13	0.3351	5.89317	4.71123	0.00139838	0.0115644	-2.24865
WBGene00010641	crml-1	0.334745	6.53533	5.78014	0.000369796	0.00441721	-0.824563
WBGene00003577	ndg-4	0.33453	6.37135	4.22923	0.00268801	0.0187514	-2.97238
WBGene00001345	fos-1	0.333377	5.71986	3.32396	0.0100651	0.0485162	-4.34203
WBGene00001476	fmo-1	0.330934	6.30614	4.1782	0.00288632	0.0198082	-3.0472
WBGene00004013	pha-4	0.330596	4.84286	3.71046	0.00564039	0.0319169	-3.61126
WBGene00009132	F25H8.2	0.32945	4.13651	3.75309	0.00529948	0.0305858	-3.37459
WBGene00006307	suf-1	0.329413	6.16003	6.59811	0.000148015	0.00231215	0.186851
WBGene00015524	C06E1.9	0.329242	4.90169	3.80639	0.00490385	0.0290832	-3.47487
WBGene00010161	F56G4.6	0.32913	4.21178	4.36485	0.00222882	0.0163657	-2.46996
WBGene00010498	tnsl-1	0.327672	4.38153	4.60617	0.00160776	0.0128369	-2.16378
WBGene00022646	acl-9	0.327542	5.51427	3.6361	0.00629211	0.0345483	-3.82859
WBGene00017380	F11D5.1	0.324761	5.44352	5.12126	0.000823747	0.00775695	-1.63613
WBGene00016511	C37H5.13	0.322924	5.6404	3.61351	0.00650554	0.0353912	-3.87656
WBGene00000275	bub-1	0.321596	6.05402	4.83988	0.00118135	0.0102091	-2.07516
WBGene00003733	nhx-5	0.32108	5.70709	4.47347	0.00192206	0.0145959	-2.57869
WBGene00007317	C05A9.2	0.320827	3.47669	3.74229	0.00538375	0.0308832	-3.18558
WBGene00002169	isw-1	0.320147	6.05992	3.3855	0.00914417	0.0451054	-4.26467
WBGene00006383	taf-2	0.31999	4.70314	3.58922	0.00674369	0.0363139	-3.77331
WBGene00014114	tftc-3	0.318327	5.28733	5.38757	0.000591685	0.00610031	-1.25739
WBGene00010676	ctf-18	0.317397	5.96243	4.9519	0.00102198	0.00917595	-1.91339
WBGene00021456	rfip-2	0.317337	6.11372	5.20449	0.000742021	0.00717917	-1.57307
WBGene00007847	C31E10.6	0.316627	3.75193	3.93585	0.00406828	0.0254857	-2.97543
WBGene00013168	arp-1	0.315239	6.62736	5.13037	0.000814332	0.00770502	-1.68582
WBGene00000777	cpn-1	0.315173	5.86171	4.07951	0.00331591	0.0219229	-3.17635
WBGene00021810	phf-15	0.314771	4.31322	4.36891	0.00221645	0.0163153	-2.49169
WBGene00012341	catp-6	0.313311	5.66178	5.1352	0.000809398	0.00767554	-1.63921
WBGene00015978	C18F10.7	0.312412	5.53662	5.51995	0.000503782	0.00545138	-1.11151
WBGene00000498	chk-1	0.312328	4.26673	3.89639	0.00430555	0.0265696	-3.18988
WBGene00015237	B0511.12	0.311365	6.73672	4.70143	0.0014166	0.0116906	-2.28645
WBGene00008999	myrf-2	0.311188	7.31727	4.34046	0.00230474	0.0167651	-2.80735
WBGene00016326	ubr-1	0.311059	7.74277	5.47921	0.000529208	0.00561165	-1.20725
WBGene00011280	pelo-1	0.307997	4.02765	3.70126	0.00571695	0.0322025	-3.42163
WBGene00008281	C53D6.4	0.307936	3.95312	3.43965	0.0084289	0.0424304	-3.81002
WBGene00018290	vps-60	0.306925	5.31104	3.82571	0.00476833	0.028531	-3.51043
WBGene00008441	usp-50	0.306383	5.46484	4.02994	0.00355712	0.0231187	-3.21645
WBGene00004125	mdt-30	0.305882	4.92482	3.69921	0.00573422	0.0322752	-3.64608
WBGene00014011	ZK632.2	0.305879	4.71134	3.95146	0.00397831	0.0250706	-3.21568
WBGene00022463	elpc-1	0.304802	5.74614	3.86082	0.00453217	0.0275409	-3.50216
WBGene00019435	K06A9.1	0.304645	6.47214	3.56367	0.00700417	0.0372333	-3.99594
WBGene00016968	epg-5	0.302201	5.50609	3.55076	0.00713981	0.0377197	-3.96211
WBGene00010620	K07A12.1	0.300794	5.77038	4.96027	0.00101105	0.00911487	-1.88959
WBGene00019411	K05F1.10	0.297458	5.34616	4.48696	0.00188727	0.014391	-2.52238
WBGene00003797	npp-11	0.29743	6.58289	5.11456	0.000830734	0.00779794	-1.70733
WBGene00007922	pph-6	0.297324	5.5008	3.58275	0.00680858	0.0365256	-3.91168
WBGene00012319	ipla-3	0.29716	5.72746	3.36332	0.00945533	0.0463468	-4.27951
WBGene00011502	vps-53	0.296249	4.9468	3.91598	0.00418599	0.026003	-3.31569
WBGene00021842	Y54E10BR.3	0.294926	4.93827	4.29834	0.00244246	0.0175428	-2.73814
WBGene00013593	Y87G2A.1	0.294448	4.66114	4.51507	0.00181693	0.014001	-2.36414
WBGene00014123	elpc-3	0.294065	5.35204	5.15743	0.000787086	0.00751584	-1.57703
WBGene00011885	T21B10.3	0.292756	6.87087	5.16248	0.000782108	0.00748556	-1.64241
WBGene00011058	fdps-1	0.29248	5.30232	3.71019	0.00564266	0.0319176	-3.68909
WBGene00008639	F10B5.2	0.291651	4.32451	3.49527	0.00775533	0.0400518	-3.83121
WBGene00003389	mog-1	0.289663	6.54073	5.92455	0.00031269	0.00389625	-0.641865
WBGene00006760	unc-23	0.288362	6.7084	3.33992	0.00979575	0.0476013	-4.35181
WBGene00000217	asp-4	0.2863	9.45427	3.54733	0.00717632	0.0378181	-3.98649
WBGene00012128	nra-1	0.285471	5.13592	3.3364	0.00984816	0.0477662	-4.25422
WBGene00000123	ama-1	0.283536	7.77033	4.37146	0.00220872	0.0162669	-2.75518
WBGene00008331	ttll-5	0.283183	5.66973	5.21901	0.000728693	0.00709424	-1.52642
WBGene00017797	symk-1	0.283115	5.51927	3.78591	0.00505206	0.0296651	-3.59753
WBGene00022500	lfi-1	0.282761	8.33484	3.93361	0.00408139	0.0255462	-3.40503
WBGene00006359	swp-1	0.282699	5.30788	4.3197	0.00237156	0.0171166	-2.76362
WBGene00003597	nhl-1	0.282603	5.14172	3.89633	0.00430592	0.0265696	-3.37874
WBGene00004321	rcan-1	0.282512	5.05794	3.50987	0.00758806	0.0394265	-3.96703
WBGene00009284	F31C3.2	0.281755	5.54764	4.97407	0.000993304	0.00901526	-1.85173
WBGene00016019	ascc-1	0.281126	4.6805	4.56435	0.00170035	0.0133764	-2.2972
WBGene00019629	cid-1	0.280787	6.77387	3.80963	0.00488088	0.0289898	-3.61498
WBGene00010537	mys-2	0.280513	4.48938	3.53869	0.00726914	0.0381173	-3.80595
WBGene00007583	C14B4.2	0.278824	5.18752	3.60002	0.00663663	0.035881	-3.84596
WBGene00019157	H05C05.1	0.277879	6.25753	3.43555	0.00848087	0.042629	-4.19346
WBGene00019762	M03F8.3	0.277282	6.44476	5.41358	0.000573169	0.00596668	-1.30212
WBGene00002005	hsp-1	0.275613	11.5891	3.66203	0.00605622	0.0335016	-3.76674
WBGene00009924	cfp-1	0.275178	4.90861	3.64151	0.00624203	0.0343242	-3.73524
WBGene00012030	T25G3.3	0.27517	6.32274	4.57655	0.00167275	0.0132274	-2.46156
WBGene00016603	met-1	0.274995	5.34244	3.59924	0.00664437	0.0359097	-3.86834
WBGene00003475	mtm-1	0.274782	5.03801	4.17781	0.0028879	0.0198098	-2.93554
WBGene00014243	dcaf-1	0.274618	5.96531	3.98982	0.00376614	0.0241239	-3.31969
WBGene00019733	M02E1.1	0.274594	5.0258	3.32135	0.0100752	0.0485493	-4.26004
WBGene00013460	cpsf-3	0.274143	5.38088	3.86248	0.00452127	0.0275208	-3.46406
WBGene00017605	F19F10.9	0.273897	6.36864	4.67746	0.00146227	0.0119525	-2.31732
WBGene00011036	edc-3	0.273896	5.41527	4.07382	0.00334271	0.0220312	-3.14588
WBGene00006668	twk-13	0.273001	4.95284	4.57108	0.00168507	0.0133177	-2.34133
WBGene00016159	pigo-1	0.272621	4.41776	3.4246	0.00862155	0.0431923	-3.96869
WBGene00007412	stip-1	0.271862	5.07704	4.77658	0.00128318	0.0108171	-2.06853
WBGene00002035	hum-1	0.271609	6.28396	3.4725	0.00802388	0.0410002	-4.13593
WBGene00020628	T20F5.6	0.271303	5.48086	3.60664	0.006572	0.0356412	-3.87315
WBGene00011507	T05H10.1	0.268992	7.20104	5.06428	0.000885329	0.00823211	-1.77448
WBGene00020866	vps-24	0.268148	5.44389	4.81986	0.00121257	0.0104116	-2.05707
WBGene00004975	spe-39	0.267823	4.8931	4.26471	0.00255878	0.018158	-2.78068
WBGene00010839	chl-1	0.266861	3.83607	3.41386	0.00876187	0.0437443	-3.81709
WBGene00044689	arid-1	0.266453	5.21113	3.39224	0.00905167	0.0447535	-4.17735
WBGene00022057	Y67D2.7	0.266426	4.32592	3.39339	0.00903613	0.0447065	-3.99303
WBGene00021334	vps-4	0.264956	6.70881	3.41995	0.00868206	0.0434442	-4.22506
NA	NA	0.264655	5.15217	3.33261	0.00990484	0.0479625	-4.26278
WBGene00014772	F56D5.4	0.264515	5.13002	4.23812	0.00265498	0.0185999	-2.86033
WBGene00001080	dpy-21	0.264471	6.07083	3.60994	0.00653992	0.0355137	-3.91225
WBGene00008622	F09C8.2	0.264057	5.87093	3.97417	0.00385124	0.0245098	-3.338
WBGene00012759	sup-1	0.263825	5.47911	3.30014	0.0104046	0.0496939	-4.35709
WBGene00012994	Y48C3A.12	0.263684	5.34292	3.85874	0.00454578	0.0275817	-3.46534
WBGene00021112	W09C3.4	0.263184	4.05961	3.34393	0.00973661	0.0474271	-3.9974
WBGene00015173	trpp-11	0.262624	6.09391	4.28922	0.00247342	0.017688	-2.87548
WBGene00002257	lbp-5	0.262261	5.67448	4.6488	0.00151897	0.012287	-2.32367
WBGene00016611	bicd-1	0.260888	6.94658	4.10832	0.00318381	0.0212106	-3.15816
WBGene00017885	dip-2	0.260425	6.78465	4.13227	0.0030783	0.0207411	-3.12275
WBGene00006579	tlk-1	0.260296	7.02338	4.36183	0.00223808	0.0164141	-2.77908
WBGene00017004	nrd-1	0.260029	5.7707	3.69534	0.00576681	0.0323847	-3.76123
WBGene00003052	lmn-1	0.259209	7.70776	4.2297	0.00268625	0.0187481	-2.96647
WBGene00001324	eor-1	0.258396	5.13941	4.72717	0.00136927	0.0113681	-2.14887
WBGene00012389	Y6B3B.4	0.257819	5.35011	4.05384	0.00343859	0.0225539	-3.16903
WBGene00001007	dli-1	0.257391	6.26302	3.40302	0.00890596	0.0442845	-4.24546
WBGene00000834	cua-1	0.254319	6.39587	3.55124	0.00713466	0.0377197	-4.01479
WBGene00003801	npp-15	0.254194	5.60518	3.78594	0.0050518	0.0296651	-3.60685
WBGene00021074	W07E6.2	0.254175	5.48187	4.17264	0.00290887	0.0199167	-3.00501
WBGene00013204	Y54E5B.2	0.25339	4.68012	3.66565	0.00602399	0.0334171	-3.65223
WBGene00006474	wdr-5.1	0.252853	5.34911	3.7015	0.00571497	0.0322025	-3.71009
WBGene00001281	emb-27	0.251492	4.98217	3.55457	0.00709949	0.0376141	-3.88455
WBGene00021856	ppm-1.D	0.250722	4.69546	3.47098	0.00804223	0.0410797	-3.96173
WBGene00007089	B0001.4	0.250652	5.11702	3.96278	0.00391443	0.0247948	-3.27513
WBGene00000774	cpf-2	0.250353	5.15195	3.40772	0.00884318	0.0440461	-4.14432
WBGene00009127	clsp-1	0.250098	4.88168	3.55076	0.00713976	0.0377197	-3.87303
WBGene00018154	exos-9	0.248168	5.39771	3.39518	0.00901168	0.044633	-4.19795
WBGene00006745	unc-5	0.246999	5.45498	3.76559	0.00520373	0.0301963	-3.62318
WBGene00000887	cyn-11	0.245533	4.19116	3.48969	0.00782023	0.0402094	-3.80512
WBGene00002249	lap-1	0.245411	7.35976	3.61517	0.00648954	0.0353179	-3.91253
WBGene00007609	C15C8.7	0.243286	4.18618	3.31481	0.0101755	0.0488895	-4.07993
WBGene00008166	saps-1	0.241849	6.23924	3.5083	0.00760585	0.0395051	-4.07859
WBGene00006964	xrn-2	0.241762	6.7807	4.11166	0.0031689	0.0211494	-3.15403
WBGene00021683	Y48G1C.10	0.241421	4.86227	3.46454	0.00812007	0.0413347	-4.00567
WBGene00018569	F47F2.1	0.240265	4.7444	3.68271	0.00587483	0.0327675	-3.63932
WBGene00001085	dpy-26	0.239791	6.107	4.8855	0.0011134	0.00979305	-2.01484
WBGene00004040	pld-1	0.238276	7.06935	4.62453	0.00156884	0.0126009	-2.39572
WBGene00017699	flcn-1	0.237875	5.43181	4.05683	0.00342402	0.0224771	-3.17437
WBGene00001001	dis-3	0.237519	6.21573	4.1146	0.0031558	0.0211	-3.14186
WBGene00004389	rnp-6	0.236889	6.08065	4.50677	0.00183738	0.0141219	-2.55532
WBGene00006737	ulp-2	0.236633	5.32734	3.86766	0.00448764	0.0274053	-3.45107
WBGene00015927	dyci-1	0.235655	7.08041	3.87969	0.00441042	0.0271095	-3.50547
WBGene00013128	dxbp-1	0.234816	4.16051	3.6355	0.00629762	0.0345529	-3.56801
WBGene00001234	eif-6	0.234534	6.23809	3.39997	0.00894692	0.0444069	-4.24991
WBGene00019983	sti-1	0.232688	7.23754	3.32793	0.0099752	0.0481771	-4.36771
WBGene00011970	rlbp-1	0.232544	4.15094	3.561	0.00703191	0.0373362	-3.68267
WBGene00012306	W06F12.2	0.232222	6.02262	4.38001	0.00218302	0.0161093	-2.73849
WBGene00006349	sur-2	0.23168	4.97381	4.11237	0.0031657	0.0211375	-3.02498
WBGene00010502	K02C4.3	0.231576	5.73302	3.69023	0.00581027	0.0325399	-3.76687
WBGene00001489	frm-2	0.228916	6.38348	4.02689	0.00357261	0.0231738	-3.2791
WBGene00002957	let-858	0.22809	6.47789	4.47491	0.00191831	0.0145774	-2.61298
WBGene00020391	cct-7	0.22683	8.38609	4.41733	0.00207449	0.0155016	-2.67856
WBGene00003788	npp-2	0.225927	5.64202	3.98205	0.0038081	0.0243294	-3.30956
WBGene00006994	zyg-9	0.225521	6.65094	3.87066	0.00446823	0.0273206	-3.52122
WBGene00006496	cgef-1	0.221154	5.40227	3.61303	0.00651019	0.0353912	-3.85578
WBGene00012342	mtr-4	0.217375	6.3613	4.18515	0.00285843	0.0197081	-3.03995
WBGene00011722	rbm-22	0.217171	6.52276	4.34524	0.00228965	0.0166882	-2.80418
WBGene00003593	nfm-1	0.216107	5.02608	3.58207	0.00681554	0.0365256	-3.85065
WBGene00008428	eif-2Bepsilon	0.215789	5.31112	3.36117	0.00948614	0.0464056	-4.24182
WBGene00020935	fnci-1	0.214741	5.33798	3.4075	0.00884612	0.0440461	-4.17188
WBGene00003791	npp-5	0.213971	5.69863	3.70542	0.00568221	0.0320433	-3.74094
WBGene00021545	Y43H11AL.1	0.213339	5.98229	3.36535	0.00942641	0.0462357	-4.29494
WBGene00011529	T06D8.9	0.213262	6.17883	3.87939	0.00441228	0.0271095	-3.49923
WBGene00013550	Y75B8A.14	0.211734	4.74739	3.39583	0.00900288	0.0446166	-4.09278
WBGene00004729	sax-3	0.21142	6.22646	3.60653	0.00657302	0.0356412	-3.9244
WBGene00018625	prp-17	0.209524	5.72415	3.38971	0.00908636	0.0448708	-4.23926
WBGene00002046	icln-1	0.208955	5.38918	3.78376	0.00506789	0.0297109	-3.58874
WBGene00003802	npp-16	0.208801	5.69407	3.4622	0.00814865	0.0413806	-4.12234
WBGene00014023	lnkn-1	0.206204	5.92406	3.87237	0.00445724	0.0272872	-3.49851
WBGene00003392	mog-4	0.204358	6.10047	3.92995	0.00410286	0.025648	-3.41892
WBGene00006781	unc-45	0.203254	6.46953	3.43532	0.00848378	0.0426291	-4.19964
WBGene00000379	cct-4	0.202908	8.41898	3.78274	0.0050754	0.0297314	-3.63606
WBGene00022087	Y69A2AR.16	0.200648	6.04695	3.96326	0.00391173	0.0247882	-3.3657
WBGene00001017	dnc-1	0.19496	7.03103	3.53334	0.00732723	0.0383133	-4.0451
WBGene00000812	csk-1	0.194803	5.41293	3.39814	0.00897161	0.0445063	-4.19636
WBGene00010844	prp-3	0.193632	5.7711	3.55378	0.00710783	0.0376448	-3.98436
WBGene00016961	vps-32.1	0.188745	7.03377	3.46704	0.00808976	0.041223	-4.14965
WBGene00004738	scc-3	0.186065	6.03408	3.3013	0.0103862	0.0496438	-4.39979
WBGene00000836	cul-1	0.183203	6.52258	3.71312	0.00561849	0.0318295	-3.76448
WBGene00017162	ddx-23	0.176898	6.25583	3.60508	0.00658713	0.0356915	-3.92815
WBGene00008386	cdc-5L	0.17064	6.91299	3.47832	0.00795429	0.0407149	-4.13302
WBGene00004701	rsp-4	-0.157101	6.01198	-3.30424	0.0103399	0.0494865	-4.39884
WBGene00000923	daf-31	-0.168163	5.97805	-3.30536	0.0103224	0.0494346	-4.39566
WBGene00013718	pdpr-1	-0.177176	6.29816	-3.68067	0.00589239	0.0328037	-3.81523
WBGene00001232	eif-3.I	-0.178294	7.52088	-3.66368	0.00604153	0.0334954	-3.83433
WBGene00004759	sel-1	-0.183581	7.07871	-3.69552	0.0057653	0.0323847	-3.79196
WBGene00002196	kin-10	-0.18617	7.10856	-3.54739	0.00717561	0.0378181	-4.02334
WBGene00008532	dpt-1	-0.186294	6.67777	-3.33366	0.00988904	0.0479017	-4.36563
WBGene00010356	famk-1	-0.189406	5.41072	-3.31512	0.0101707	0.0488895	-4.33622
WBGene00001233	eif-3.K	-0.191021	6.86359	-3.49196	0.00779372	0.0401288	-4.11383
WBGene00012768	eef-1B.2	-0.192183	8.6586	-3.39161	0.0090603	0.0447663	-4.2459
WBGene00006785	unc-50	-0.192386	6.08979	-3.33534	0.00986394	0.0478114	-4.35301
WBGene00015943	tiar-1	-0.192628	6.75246	-3.8202	0.00480657	0.028648	-3.60215
WBGene00008149	pyp-1	-0.195224	8.04415	-3.51994	0.00747498	0.0389346	-4.05195
WBGene00010097	srpa-68	-0.196618	7.06018	-3.37436	0.00929912	0.0457477	-4.29753
WBGene00008729	F13B12.1	-0.198124	6.18725	-3.84577	0.00463186	0.0279175	-3.55641
WBGene00000165	aps-3	-0.198463	5.14515	-3.4951	0.00775732	0.0400518	-4.01757
WBGene00015928	C17H12.2	-0.19869	5.58226	-3.49041	0.00781177	0.0401938	-4.07571
WBGene00008764	dylt-1	-0.19927	5.83143	-3.33903	0.00980903	0.0476232	-4.33439
WBGene00018341	F42A10.5	-0.199699	7.08451	-4.02467	0.00358387	0.0232175	-3.28525
WBGene00002335	let-60	-0.200276	6.41016	-4.10121	0.00321591	0.0213771	-3.1717
WBGene00015703	C11D2.7	-0.202948	5.50039	-3.79302	0.00500004	0.0294766	-3.59523
WBGene00004425	rpl-13	-0.20302	10.9396	-3.50309	0.00766522	0.0397159	-4.02809
WBGene00019890	R05F9.6	-0.203881	8.08758	-3.39514	0.00901223	0.044633	-4.24855
WBGene00019353	K03B4.1	-0.205564	4.77336	-3.4654	0.0081097	0.0412962	-4.00095
WBGene00003748	nlp-10	-0.205937	5.05896	-3.349	0.00966226	0.0471736	-4.2357
WBGene00017070	praf-3	-0.205957	6.7415	-3.44384	0.008376	0.0422597	-4.19082
WBGene00019537	K08D12.3	-0.206989	8.58397	-3.77957	0.00509887	0.0297803	-3.63865
WBGene00006713	ubc-18	-0.207262	6.24047	-3.568	0.00695929	0.0370703	-3.99038
WBGene00001682	gpc-2	-0.207387	5.83333	-3.57506	0.00688675	0.0368031	-3.96163
WBGene00021959	Y57E12AL.6	-0.209374	6.40915	-3.67434	0.0059475	0.0330484	-3.82738
WBGene00004756	sec-24.2	-0.209448	7.07698	-3.49256	0.00778682	0.0401212	-4.11026
WBGene00009880	F49C12.11	-0.20977	7.12387	-4.05077	0.00345357	0.022604	-3.24502
WBGene00022759	ZK546.2	-0.21095	5.81825	-3.56268	0.00701443	0.0372568	-3.98021
WBGene00004768	sel-11	-0.211518	6.83623	-3.84761	0.00461955	0.0278842	-3.55935
WBGene00004462	rpn-6.1	-0.212957	6.86259	-4.3391	0.00230905	0.0167882	-2.81656
WBGene00001005	dlc-1	-0.213243	8.239	-3.33043	0.0099375	0.0480892	-4.34916
WBGene00022042	icd-2	-0.213271	9.50053	-3.43693	0.00846335	0.0425698	-4.16008
WBGene00007626	rnf-121	-0.213435	5.27219	-4.06229	0.00339768	0.0223339	-3.15736
WBGene00009120	F25H2.6	-0.213619	5.85283	-3.3462	0.00970319	0.0472954	-4.3244
WBGene00014119	ZK858.6	-0.213935	7.34277	-4.46139	0.0019538	0.0147901	-2.62959
WBGene00003738	nid-1	-0.215009	8.57604	-3.77679	0.00511956	0.0298601	-3.64308
WBGene00018161	F38A5.2	-0.216393	6.69639	-3.48823	0.00783727	0.040269	-4.1209
WBGene00013730	sql-1	-0.216879	6.28674	-3.65442	0.00612445	0.0337906	-3.85623
WBGene00001744	gars-1	-0.217682	7.59615	-3.7581	0.00526095	0.0304448	-3.68619
WBGene00020068	cra-1	-0.218613	7.07057	-4.06959	0.00336274	0.0221238	-3.21737
WBGene00004429	rpl-17	-0.219208	10.9254	-3.3366	0.00984515	0.0477662	-4.29193
WBGene00013577	Y76A2B.5	-0.21946	6.85178	-3.83417	0.00471023	0.0282977	-3.57997
WBGene00006730	uev-1	-0.219627	6.54954	-3.42984	0.00855397	0.042909	-4.21309
WBGene00002002	hsb-1	-0.220919	4.87983	-3.49488	0.00775982	0.0400518	-3.97489
WBGene00015734	copd-1	-0.221076	7.66686	-3.512	0.00756403	0.039343	-4.06992
WBGene00003934	pat-10	-0.221156	9.86522	-3.72135	0.00555112	0.0315687	-3.70703
WBGene00020246	clic-1	-0.222231	7.14522	-3.91433	0.00419591	0.0260428	-3.45277
WBGene00004256	pxn-1	-0.222726	5.31086	-3.29684	0.0104567	0.0498681	-4.35423
WBGene00017045	atg-13	-0.223288	4.84326	-3.78732	0.00504167	0.0296308	-3.51149
WBGene00008411	mans-1	-0.224811	6.16991	-3.70542	0.00568221	0.0320433	-3.77347
WBGene00022516	mtx-2	-0.225877	5.3388	-3.65127	0.00615287	0.0339095	-3.79827
WBGene00012126	T28D6.6	-0.22653	6.44936	-4.53246	0.00177484	0.0137339	-2.53325
WBGene00017037	D1069.3	-0.22741	4.80782	-3.62324	0.00641264	0.0349508	-3.75998
WBGene00003225	mev-1	-0.229492	7.11065	-4.04732	0.00347051	0.0226817	-3.25052
WBGene00022114	Y71F9AL.9	-0.229502	8.83759	-3.58847	0.00675115	0.0363408	-3.93266
WBGene00000552	cmd-1	-0.230563	8.93056	-3.93683	0.00406259	0.0254609	-3.39121
WBGene00018769	mnat-1	-0.230822	5.94482	-3.54277	0.00722509	0.0380001	-4.01882
WBGene00021764	Y51F10.3	-0.231037	5.37233	-3.50543	0.00763859	0.0396195	-4.03109
WBGene00002191	kin-3	-0.232106	8.07024	-4.49716	0.00186141	0.0142695	-2.56629
WBGene00011883	mrpl-50	-0.233887	5.7623	-4.0263	0.00357558	0.0231739	-3.25982
WBGene00010458	mrpl-10	-0.234055	5.10074	-3.79526	0.0049838	0.0294043	-3.54261
WBGene00000937	dbr-1	-0.234457	5.36734	-4.3299	0.00233845	0.0169521	-2.76828
WBGene00012156	ebp-2	-0.234648	5.91422	-3.50466	0.00764731	0.0396373	-4.07732
WBGene00006697	uaf-1	-0.235003	7.0721	-3.65907	0.00608265	0.0336226	-3.84903
WBGene00015126	B0303.4	-0.235558	5.8723	-4.57043	0.00168654	0.0133222	-2.45922
WBGene00006768	unc-32	-0.235825	8.41509	-3.87116	0.004465	0.0273206	-3.49975
WBGene00302980	F53E2.2	-0.236122	8.51156	-4.15642	0.0029757	0.0202111	-3.0645
WBGene00004469	rps-0	-0.236256	11.0125	-3.48314	0.00789723	0.0404508	-4.05818
WBGene00021826	txl-1	-0.236713	6.31967	-4.06822	0.00336927	0.022157	-3.22023
WBGene00001498	fars-3	-0.236746	7.44558	-4.47162	0.00192687	0.0146127	-2.61289
WBGene00008745	F13E6.1	-0.236756	6.93001	-3.6867	0.00584044	0.0326388	-3.80787
WBGene00002081	ina-1	-0.23736	6.55743	-3.49501	0.00775827	0.0400518	-4.11026
WBGene00013355	gck-3	-0.238002	6.5452	-4.04886	0.00346293	0.0226421	-3.25248
WBGene00010052	F54D5.7	-0.238191	6.54336	-3.39381	0.00903029	0.0446925	-4.27023
WBGene00000940	dcs-1	-0.238847	4.92594	-3.65493	0.00611985	0.0337779	-3.73223
WBGene00008041	ufc-1	-0.239004	5.17104	-3.85219	0.00458904	0.027733	-3.46502
WBGene00010878	M05D6.5	-0.239386	4.93886	-4.0454	0.00347995	0.0227333	-3.13355
WBGene00013232	faah-4	-0.239525	5.86379	-3.38311	0.00917712	0.0452528	-4.2667
WBGene00022702	cutc-1	-0.239572	4.5694	-3.76883	0.00517927	0.0301134	-3.4839
WBGene00011391	mrps-12	-0.240251	5.08462	-3.54361	0.00721607	0.037987	-3.93263
WBGene00009784	F46C5.9	-0.240445	6.12933	-4.69608	0.00142666	0.0117523	-2.29013
WBGene00017984	F32D1.5	-0.240563	7.90718	-3.68144	0.00588575	0.032802	-3.80077
WBGene00000100	ajm-1	-0.241054	8.35317	-3.35177	0.00962187	0.0470075	-4.31362
WBGene00013985	sec-16	-0.241343	7.05861	-3.52864	0.00737868	0.0385279	-4.05375
WBGene00017319	mrps-9	-0.241947	5.94617	-3.40086	0.00893499	0.0443692	-4.24305
WBGene00014222	trpp-3	-0.243455	4.55232	-3.59046	0.00673125	0.0362601	-3.7578
WBGene00017799	F25G6.8	-0.244363	5.43965	-3.87778	0.00442258	0.0271424	-3.45884
WBGene00010178	yif-1	-0.244978	5.95289	-4.4277	0.00204537	0.0153693	-2.67154
WBGene00006503	snx-3	-0.245058	5.38286	-3.80079	0.00494389	0.0292387	-3.57123
WBGene00009829	tmed-10	-0.245146	7.56968	-4.65182	0.00151288	0.0122445	-2.34981
WBGene00002045	icd-1	-0.245955	10.0999	-4.16442	0.00294253	0.0200637	-3.02504
WBGene00009772	ztf-7	-0.246579	8.59733	-4.14586	0.00302013	0.0203955	-3.07914
WBGene00018961	mrps-16	-0.247665	5.12901	-3.97656	0.00383807	0.0244471	-3.26861
WBGene00007690	sftd-3	-0.247942	4.73913	-3.36264	0.00946515	0.0463655	-4.15781
WBGene00004189	pars-1	-0.24842	8.36442	-3.47273	0.00802109	0.0410001	-4.12185
WBGene00010560	eif-2beta	-0.248908	7.22029	-5.52798	0.000498933	0.00541474	-1.15114
WBGene00004480	rps-11	-0.249631	10.6775	-3.30607	0.0103113	0.0494136	-4.34525
WBGene00004774	sem-5	-0.250331	4.42543	-3.37642	0.00927024	0.0456208	-4.06604
WBGene00001628	gly-3	-0.252121	6.57787	-3.97264	0.00385966	0.0245423	-3.36865
WBGene00013605	Y95D11A.1	-0.253061	4.18869	-3.42091	0.00866954	0.0434004	-3.93258
WBGene00020604	T20B12.7	-0.254236	6.80703	-3.53979	0.00725728	0.038082	-4.03924
WBGene00004437	rpl-24.2	-0.254695	5.8867	-3.30746	0.0102896	0.0493413	-4.38849
WBGene00020102	R148.3	-0.254808	7.62067	-3.56068	0.00703532	0.0373409	-3.99402
WBGene00002153	iars-2	-0.254934	6.20985	-3.78022	0.00509403	0.0297803	-3.65886
WBGene00022260	Y73C8B.3	-0.25495	5.81352	-3.73646	0.00542982	0.0310458	-3.70882
WBGene00007646	nkb-1	-0.255566	7.90089	-4.15075	0.00299946	0.0203022	-3.08166
WBGene00010810	M01F1.4	-0.256674	5.60207	-3.94521	0.00401411	0.0252268	-3.37116
WBGene00018339	abcf-3	-0.256794	7.18179	-5.27059	0.000683412	0.00677146	-1.49452
WBGene00001748	gsp-2	-0.25687	7.92936	-4.90885	0.00108028	0.00956422	-1.97995
WBGene00022427	spl-3	-0.2574	5.98527	-3.74391	0.00537105	0.0308289	-3.70661
WBGene00013805	bca-2	-0.257965	5.03488	-3.95738	0.00394475	0.0249484	-3.28346
WBGene00017686	tpp-2	-0.258374	7.54694	-4.4198	0.00206752	0.0154738	-2.68713
WBGene00022393	abhd-12	-0.258648	5.7003	-4.71697	0.00138783	0.0114899	-2.23747
WBGene00019657	K11G12.6	-0.258838	4.90733	-3.34347	0.00974334	0.0474409	-4.21998
WBGene00000150	apm-1	-0.259023	6.87774	-4.38273	0.00217489	0.0160585	-2.75216
WBGene00000987	dhs-24	-0.259544	5.77406	-4.58036	0.00166424	0.0132024	-2.43893
WBGene00021359	Y37E11AL.3	-0.259983	5.22371	-3.99061	0.00376193	0.0241239	-3.26059
WBGene00004895	smu-1	-0.260421	5.14895	-3.69002	0.00581204	0.0325399	-3.71348
WBGene00022608	madf-9	-0.261251	4.64906	-3.4454	0.00835639	0.0421895	-4.0079
WBGene00018953	F56C9.10	-0.262012	6.97641	-3.90258	0.00426739	0.0263648	-3.47345
WBGene00010038	rheb-1	-0.262685	4.61966	-4.52911	0.00178286	0.0137887	-2.35365
WBGene00014204	ccdc-47	-0.264928	7.46101	-5.11794	0.000827198	0.00777955	-1.69738
WBGene00008624	crld-1	-0.266245	5.737	-3.33914	0.00980732	0.0476232	-4.32854
WBGene00004754	sec-23	-0.266617	8.21456	-3.78322	0.00507181	0.0297221	-3.6383
WBGene00086546	cil-1	-0.267031	4.55026	-4.1818	0.00287186	0.0197731	-2.85065
WBGene00021506	Y41D4A.4	-0.267064	7.6793	-5.37207	0.000603027	0.00619473	-1.35009
WBGene00015801	C15H9.5	-0.267112	5.30595	-3.67576	0.0059351	0.0329918	-3.75657
WBGene00001020	dnj-2	-0.26726	5.67181	-3.94758	0.0040005	0.0251856	-3.37338
WBGene00013365	Y60A3A.19	-0.267419	5.49507	-3.74217	0.00538468	0.0308832	-3.67423
WBGene00001406	fce-2	-0.267694	4.28211	-3.56343	0.00700659	0.0372333	-3.73443
WBGene00012762	Y41E3.1	-0.267733	5.2547	-4.20306	0.00278783	0.0192662	-2.94397
WBGene00021088	W08E12.7	-0.267944	9.04946	-4.50736	0.00183592	0.014118	-2.53688
WBGene00001047	dnj-29	-0.268805	8.3655	-4.25849	0.00258096	0.0182229	-2.91387
WBGene00001497	fars-1	-0.269231	7.22102	-4.66263	0.00149131	0.012123	-2.34017
WBGene00004496	rps-27	-0.269258	9.22933	-3.70231	0.00570822	0.0321777	-3.74831
WBGene00010556	rack-1	-0.269828	11.2801	-3.41963	0.00868619	0.0434442	-4.15354
WBGene00009456	F36A2.9	-0.270201	6.01231	-3.65004	0.00616404	0.0339584	-3.85413
WBGene00008452	mrps-5	-0.270201	6.27271	-4.94766	0.00102757	0.00920769	-1.93924
WBGene00011638	ostb-1	-0.270422	8.07944	-3.62389	0.00640648	0.0349462	-3.88823
WBGene00004755	sec-24.1	-0.270525	8.58909	-3.42515	0.00861442	0.043183	-4.19383
WBGene00009012	F21D5.7	-0.270602	7.5108	-4.30975	0.00240429	0.0172937	-2.85012
WBGene00014202	mmcm-1	-0.270717	7.03447	-4.19318	0.00282655	0.0195156	-3.03187
WBGene00021956	Y57E12AL.1	-0.271159	6.63778	-5.10352	0.0008424	0.00788744	-1.72763
WBGene00006452	heh-1	-0.27116	6.28459	-3.63131	0.00633673	0.0346658	-3.89265
WBGene00004888	smo-1	-0.271465	7.07623	-4.152	0.00299421	0.0202825	-3.09302
WBGene00010721	K09E4.3	-0.272349	4.79257	-3.99507	0.00373806	0.0240271	-3.18376
WBGene00004490	rps-21	-0.273818	9.61985	-3.85829	0.00454876	0.0275817	-3.49979
WBGene00023487	mrps-24	-0.273984	4.8467	-4.19091	0.00283553	0.0195684	-2.898
WBGene00015074	natc-2	-0.275228	6.86917	-3.46276	0.00814173	0.0413727	-4.16019
WBGene00007167	rbg-3	-0.275868	5.1774	-4.61169	0.00159595	0.0127702	-2.3332
WBGene00007312	C04H5.1	-0.276031	4.42156	-3.44948	0.00830542	0.0419799	-3.95018
WBGene00018270	eas-1	-0.27699	5.21796	-4.83782	0.00118451	0.0102241	-2.0165
WBGene00004431	rpl-19	-0.278181	11.0471	-4.48669	0.00188795	0.014391	-2.52979
WBGene00000894	dab-1	-0.278638	7.10715	-3.66927	0.00599202	0.0332708	-3.83264
WBGene00010624	mrps-15	-0.279199	5.63626	-4.38992	0.00215361	0.0159469	-2.70659
WBGene00013667	Y105E8A.2	-0.279905	6.00657	-4.66836	0.00148001	0.0120575	-2.32523
WBGene00013463	kdp-1	-0.279995	8.81409	-4.26185	0.00256896	0.018204	-2.90224
WBGene00015777	sfxn-2	-0.280577	4.79212	-3.35224	0.00961502	0.0469895	-4.18513
WBGene00003077	lsm-3	-0.280844	4.2112	-4.11025	0.00317516	0.0211711	-2.87298
WBGene00010772	K11D9.3	-0.280867	4.15753	-3.53259	0.00733541	0.038329	-3.74827
WBGene00013373	Y62E10A.2	-0.28115	3.71961	-3.58222	0.00681394	0.0365256	-3.53579
WBGene00021849	Y54F10AM.5	-0.281619	6.88982	-3.86358	0.00451413	0.0275208	-3.53448
WBGene00013668	Y105E8A.3	-0.282309	7.24551	-4.87884	0.00112305	0.00985452	-2.03284
WBGene00021847	Y54F10AL.1	-0.282518	5.85089	-4.38321	0.00217346	0.0160585	-2.73174
WBGene00005021	sqv-3	-0.282901	3.68049	-3.43313	0.00851176	0.0427262	-3.75726
WBGene00022864	ZK1236.5	-0.283495	4.37204	-3.32945	0.00995228	0.0481135	-4.12717
WBGene00012697	mrps-35	-0.283593	5.7011	-4.95842	0.00101346	0.00913098	-1.89726
WBGene00004063	pmr-1	-0.283698	5.99539	-5.15703	0.00078748	0.00751584	-1.64083
WBGene00011761	T13H5.8	-0.284325	5.74786	-4.16285	0.00294904	0.0200711	-3.05298
WBGene00011975	T24B1.1	-0.284479	6.06587	-4.54178	0.00175269	0.0136195	-2.51042
WBGene00010284	aman-2	-0.285248	7.27058	-3.86246	0.00452142	0.0275208	-3.53043
WBGene00013671	Y105E8A.11	-0.285332	4.05185	-3.76135	0.00523606	0.0303245	-3.36059
WBGene00018846	eef-1B.1	-0.285813	9.40455	-5.34913	0.000620248	0.00630107	-1.35467
WBGene00000157	aps-2	-0.285977	4.77797	-3.95184	0.00397614	0.0250706	-3.24706
WBGene00017349	farl-11	-0.286874	7.72558	-5.01923	0.000937566	0.00861501	-1.82918
WBGene00004440	rpl-26	-0.288217	10.257	-3.692	0.00579519	0.0324948	-3.74519
WBGene00009732	cope-1	-0.288383	6.61915	-5.64247	0.000435034	0.00496374	-1.00807
WBGene00013139	Y53C12A.3	-0.288758	4.64541	-3.62383	0.00640708	0.0349462	-3.727
WBGene00016170	tmem-131	-0.28888	7.57492	-3.49334	0.00777764	0.0400879	-4.10074
WBGene00001538	gcy-12	-0.28891	6.29135	-3.92802	0.00411422	0.0256576	-3.43349
WBGene00008687	F11A10.6	-0.289463	5.60753	-3.59478	0.00668831	0.0360681	-3.91482
WBGene00015092	mrpl-47	-0.289685	5.39425	-4.78072	0.00127623	0.0107893	-2.11876
WBGene00009141	ncbp-2	-0.289932	5.29322	-5.71175	0.000400755	0.0046786	-0.847752
WBGene00006762	unc-25	-0.29057	4.87241	-3.50594	0.00763274	0.039603	-3.95699
WBGene00001225	eif-3.B	-0.29142	8.02443	-5.63161	0.000440693	0.00499808	-1.00328
WBGene00016620	dhhc-9	-0.291956	4.02814	-3.84718	0.00462241	0.0278842	-3.22158
WBGene00010115	aakb-1	-0.292349	5.09693	-3.78201	0.00508082	0.0297381	-3.56342
WBGene00003153	mca-3	-0.292824	8.71472	-4.9323	0.0010481	0.00935264	-1.936
WBGene00006709	ubc-14	-0.293094	5.13436	-3.48726	0.00784872	0.0403132	-4.02966
WBGene00017829	F26F4.9	-0.293262	3.85429	-3.92776	0.00411576	0.0256576	-3.04451
WBGene00013737	tpst-1	-0.294465	6.6856	-3.38958	0.00908812	0.0448708	-4.27738
WBGene00010725	erv-46	-0.295112	5.85043	-4.20582	0.00277711	0.019219	-2.99524
WBGene00000187	arl-1	-0.295401	5.40902	-5.50205	0.000514785	0.00553027	-1.13432
WBGene00044321	mrps-30	-0.295616	6.41134	-3.89331	0.00432471	0.0266411	-3.48889
WBGene00001749	gst-1	-0.297672	7.65236	-3.79929	0.00495471	0.0292793	-3.62151
WBGene00009189	F27D4.4	-0.298046	7.09784	-5.54365	0.000489613	0.00535959	-1.13267
WBGene00010766	mrps-27	-0.298432	6.26662	-3.82918	0.00474439	0.0284567	-3.58489
WBGene00004499	rps-30	-0.298614	9.83322	-4.01059	0.00365635	0.0235839	-3.2627
WBGene00019077	zipt-11	-0.298809	4.64386	-3.73121	0.00547165	0.0312006	-3.55996
WBGene00009353	sdhd-1	-0.299204	6.83508	-4.80927	0.00122945	0.0104836	-2.13684
WBGene00013354	snx-6	-0.299433	6.29989	-4.07081	0.00335696	0.0220956	-3.21628
WBGene00012983	men-1	-0.2998	7.26898	-3.56973	0.00694138	0.0369882	-3.98575
WBGene00011263	R13H4.5	-0.300276	4.05044	-3.45125	0.00828348	0.0418959	-3.84574
WBGene00008505	F01G4.6	-0.300806	10.1268	-3.80159	0.00493818	0.0292282	-3.57764
WBGene00012556	mrps-10	-0.300834	4.15363	-4.21854	0.00272831	0.0189611	-2.6951
WBGene00009668	cfim-1	-0.301114	4.38109	-3.30065	0.0103965	0.0496771	-4.176
WBGene00009002	hint-1	-0.30139	5.52039	-4.93571	0.00104351	0.0093392	-1.91378
WBGene00020683	ribo-1	-0.301648	8.92741	-4.93059	0.00105041	0.00936132	-1.93509
WBGene00011739	T12G3.4	-0.301702	3.91852	-3.32274	0.0100539	0.0484942	-4.00898
WBGene00022515	ttr-48	-0.302352	7.03924	-4.21939	0.00272507	0.0189475	-2.99262
WBGene00022394	natb-1	-0.302593	4.72247	-4.20668	0.0027738	0.0192051	-2.85088
WBGene00004254	pxf-1	-0.302916	6.08613	-3.3124	0.0102127	0.0490363	-4.39019
WBGene00021868	atln-1	-0.304459	7.19397	-3.947	0.00400379	0.0251883	-3.40206
WBGene00016810	C50D2.7	-0.305082	5.64571	-3.39785	0.00897559	0.0445111	-4.22859
WBGene00013004	mrpl-37	-0.305427	5.66044	-4.81776	0.0012159	0.0104282	-2.09161
WBGene00013040	Y49E10.21	-0.305705	4.75586	-3.46888	0.0080675	0.0411833	-3.99387
WBGene00022491	Y119D3B.14	-0.305883	4.60308	-3.85438	0.00457453	0.0276734	-3.36086
WBGene00004931	sod-2	-0.305998	6.40794	-4.14015	0.00304443	0.0205409	-3.11354
WBGene00006876	vab-10	-0.306266	9.51528	-4.29541	0.00245238	0.0175799	-2.84046
WBGene00004413	rpl-2	-0.306328	11.3355	-3.34128	0.00977574	0.0475552	-4.27679
WBGene00018827	pst-2	-0.307012	4.88727	-3.71443	0.00560773	0.0317807	-3.63381
WBGene00019333	moma-1	-0.308349	6.6548	-4.98632	0.000977835	0.00889121	-1.88966
WBGene00004016	phf-5	-0.309423	4.6044	-4.96899	0.000999804	0.00905758	-1.72611
WBGene00004427	rpl-15	-0.309655	10.9702	-4.78023	0.00127705	0.01079	-2.10903
WBGene00018391	rpb-4	-0.310695	4.97382	-4.80322	0.00123921	0.0105425	-2.02922
WBGene00006491	acl-3	-0.310982	4.29263	-3.82289	0.00478785	0.0286015	-3.33367
WBGene00020402	T10B11.6	-0.311044	4.49787	-3.92784	0.00411528	0.0256576	-3.2243
WBGene00017480	nstp-2	-0.311553	6.67875	-4.92459	0.00105856	0.00940006	-1.97567
WBGene00016418	hpo-27	-0.311836	6.95392	-3.54948	0.0071534	0.0377645	-4.02264
WBGene00017757	bra-2	-0.312461	4.22832	-3.81996	0.00480825	0.028648	-3.32147
WBGene00006996	zyg-11	-0.312746	5.9996	-3.41051	0.00880619	0.0439212	-4.23092
WBGene00022045	mrpl-55	-0.312895	4.27406	-4.73629	0.00135292	0.0113002	-1.9737
WBGene00012193	vps-25	-0.313365	4.97854	-5.23843	0.000711268	0.00694519	-1.42771
WBGene00018408	F44B9.5	-0.315583	4.97887	-3.73757	0.00542103	0.0310171	-3.6138
WBGene00004450	rpl-36	-0.315629	10.0914	-5.52195	0.000502574	0.00544626	-1.11277
WBGene00000554	cnb-1	-0.315681	6.01077	-6.18607	0.000232341	0.00320236	-0.309759
WBGene00011412	mrpl-16	-0.31583	5.55217	-3.86568	0.00450043	0.0274721	-3.48932
WBGene00000182	arf-1.2	-0.316613	8.90101	-5.29339	0.000664382	0.00663172	-1.43796
WBGene00004477	rps-8	-0.317997	11.3124	-5.12679	0.000818019	0.00772679	-1.61976
WBGene00004916	snr-3	-0.318492	6.27798	-4.74281	0.00134136	0.0112372	-2.22831
WBGene00017300	rpc-2	-0.318665	8.00517	-3.62813	0.00636649	0.0347817	-3.88262
WBGene00001167	eef-2	-0.31877	12.4279	-5.11681	0.000828385	0.00778082	-1.61368
WBGene00022380	Y94H6A.8	-0.32055	6.92888	-4.10997	0.00317645	0.0211711	-3.15855
WBGene00010922	M142.5	-0.320811	4.26342	-4.65497	0.00150656	0.0122134	-2.08714
WBGene00006721	ubh-1	-0.321679	4.73252	-3.47973	0.00793761	0.0406436	-3.97202
WBGene00009454	F36A2.7	-0.322168	8.58396	-4.66791	0.0014809	0.0120582	-2.31215
WBGene00013324	mrps-7	-0.322671	4.93096	-3.7087	0.00565494	0.0319531	-3.65043
WBGene00004479	rps-10	-0.323338	10.3773	-4.84152	0.00117882	0.0101988	-2.0337
WBGene00012497	ragc-1	-0.323492	6.17433	-5.05047	0.000900994	0.00835154	-1.79427
WBGene00012930	obr-1	-0.323862	6.98551	-3.77804	0.00511025	0.0298175	-3.66552
WBGene00000996	dif-1	-0.324095	7.50534	-3.54005	0.00725445	0.038082	-4.02833
WBGene00006478	tag-131	-0.324302	5.3481	-4.78928	0.00126201	0.0106996	-2.10166
WBGene00011771	T14G8.3	-0.32471	7.48533	-4.40626	0.00210607	0.01569	-2.70805
WBGene00010778	gpdh-2	-0.324798	8.04963	-3.57207	0.00691732	0.0369132	-3.96985
WBGene00019624	rnst-2	-0.326058	4.56432	-4.13484	0.00306722	0.0206758	-2.92522
WBGene00012244	mrps-11	-0.32697	5.30832	-5.64956	0.000431381	0.00493488	-0.93029
WBGene00007000	tufm-1	-0.32722	8.4073	-3.9587	0.00393733	0.0249291	-3.36567
WBGene00016195	erd-2.2	-0.328243	6.82507	-4.51132	0.00182614	0.0140647	-2.5646
WBGene00011247	mrpl-49	-0.328934	4.61293	-4.46918	0.00193327	0.014646	-2.44032
WBGene00022456	pfkb-1.1	-0.329099	6.9535	-5.2385	0.000711212	0.00694519	-1.54153
WBGene00013919	ZC506.1	-0.330095	6.7336	-4.49565	0.00186521	0.0142839	-2.58803
WBGene00014076	ZK792.1	-0.330368	4.82847	-4.47654	0.00191409	0.0145528	-2.47314
WBGene00016812	C50D2.9	-0.330559	4.81967	-4.56863	0.00169062	0.0133331	-2.33761
WBGene00020437	stt-3	-0.331132	9.01792	-4.63553	0.00154603	0.0124718	-2.35194
WBGene00011490	T05F1.4	-0.331517	4.0456	-3.90697	0.00424056	0.0262538	-3.13567
WBGene00009128	mrpl-54	-0.33192	3.98668	-3.40187	0.00892137	0.0443313	-3.90486
WBGene00011629	T08G11.1	-0.332457	8.20159	-4.29419	0.00245652	0.0176011	-2.86307
WBGene00013255	tric-1B.1	-0.332492	5.32501	-5.36912	0.000605207	0.00620421	-1.30127
WBGene00018321	sand-1	-0.332744	4.05172	-3.98824	0.00377463	0.0241573	-3.01363
WBGene00022027	vps-20	-0.33307	5.25483	-4.49295	0.00187203	0.0143159	-2.51632
WBGene00013360	tmed-4	-0.33335	6.91326	-4.77916	0.00127884	0.010799	-2.17871
WBGene00007586	ril-2	-0.333592	6.9331	-6.72999	0.000128666	0.00209776	0.327631
WBGene00013803	snx-13	-0.333741	5.94733	-4.29026	0.00246988	0.0176712	-2.87479
WBGene00004430	rpl-18	-0.33377	10.6673	-4.55895	0.00171271	0.0134215	-2.43194
WBGene00009179	kbp-3	-0.333892	3.60865	-3.68016	0.00589686	0.0328039	-3.3472
WBGene00017776	F25B5.5	-0.333976	4.89392	-3.86396	0.00451166	0.0275208	-3.40432
WBGene00004788	sft-4	-0.334375	7.4579	-6.07608	0.000262978	0.00350078	-0.447539
WBGene00021644	Y47G6A.18	-0.334596	6.59495	-4.17848	0.0028852	0.0198082	-3.05749
WBGene00000117	alh-11	-0.334877	5.7339	-3.9715	0.00386594	0.0245717	-3.34217
WBGene00013269	Y57A10A.29	-0.33493	3.87327	-4.01486	0.0036342	0.0234922	-2.91815
WBGene00006728	ubq-2	-0.33533	10.292	-5.75959	0.000378814	0.00448607	-0.800519
WBGene00011038	R05H5.3	-0.335391	6.08127	-3.99031	0.00376354	0.0241239	-3.33217
WBGene00010042	bcs-1	-0.335425	4.89064	-4.95339	0.00102004	0.00916797	-1.80451
WBGene00022862	ZK1236.1	-0.335514	4.33178	-4.72983	0.00136448	0.0113411	-1.99796
WBGene00302998	F53G2.12	-0.335591	3.862	-4.46096	0.00195493	0.0147901	-2.25067
WBGene00022122	trap-1	-0.336024	9.22939	-3.89522	0.00431281	0.02659	-3.45004
WBGene00002190	kin-2	-0.336341	7.6698	-4.75809	0.0013147	0.0110577	-2.1964
WBGene00044648	R144.13	-0.336348	3.52123	-3.63269	0.00632382	0.0346325	-3.39202
WBGene00013361	fars-2	-0.336729	5.41484	-5.11719	0.000827978	0.00778082	-1.65238
WBGene00022663	glrx-21	-0.336773	4.02651	-4.15565	0.00297894	0.0202188	-2.75299
WBGene00019693	ostd-1	-0.336878	7.69276	-3.90995	0.00422239	0.0261782	-3.45044
WBGene00010616	K07A1.10	-0.336984	5.29789	-3.77382	0.00514171	0.0299775	-3.6039
WBGene00303023	K07F5.22	-0.337249	4.40334	-4.23581	0.00266354	0.0186394	-2.73641
WBGene00002071	ile-2	-0.337369	6.55283	-5.18978	0.000755793	0.00729336	-1.60983
WBGene00007993	idhb-1	-0.337494	7.28439	-3.56663	0.00697343	0.0371323	-3.9904
WBGene00008409	mpst-1	-0.337571	5.20738	-4.45141	0.00198045	0.0149422	-2.5708
WBGene00007192	B0491.5	-0.337694	7.67316	-5.12637	0.000818456	0.00772679	-1.68243
WBGene00009122	tct-1	-0.337939	9.9739	-5.92073	0.000314067	0.00391012	-0.6018
WBGene00021829	mrpl-17	-0.337961	4.91718	-3.43318	0.00851117	0.0427262	-4.08068
WBGene00002915	let-805	-0.338246	9.03358	-4.53829	0.00176096	0.013655	-2.49221
WBGene00011743	T13F2.2	-0.338953	5.22081	-5.63347	0.000439719	0.00499808	-0.940397
WBGene00000159	aps-1	-0.339015	5.31353	-4.20133	0.00279457	0.0193038	-2.95449
WBGene00021248	Y22D7AL.10	-0.339187	8.05252	-3.63563	0.00629647	0.0345529	-3.87022
WBGene00022865	ufbp-1	-0.33963	5.69894	-4.91646	0.00106971	0.00948202	-1.95621
WBGene00004917	snr-4	-0.339743	6.65098	-4.87331	0.00113113	0.0099019	-2.0477
WBGene00019003	tmed-3	-0.340126	6.39454	-3.78725	0.00504222	0.0296308	-3.65245
WBGene00017924	mrps-21	-0.340815	4.26718	-4.21496	0.00274197	0.0190293	-2.73238
WBGene00007712	mrpl-34	-0.341318	4.77997	-5.55244	0.000484466	0.0053265	-0.974938
WBGene00018475	mrpl-14	-0.34153	5.55834	-4.73698	0.00135169	0.0112982	-2.19795
WBGene00018159	F37F2.2	-0.342112	4.94441	-4.90208	0.00108977	0.00963669	-1.88548
WBGene00015676	mct-6	-0.342159	7.1458	-3.89093	0.00433952	0.0267102	-3.48889
WBGene00016412	mrps-26	-0.342342	5.72019	-6.03273	0.000276248	0.00360944	-0.482868
WBGene00004920	snr-7	-0.342469	5.54452	-5.74129	0.00038705	0.00456171	-0.837242
WBGene00012371	W09G3.8	-0.342719	4.22911	-4.11407	0.00315813	0.021106	-2.87332
WBGene00004472	rps-3	-0.343164	11.1482	-5.97352	0.000295576	0.00377842	-0.513281
WBGene00002044	hyl-2	-0.343219	6.68708	-3.43048	0.00862213	0.0431923	-4.21829
WBGene00004485	rps-16	-0.343914	10.2214	-5.9325	0.000309837	0.00387703	-0.582274
WBGene00009119	ndk-1	-0.343986	9.8971	-4.58622	0.00165122	0.0131068	-2.40729
WBGene00016376	sec-10	-0.344687	5.6712	-3.58223	0.00681386	0.0365256	-3.94021
WBGene00022470	mrpl-19	-0.344801	5.45527	-5.59072	0.000462737	0.00515207	-1.02335
WBGene00012031	T25G3.4	-0.345251	7.20189	-4.39057	0.0021517	0.0159469	-2.73605
WBGene00020933	W02D3.4	-0.345498	5.19761	-5.87177	0.000332353	0.00406933	-0.631738
WBGene00004483	rps-14	-0.345689	10.501	-5.90972	0.00031808	0.00393362	-0.605639
WBGene00303011	F17C11.26	-0.345908	6.42558	-4.17713	0.00289066	0.0198196	-3.05838
WBGene00004419	rpl-7A	-0.346022	10.6625	-4.92941	0.001052	0.0093699	-1.90491
WBGene00004489	rps-20	-0.346079	10.6261	-5.45777	0.000543154	0.00572672	-1.18716
WBGene00004449	rpl-35	-0.347104	9.76147	-5.46994	0.000535188	0.00565885	-1.18753
WBGene00006934	vps-54	-0.347139	5.88302	-5.41143	0.000574675	0.00597441	-1.29291
WBGene00008769	mrpl-13	-0.347252	4.92514	-4.07489	0.00333762	0.0220171	-3.08778
WBGene00004436	rpl-24.1	-0.347625	10.8325	-5.16403	0.00078059	0.00748385	-1.57783
WBGene00020280	T06A1.5	-0.347772	6.00864	-3.92933	0.00410649	0.0256576	-3.42248
WBGene00016244	C30B5.2	-0.34823	5.75278	-6.87382	0.000110686	0.00190966	0.517518
WBGene00009440	idhg-1	-0.348569	7.07388	-4.32093	0.00236751	0.017103	-2.84104
WBGene00010139	F56A8.3	-0.348596	7.67636	-4.40381	0.00211311	0.0157337	-2.70857
WBGene00009082	dlat-1	-0.349172	8.35841	-3.85831	0.00454861	0.0275817	-3.52034
WBGene00017360	F10E9.11	-0.349175	3.10365	-3.40898	0.00882639	0.0440071	-3.60373
WBGene00007826	C30H6.9	-0.34951	3.64728	-3.97676	0.00383698	0.0244471	-2.90358
WBGene00003902	pab-1	-0.349855	11.0467	-3.69556	0.00576501	0.0323847	-3.72447
WBGene00007637	dhhc-7	-0.350204	4.96513	-5.49152	0.000521384	0.00557259	-1.08801
WBGene00010780	K11H3.3	-0.350295	6.75717	-3.42843	0.00868708	0.0434442	-4.22395
WBGene00006590	toc-1	-0.350662	5.93285	-5.31258	0.000648809	0.00653799	-1.42762
WBGene00018963	ucr-1	-0.350868	9.03739	-3.84901	0.00461018	0.0278436	-3.52437
WBGene00302986	Y37E11AM.4	-0.352117	4.22215	-4.16511	0.0029397	0.0200637	-2.79461
WBGene00015810	C16A3.5	-0.352197	7.82104	-4.86628	0.00114149	0.00996903	-2.04118
WBGene00012977	Y48A6C.4	-0.352414	5.02922	-5.70506	0.000403933	0.00469507	-0.820252
WBGene00007120	B0250.3	-0.352473	7.28834	-3.96978	0.00387544	0.0246215	-3.36569
WBGene00020693	lron-8	-0.3527	3.94509	-3.57392	0.00689835	0.0368518	-3.62139
WBGene00001945	his-71	-0.352716	6.22326	-5.54368	0.000489594	0.00535959	-1.13209
WBGene00009645	F42G10.1	-0.352955	4.38705	-3.31452	0.0101801	0.0488953	-4.15656
WBGene00009882	vha-17	-0.353025	7.35664	-3.82499	0.00477333	0.0285494	-3.58674
WBGene00007330	C05C10.3	-0.353132	7.85752	-3.3307	0.0100903	0.0485977	-4.36361
WBGene00022373	mrpl-15	-0.353512	5.90456	-4.81445	0.00122117	0.0104431	-2.11281
WBGene00004470	rps-1	-0.353699	11.3733	-5.32685	0.00063749	0.00644588	-1.34757
WBGene00001427	fkb-2	-0.353894	8.27466	-4.25133	0.00260673	0.0183623	-2.92581
WBGene00019658	K11H12.1	-0.354001	3.66806	-4.36839	0.00221803	0.0163188	-2.32453
WBGene00016249	mrpl-32	-0.354067	4.86002	-5.6167	0.000448593	0.00504983	-0.906017
WBGene00000975	dhs-12	-0.354171	4.83441	-5.27935	0.000676025	0.00672979	-1.34796
WBGene00006494	zipt-7.2	-0.354993	7.6161	-6.02289	0.000279361	0.0036403	-0.511088
WBGene00018735	F53B1.2	-0.355179	3.11788	-3.46883	0.00806807	0.0411833	-3.51383
WBGene00016057	C24D10.6	-0.355798	4.87292	-5.2301	0.000718683	0.00700835	-1.42136
WBGene00008514	mrpl-44	-0.356521	5.88652	-5.38989	0.000590004	0.00609054	-1.32182
WBGene00009126	pyk-1	-0.356831	8.01471	-3.76635	0.00519801	0.0301836	-3.66721
WBGene00007284	C03H12.1	-0.356892	5.3723	-4.62959	0.0015583	0.0125571	-2.33286
WBGene00013039	scav-3	-0.357217	6.19036	-4.39425	0.0021409	0.0158856	-2.73088
WBGene00010942	chch-3	-0.358161	6.34837	-5.56764	0.000475704	0.00527084	-1.10358
WBGene00001503	fum-1	-0.358539	8.23513	-4.87136	0.00113399	0.00992109	-2.02825
WBGene00013807	Y116A8C.30	-0.359586	4.69482	-5.61141	0.000451433	0.00506639	-0.88144
WBGene00009336	F32D8.14	-0.359938	5.54567	-4.34625	0.00228646	0.0166732	-2.76403
WBGene00010083	xdh-1	-0.360271	7.48902	-4.26146	0.00257034	0.0182052	-2.92226
WBGene00009577	F40F8.4	-0.360434	4.98227	-4.24895	0.00261535	0.0184091	-2.83621
WBGene00004495	rps-26	-0.3605	10.1924	-5.50202	0.000514808	0.00553027	-1.13706
WBGene00010333	copz-1	-0.360523	6.75753	-6.22509	0.000222433	0.00313588	-0.274425
WBGene00004679	rars-1	-0.3614	7.2431	-7.42745	6.33216e-05	0.00128685	1.11168
WBGene00000970	dhs-6	-0.361474	7.2169	-3.66667	0.00605342	0.0334995	-3.83912
WBGene00020197	mans-3	-0.362245	5.72361	-4.01905	0.00361263	0.0233834	-3.26916
WBGene00004408	rla-0	-0.362591	11.4929	-5.5899	0.000463188	0.00515207	-0.997471
WBGene00000392	cdd-2	-0.362765	4.83207	-4.96149	0.00100948	0.0091081	-1.7828
WBGene00000896	dad-1	-0.362994	6.81504	-4.87373	0.00113052	0.0099019	-2.04634
WBGene00007385	atp-5	-0.363157	9.35161	-4.86152	0.00114858	0.0100073	-2.0248
WBGene00019207	fgt-1	-0.363262	7.10522	-3.79108	0.00503009	0.029583	-3.64565
WBGene00007824	dlat-2	-0.363918	6.7146	-5.45557	0.000544605	0.00572841	-1.25316
WBGene00020396	T10B5.10	-0.364117	4.39285	-5.40652	0.000578135	0.00599309	-1.08295
WBGene00004488	rps-19	-0.364582	9.95795	-5.53597	0.000494152	0.00537876	-1.09689
WBGene00013804	Y116A8C.27	-0.364712	5.19846	-4.17005	0.00291943	0.0199614	-2.98692
WBGene00004190	pars-2	-0.365207	4.8271	-3.7815	0.00508459	0.0297381	-3.51918
WBGene00021920	mrps-25	-0.365297	4.93723	-5.82228	0.000352032	0.00426118	-0.655199
WBGene00021024	W04C9.2	-0.365346	5.91272	-5.30788	0.000652586	0.00655196	-1.433
WBGene00018674	F52C9.3	-0.366173	5.5567	-5.77027	0.000374098	0.00444801	-0.801275
WBGene00011045	gpx-2	-0.366476	6.30767	-6.702	0.000132528	0.00214311	0.296034
WBGene00009740	F45H10.3	-0.367006	7.18156	-5.70219	0.000405306	0.004702	-0.925196
WBGene00011500	T05G5.5	-0.367355	5.49343	-6.22777	0.000221771	0.00313217	-0.223571
WBGene00001566	acdh-13	-0.367417	5.50231	-3.8792	0.00441355	0.0271095	-3.4642
WBGene00015487	mrps-17	-0.367426	4.79098	-4.72907	0.00136586	0.0113461	-2.10236
WBGene00010911	M106.3	-0.368345	6.671	-4.67319	0.00147057	0.0120071	-2.33178
WBGene00013302	vti-1	-0.368757	4.11234	-4.67923	0.00145885	0.0119377	-2.0112
WBGene00019209	emc-1	-0.369072	7.47597	-5.96966	0.000296888	0.00378418	-0.579928
WBGene00013238	trap-4	-0.369904	9.066	-4.83264	0.00119254	0.0102862	-2.07037
WBGene00010670	tmed-1	-0.369966	5.05598	-4.10227	0.00321109	0.0213635	-3.06841
WBGene00015185	mrpl-41	-0.370374	5.2153	-4.41748	0.00207405	0.0155016	-2.62191
WBGene00001168	eef-1A.1	-0.370419	12.7711	-4.41552	0.00207962	0.0155321	-2.60502
WBGene00021839	nduf-5	-0.370602	6.22165	-5.06647	0.000882871	0.00822476	-1.77378
WBGene00002007	hsp-3	-0.370998	10.7381	-3.66363	0.00605238	0.0334995	-3.78125
WBGene00013268	tric-1B.2	-0.371167	4.0829	-5.50677	0.000511863	0.00551464	-0.867984
WBGene00004766	sel-9	-0.371872	7.14649	-6.61055	0.00014606	0.00229525	0.191539
WBGene00021923	Y55F3AM.5	-0.371971	3.59238	-3.8384	0.00468148	0.0281707	-3.09755
WBGene00011634	T09A5.5	-0.372046	4.97927	-4.24544	0.00262812	0.0184555	-2.84105
WBGene00008412	D2030.2	-0.372645	6.26728	-3.39804	0.0091878	0.0452904	-4.27485
WBGene00010645	fecl-1	-0.372773	5.94814	-6.6005	0.000147638	0.00231215	0.189839
WBGene00007786	rmd-2	-0.372981	7.31783	-4.13649	0.00306014	0.0206375	-3.11241
WBGene00011526	cox-15	-0.373223	5.99068	-6.22002	0.000223694	0.0031409	-0.267676
WBGene00022159	mppa-1	-0.373356	6.21526	-4.20854	0.00276658	0.0191717	-3.00724
WBGene00004446	rpl-32	-0.373797	10.3527	-6.1819	0.000233428	0.00320839	-0.270007
WBGene00001331	erd-2.1	-0.373938	7.30266	-4.66062	0.0014953	0.012142	-2.34176
WBGene00016068	C24H10.2	-0.374051	4.5686	-4.15177	0.00299518	0.0202825	-2.90137
WBGene00008459	mrpl-53	-0.374072	4.67308	-3.91961	0.0041642	0.0259112	-3.27606
WBGene00020275	atp-4	-0.374639	8.28243	-4.24464	0.00263106	0.0184673	-2.93568
WBGene00021536	Y42H9AR.1	-0.374784	6.87542	-5.02189	0.000934388	0.00859648	-1.83911
WBGene00018008	vpr-1	-0.375128	7.05638	-6.23597	0.000219755	0.00310986	-0.257774
WBGene00011139	R08B4.3	-0.375286	3.5751	-4.36126	0.00223984	0.0164141	-2.30466
WBGene00004498	rps-29	-0.375579	8.19517	-4.39452	0.00214012	0.0158856	-2.71483
WBGene00004491	rps-22	-0.376767	9.75439	-5.48582	0.00052499	0.00559418	-1.1667
WBGene00020142	aak-2	-0.377258	6.51871	-5.01041	0.000948182	0.0086856	-1.85618
WBGene00016962	C56C10.4	-0.377933	4.82564	-3.38374	0.00919777	0.0453093	-4.14478
WBGene00004415	rpl-4	-0.378302	11.5151	-5.38744	0.000591775	0.00610031	-1.264
WBGene00020089	R119.3	-0.378676	5.55089	-5.03291	0.000921351	0.00849445	-1.78231
WBGene00008979	slc-25A18.1	-0.378741	5.75921	-4.89235	0.00110358	0.00972233	-1.99442
WBGene00000207	asb-2	-0.378744	9.37492	-4.26844	0.00254561	0.0180992	-2.8831
WBGene00001620	glt-1	-0.378907	6.54029	-3.97898	0.00383793	0.0244471	-3.36168
WBGene00020155	T02B11.3	-0.378968	7.21726	-3.54921	0.00731499	0.0382763	-4.03299
WBGene00004487	rps-18	-0.379566	10.5653	-6.12922	0.000247654	0.00335805	-0.330714
WBGene00015552	C06G3.6	-0.379832	4.11098	-4.26309	0.00256454	0.0181815	-2.61768
WBGene00022366	Y92H12BL.5	-0.379864	3.72243	-3.954	0.00396387	0.0250116	-2.96314
WBGene00019240	H24K24.3	-0.380094	7.61746	-3.78745	0.00508304	0.0297381	-3.64592
WBGene00001365	exc-4	-0.381364	4.70029	-4.014	0.00363868	0.0235109	-3.13812
WBGene00012996	pinn-4	-0.38195	4.74638	-5.31535	0.000646597	0.00652459	-1.28312
WBGene00011864	T20F10.2	-0.381969	5.12811	-5.36273	0.000609972	0.00624009	-1.2845
WBGene00021350	Y37E3.8	-0.382196	10.7427	-5.71123	0.000401003	0.0046786	-0.854075
WBGene00010783	mrpl-36	-0.382434	3.88656	-3.74839	0.00533598	0.0306871	-3.33172
WBGene00006816	unc-84	-0.382497	6.47843	-4.1573	0.00297204	0.0201998	-3.08893
WBGene00303007	Y57G11C.1147	-0.382941	4.55718	-4.65519	0.00150612	0.0122134	-2.15952
WBGene00022336	Y82E9BR.3	-0.383152	10.6905	-5.86069	0.000336654	0.0041084	-0.664054
WBGene00020348	mrpl-23	-0.383278	4.70926	-4.96263	0.00100799	0.0091081	-1.75759
WBGene00010847	M04B2.4	-0.38345	5.27191	-3.55462	0.0071679	0.0378007	-3.9493
WBGene00010075	F55A11.1	-0.383452	6.66614	-3.60027	0.00679007	0.0365105	-3.96043
WBGene00004478	rps-9	-0.383908	11.0722	-6.33927	0.000196013	0.00283912	-0.0651745
WBGene00021626	rft-2	-0.384726	4.99197	-4.17917	0.00288241	0.0198082	-2.94249
WBGene00016790	C49H3.3	-0.385344	5.50138	-5.12171	0.000823274	0.00775695	-1.65553
WBGene00011304	mnk-1	-0.385436	8.19644	-5.01485	0.000942815	0.0086525	-1.82857
WBGene00013311	sec-61	-0.385621	10.6546	-3.60363	0.00666983	0.036021	-3.88222
WBGene00009276	F30F8.9	-0.38565	5.07737	-4.12213	0.0031225	0.0209626	-3.04175
WBGene00013237	Y56A3A.19	-0.385794	6.57263	-6.05572	0.000269122	0.00354748	-0.483468
WBGene00018240	cox-17	-0.386616	2.97962	-3.53459	0.00731363	0.0382763	-3.36539
WBGene00014022	ZK637.2	-0.386897	5.64304	-4.56111	0.00170775	0.0134052	-2.45804
WBGene00004435	rpl-23	-0.386898	10.3412	-6.73892	0.000127461	0.00209138	0.392977
WBGene00010794	dld-1	-0.38758	8.2381	-5.1977	0.000748347	0.00723093	-1.57708
WBGene00016631	C44B7.11	-0.387988	6.44473	-3.77686	0.00520867	0.0302131	-3.68092
WBGene00005153	srf-3	-0.388063	5.685	-3.71751	0.00565542	0.0319531	-3.73893
WBGene00009688	F44E5.1	-0.38807	7.8786	-5.59655	0.00045952	0.00512993	-1.05091
WBGene00006935	vars-1	-0.388081	5.6794	-6.02372	0.0002791	0.0036401	-0.491339
WBGene00018035	sek-4	-0.388385	4.10846	-3.4675	0.00808422	0.041223	-3.83861
WBGene00003090	lys-1	-0.388709	8.87575	-3.58859	0.00688533	0.0368031	-3.94469
WBGene00000183	arf-3	-0.388736	9.15642	-4.80394	0.00123805	0.0105425	-2.10941
WBGene00022031	Y65B4A.8	-0.389257	5.1803	-4.22433	0.00270642	0.0188458	-2.90339
WBGene00011875	cox-14	-0.38996	4.88559	-4.73569	0.00135399	0.0113002	-2.11062
WBGene00004448	rpl-34	-0.390186	9.7221	-6.72561	0.000129263	0.00210273	0.365956
WBGene00020216	trap-2	-0.391259	8.88839	-4.56819	0.00169162	0.0133339	-2.45122
WBGene00022089	Y69A2AR.18	-0.391378	9.8549	-5.10958	0.000835975	0.00783582	-1.67098
WBGene00020109	R151.6	-0.391517	5.14502	-4.5988	0.00162367	0.0129222	-2.34857
WBGene00012375	mecr-1	-0.391548	6.00839	-5.78421	0.000368038	0.00440232	-0.813214
WBGene00021820	nipa-1	-0.391697	6.22581	-3.52117	0.00767491	0.0397448	-4.08262
WBGene00009575	F40F8.1	-0.391782	4.90555	-3.95708	0.00394644	0.0249484	-3.26411
WBGene00004442	rpl-28	-0.391954	9.45198	-5.83611	0.000346409	0.00421702	-0.718549
WBGene00008117	gsr-1	-0.392462	7.57406	-6.13179	0.000246939	0.00335362	-0.376758
WBGene00009164	hrdl-1	-0.392628	6.3253	-7.18494	8.05489e-05	0.00151888	0.842667
WBGene00009274	F30F8.5	-0.393315	4.52042	-3.34972	0.00967527	0.0471904	-4.13477
WBGene00004454	rpl-36.A	-0.393874	10.3399	-6.53808	0.000157866	0.0024246	0.158275
WBGene00010419	atp-1	-0.394332	11.3959	-4.60497	0.00161035	0.0128507	-2.35176
WBGene00020215	T04G9.4	-0.394749	4.07352	-3.48585	0.00786522	0.0403427	-3.79917
WBGene00004305	ran-4	-0.394838	6.2021	-6.20374	0.000227796	0.00316625	-0.295424
WBGene00016844	sucg-1	-0.39523	6.14938	-4.26073	0.00257295	0.0182117	-2.92747
WBGene00018604	uggt-1	-0.395277	8.11054	-3.86283	0.0045723	0.0276712	-3.52472
WBGene00004494	rps-25	-0.39544	10.682	-6.73921	0.000127423	0.00209138	0.399746
WBGene00013736	gtf-2A2	-0.395762	4.22414	-5.18096	0.00076419	0.00734565	-1.34275
WBGene00019875	mca-2	-0.395981	6.55613	-3.65914	0.00624603	0.0343335	-3.87062
WBGene00004421	rpl-10	-0.396469	11.2165	-7.19063	8.00895e-05	0.0015122	0.919561
WBGene00012344	ola-1	-0.396645	8.28123	-7.123	8.57393e-05	0.00158057	0.793901
WBGene00000507	cit-1.1	-0.396775	4.39638	-4.62483	0.00156822	0.0126009	-2.1656
WBGene00006911	vha-2	-0.39685	9.97417	-3.7045	0.00577564	0.032422	-3.74102
WBGene00011971	lron-9	-0.396866	7.09798	-4.57928	0.00166664	0.0132061	-2.46252
WBGene00006434	prdx-2	-0.397161	9.5889	-4.60421	0.00161197	0.0128567	-2.3871
WBGene00008237	nstp-10	-0.397547	5.89991	-4.64459	0.0015275	0.0123358	-2.35488
WBGene00012543	nkcc-1	-0.39792	5.74159	-3.41312	0.00902604	0.0446864	-4.23026
WBGene00017777	F25B5.6	-0.398403	6.90993	-6.8701	0.000111114	0.00191205	0.48825
WBGene00021021	mrpl-30	-0.398519	4.83328	-6.21457	0.000225058	0.00314309	-0.148289
WBGene00004473	rps-4	-0.399057	11.0037	-5.44257	0.000553281	0.00580455	-1.20016
WBGene00004758	sek-1	-0.399199	5.6494	-8.22258	2.9957e-05	0.000754174	1.96259
WBGene00008922	F17C11.11	-0.399949	5.82402	-4.03359	0.00355912	0.0231187	-3.25802
WBGene00004409	rla-1	-0.399958	10.2793	-7.00819	9.63646e-05	0.00172073	0.698876
WBGene00021562	nuo-5	-0.400253	8.41717	-5.60505	0.000454878	0.00509732	-1.03239
WBGene00009776	F46B6.12	-0.400286	4.78454	-5.81243	0.000356099	0.00428563	-0.640654
WBGene00022453	ncap-1	-0.400396	5.39966	-6.37702	0.000188053	0.00277265	-0.0334973
WBGene00020185	pgk-1	-0.400515	7.7825	-4.60867	0.00160241	0.012808	-2.40862
WBGene00004420	rpl-9	-0.40066	10.527	-5.76854	0.000374858	0.00444982	-0.784571
WBGene00020682	T22D1.3	-0.400977	6.70491	-3.97923	0.00387876	0.024632	-3.36889
WBGene00003169	mec-5	-0.401436	5.40266	-6.21453	0.000225068	0.00314309	-0.230625
WBGene00017613	F20A1.1	-0.401562	5.86258	-4.33834	0.00231147	0.0167894	-2.79944
WBGene00021327	mrpl-38	-0.40179	6.04827	-5.61562	0.000449173	0.00505251	-1.03241
WBGene00303009	mrpl-42	-0.402064	4.32051	-5.32798	0.000636607	0.00644135	-1.1699
WBGene00044608	glrx-22	-0.402225	4.50281	-5.03016	0.000924587	0.0085169	-1.61964
WBGene00009499	ent-6	-0.402374	4.77704	-5.43853	0.000556007	0.00582051	-1.12503
WBGene00004414	rpl-3	-0.403684	12.218	-6.74902	0.000126112	0.0020812	0.438642
WBGene00007197	prdh-1	-0.403702	4.96363	-3.74324	0.00539626	0.0309376	-3.60575
WBGene00008436	DH11.2	-0.403718	6.46793	-3.61737	0.00667236	0.0360215	-3.93816
WBGene00012354	cox-4	-0.403777	8.58571	-6.00881	0.000283886	0.00367983	-0.514966
WBGene00004426	rpl-14	-0.404021	10.022	-6.73887	0.000127468	0.00209138	0.386887
WBGene00001151	ech-2	-0.40469	4.8136	-5.33261	0.000632983	0.00640906	-1.27295
WBGene00013984	ZK512.4	-0.404994	3.87117	-4.98839	0.000975251	0.00887862	-1.50435
WBGene00000245	bca-1	-0.405349	5.35932	-7.66864	5.01393e-05	0.00110284	1.42266
WBGene00009307	F32A11.1	-0.405993	6.60571	-6.05784	0.000268473	0.00354207	-0.480978
WBGene00018533	F47B7.2	-0.406072	7.25532	-4.2738	0.00252977	0.0180126	-2.90887
WBGene00018218	F40A3.3	-0.406119	6.77895	-5.27499	0.00067969	0.0067436	-1.49421
WBGene00020269	erfa-1	-0.406343	7.95186	-7.40848	6.45109e-05	0.00130048	1.10228
WBGene00016118	C25H3.9	-0.406676	7.89305	-6.23993	0.000218788	0.00309926	-0.239447
WBGene00022307	Y77E11A.2	-0.406864	5.97392	-3.75694	0.00540492	0.0309513	-3.7037
WBGene00004424	rpl-12	-0.407062	10.5563	-6.49244	0.000165839	0.00251786	0.108356
WBGene00003384	moc-1	-0.407135	3.14444	-3.44342	0.00838132	0.0422721	-3.56304
WBGene00000178	aqp-10	-0.407534	6.43952	-4.35037	0.00227356	0.0166118	-2.80087
WBGene00004497	rps-28	-0.407598	9.06825	-7.77032	4.55182e-05	0.00103822	1.50203
WBGene00004456	rpl-43	-0.407697	9.05415	-5.58751	0.000464518	0.00515848	-1.04565
WBGene00000230	atp-3	-0.408164	9.35413	-5.56366	0.000477983	0.00528289	-1.07171
WBGene00017159	F01F1.2	-0.40818	4.81542	-5.30755	0.00065285	0.00655196	-1.30695
WBGene00012222	W03C9.6	-0.40832	3.74904	-3.60131	0.00662405	0.0358452	-3.51735
WBGene00302968	Y62E10A.24	-0.408394	4.60174	-6.08769	0.000259542	0.00348639	-0.258434
WBGene00017925	F29B9.11	-0.409094	7.64598	-4.81172	0.00122551	0.010467	-2.12072
WBGene00016435	C35B1.5	-0.410277	7.39068	-4.52613	0.00179003	0.0138298	-2.53448
WBGene00017997	mrpl-1	-0.410353	5.93129	-4.68067	0.00145605	0.0119214	-2.30481
WBGene00004416	rpl-5	-0.41063	10.8042	-6.18309	0.000233116	0.00320734	-0.259992
WBGene00006725	ubl-1	-0.41063	9.95791	-5.85105	0.000340444	0.00414781	-0.690242
WBGene00021469	Y39G10AR.11	-0.411279	6.27353	-3.8515	0.00471643	0.0283129	-3.569
WBGene00022078	epg-9	-0.412035	5.46845	-4.85896	0.00115239	0.0100275	-2.01718
WBGene00021420	trap-3	-0.412144	8.8339	-4.81716	0.00121685	0.0104302	-2.09596
WBGene00010345	F59F5.7	-0.412321	5.52749	-3.75368	0.00541144	0.0309766	-3.67525
WBGene00004476	rps-7	-0.412951	10.9861	-7.20986	7.85595e-05	0.00149475	0.936555
WBGene00006519	cox-6A	-0.414121	7.55705	-4.74917	0.00133019	0.0111626	-2.21087
WBGene00004412	rpl-1	-0.414595	10.3171	-6.36597	0.000190344	0.00278977	-0.0472303
WBGene00008554	F07C6.3	-0.414807	2.89646	-3.57916	0.006845	0.0366196	-3.26907
WBGene00009330	F32D8.5	-0.414874	3.84572	-3.7555	0.00528093	0.0305366	-3.30858
WBGene00019076	mrpl-24	-0.414953	5.04786	-5.58645	0.000465104	0.00516112	-0.977476
WBGene00001632	gly-7	-0.415142	6.9849	-6.01509	0.000281857	0.00366637	-0.531384
WBGene00012434	Y11D7A.10	-0.416579	5.309	-6.67694	0.000136093	0.00218264	0.3312
WBGene00021533	Y42G9A.3	-0.416694	4.8285	-4.37144	0.00220877	0.0162669	-2.62826
WBGene00001784	gst-36	-0.416776	5.90446	-4.57712	0.00167148	0.0132244	-2.45249
WBGene00006573	tin-10	-0.41685	4.80305	-4.63862	0.00153969	0.0124275	-2.23445
WBGene00000530	clh-3	-0.417006	3.85235	-4.24805	0.00261863	0.018415	-2.56226
WBGene00007130	B0272.4	-0.417197	5.83135	-3.32344	0.0103188	0.0494336	-4.37726
WBGene00021960	tmem-258	-0.417488	6.26647	-4.78426	0.00127032	0.0107516	-2.16963
WBGene00002265	lec-2	-0.417743	7.48676	-4.54961	0.00173434	0.0135195	-2.49871
WBGene00014309	F07H5.5	-0.41797	10.2553	-5.70147	0.00040565	0.0047023	-0.87595
WBGene00012674	bed-1	-0.418102	2.97262	-3.30482	0.0103309	0.0494593	-3.72583
WBGene00003061	lpd-5	-0.419798	6.93324	-5.71898	0.000397351	0.00466084	-0.907488
WBGene00011510	pdha-1	-0.420261	8.20613	-6.03753	0.000274743	0.00359595	-0.48443
WBGene00021503	ctsa-4.2	-0.420542	5.75172	-4.49001	0.00187949	0.0143487	-2.56975
WBGene00008876	F16A11.1	-0.421639	6.54117	-7.28393	7.29591e-05	0.0014192	0.948962
WBGene00007587	mma-1	-0.421784	6.83786	-6.08153	0.000261358	0.00349439	-0.450527
WBGene00010905	mrps-34	-0.422103	5.11566	-7.68007	4.95947e-05	0.00109739	1.46545
WBGene00010174	F56H9.2	-0.422193	5.61885	-5.99279	0.000289127	0.00371846	-0.525385
WBGene00007108	gspd-1	-0.422343	6.73391	-4.53991	0.00175711	0.0136323	-2.52394
WBGene00004482	rps-13	-0.423345	10.0408	-7.80201	4.41759e-05	0.00101859	1.55212
WBGene00011831	T19B10.2	-0.423528	9.43124	-4.51969	0.00180564	0.0139286	-2.51241
WBGene00019650	K11D12.11	-0.423687	3.54936	-3.54013	0.00725352	0.038082	-3.54701
WBGene00019481	cogc-6	-0.424201	6.26364	-5.93395	0.000309322	0.00387385	-0.631968
WBGene00019760	calu-1	-0.424719	9.11488	-3.87269	0.00457162	0.0276712	-3.50404
WBGene00010338	F59F4.3	-0.424752	4.05596	-6.08134	0.000261414	0.00349439	-0.128908
WBGene00015492	lnp-1	-0.425218	5.08555	-4.9878	0.000975992	0.00887991	-1.78924
WBGene00014088	ZK809.8	-0.425227	5.6079	-4.99159	0.000971262	0.0088532	-1.84477
WBGene00022798	fahd-1	-0.425556	4.80821	-3.57384	0.0070075	0.0372333	-3.84991
WBGene00012804	Y43F4B.7	-0.425701	5.42283	-3.62126	0.0066306	0.0358615	-3.87633
WBGene00044049	sfxn-5	-0.426055	5.75556	-4.47778	0.00191087	0.0145358	-2.58783
WBGene00011740	mrpl-51	-0.426058	5.0681	-6.78851	0.000120988	0.0020306	0.49253
WBGene00013018	Y48G10A.1	-0.426202	6.16858	-5.7839	0.000368173	0.00440232	-0.819726
WBGene00021286	tald-1	-0.426334	8.6035	-3.70762	0.00585351	0.0326741	-3.77172
WBGene00007959	C35C5.10	-0.427115	6.42804	-4.79851	0.00124686	0.0105942	-2.1524
WBGene00012361	mrpl-12	-0.427589	5.90059	-6.86436	0.000111778	0.00191733	0.497453
WBGene00006472	tag-123	-0.428046	7.48342	-3.75778	0.00544881	0.0310943	-3.71147
WBGene00004451	rpl-37	-0.429564	8.63892	-5.27573	0.00067907	0.0067436	-1.46577
WBGene00013094	Y51H1A.3	-0.429623	7.67512	-7.39788	6.51863e-05	0.00130752	1.08688
WBGene00016142	mrps-18C	-0.429702	6.30481	-6.37454	0.000188565	0.00277743	-0.0909974
WBGene00019800	mtss-1	-0.429923	5.73985	-4.88027	0.00112098	0.00984213	-2.01029
WBGene00019061	F58F12.1	-0.430143	8.19249	-7.37484	6.6681e-05	0.00133029	1.06915
WBGene00045483	oxy-5	-0.431167	5.62584	-5.66348	0.000424313	0.00487499	-0.945095
WBGene00004417	rpl-6	-0.431816	10.9194	-6.18302	0.000233135	0.00320734	-0.257923
WBGene00007402	ugt-60	-0.431992	4.09186	-3.3203	0.0100918	0.0485977	-4.06708
WBGene00011543	acl-2	-0.432018	5.03077	-3.72457	0.00563368	0.0318911	-3.65641
WBGene00019900	vdac-1	-0.432569	10.0092	-5.48941	0.000522717	0.00558281	-1.15718
WBGene00008806	mboa-7	-0.433953	4.85752	-5.85228	0.000339958	0.00414531	-0.603907
WBGene00003066	lpl-1	-0.434301	5.15387	-5.02216	0.000934069	0.00859648	-1.75169
WBGene00006574	tin-13	-0.434316	5.66371	-6.2862	0.000207838	0.00298028	-0.167709
WBGene00006919	vha-10	-0.434592	8.82901	-3.77272	0.00532741	0.0306616	-3.66808
WBGene00016591	C42C1.13	-0.434705	2.59893	-3.4512	0.00828409	0.0418959	-3.3767
WBGene00018151	F37C12.3	-0.434799	6.40145	-6.93069	0.000104356	0.00182445	0.556671
WBGene00019880	R05D3.6	-0.435164	4.39588	-4.86064	0.00114989	0.0100128	-1.83062
WBGene00017423	F13C5.2	-0.435176	4.34728	-5.34239	0.000625414	0.0063411	-1.15775
WBGene00000263	F23H11.5	-0.436138	8.12542	-6.40728	0.000181928	0.00269577	-0.0340734
WBGene00010988	metr-1	-0.436222	10.2391	-5.43841	0.000556089	0.00582051	-1.22022
WBGene00006862	pnk-4	-0.436883	3.99848	-5.18225	0.000762959	0.00733858	-1.27726
WBGene00020812	acdh-7	-0.436901	7.51969	-3.8765	0.00459	0.027733	-3.5284
WBGene00009447	F35H8.2	-0.437131	3.17533	-3.55018	0.00714599	0.0377389	-3.40599
WBGene00000941	ddp-1	-0.437274	6.28559	-6.64707	0.000140482	0.00223367	0.232256
WBGene00009992	F53F4.10	-0.437658	7.70116	-5.0708	0.000878031	0.0081881	-1.7583
[truncated: 1,109 more rows]

## Sheet: jy3 vs. jy3 jy9
S5 Table. Differentially expressed genes in pals-25(jy111), pals-25(icb98), and pals-22(jy3) mutants compared to wild-type animals, and differentially expressed genes in pals-22(jy3) mutants compared to pals-22(jy3) pals-25(jy9) double mutants.
Differentially expressed genes in pals-23(jy3) compared to pals-22(jy3) pals-25(jy9) as determined by limma-voom (adjusted pval<0.05) - analysis performed on genes UP log2 fold change > 2
WS235
WormBase Gene ID	Gene name	Log2 fold change	AveExpr	t	pval	adj. pval	B
WBGene00044708	pals-11	13.7186	1.23614	21.3814	2.42044e-08	6.37459e-06	9.40717
WBGene00022476	fbxa-75	13.3676	1.06059	22.8668	1.42561e-08	5.30255e-06	9.77986
WBGene00012091	pals-29	13.1931	1.55376	21.9784	1.94843e-08	6.26112e-06	9.56224
WBGene00195165	F57G4.11	13.1846	1.54966	14.2622	5.71448e-07	5.668e-05	6.83543
WBGene00008267	C53A5.9	12.8318	1.3732	22.6568	1.53321e-08	5.49977e-06	9.72971
WBGene00009898	dod-23	12.7977	2.45398	17.5828	1.12308e-07	1.75158e-05	8.22762
WBGene00009061	pals-14	12.7113	2.62288	15.6074	2.84266e-07	3.61479e-05	7.44907
WBGene00008067	C43D7.4	12.664	0.707801	10.2482	7.08563e-06	0.000307696	4.46212
WBGene00007659	pals-5	12.3394	0.942357	17.8302	1.00686e-07	1.68315e-05	8.31583
WBGene00012726	Y39G8B.5	12.066	1.59849	17.9847	9.41141e-08	1.60946e-05	8.37012
WBGene00009169	F26F2.4	12.06	0.802272	19.0312	6.04321e-08	1.23166e-05	8.72081
WBGene00015225	B0507.8	12.0189	4.99839	40.289	1.24096e-10	3.93017e-07	13.4013
WBGene00007134	pals-28	11.7832	1.36612	17.7227	1.05559e-07	1.74099e-05	8.27754
WBGene00050906	F20E11.17	11.6386	1.17177	10.4644	6.05899e-06	0.000275675	4.61576
WBGene00007662	pals-8	11.6048	0.179457	23.6207	1.10364e-08	4.76649e-06	9.95397
WBGene00044014	F15H10.10	11.4677	0.506716	11.2332	3.55082e-06	0.000195663	5.13495
WBGene00021081	pals-33	11.4586	2.79058	37.5023	2.1971e-10	4.74676e-07	12.2188
WBGene00007657	pals-3	11.4524	1.54797	12.7749	1.33338e-06	9.5836e-05	6.06234
WBGene00007655	C17H1.2	11.2997	0.0275877	19.9473	4.17848e-08	9.56422e-06	9.0031
WBGene00015834	math-5	11.2365	-0.00306795	12.2675	1.81789e-06	0.000114858	5.77237
WBGene00304201	T07H8.11	11.1054	1.69815	8.18416	3.71366e-05	0.000995529	2.79997
WBGene00007661	pals-7	11.0244	0.98673	22.6208	1.55256e-08	5.49977e-06	9.72168
WBGene00077629	K10G4.13	10.9691	-0.138686	41.6582	9.40258e-11	3.93017e-07	12.4943
WBGene00007656	pals-2	10.8456	2.05853	14.731	4.45013e-07	4.8047e-05	7.05761
WBGene00009168	F26F2.3	10.5937	1.95977	9.13352	1.66684e-05	0.000564904	3.61136
WBGene00008068	sdz-6	10.5625	1.732	10.7663	4.89245e-06	0.000241026	4.82454
WBGene00005582	sri-70	10.5579	0.237709	12.3602	1.71628e-06	0.00010994	5.82632
WBGene00015227	ddn-1	10.4714	6.32716	41.7265	1.077e-10	3.93017e-07	14.3735
WBGene00020227	T05A8.1	10.4597	-0.391202	31.0092	1.0176e-09	1.37635e-06	11.4283
WBGene00044416	C08E3.15	10.4284	-0.0051426	7.57727	6.45373e-05	0.00145483	2.23418
WBGene00019450	K06H6.2	10.4069	-0.0236469	7.44357	7.32339e-05	0.00157453	2.10405
WBGene00008269	C53A5.11	10.3379	0.339383	15.0806	3.71073e-07	4.3736e-05	7.21679
WBGene00015600	fbxa-165	10.3085	0.934818	12.6257	1.45887e-06	0.000100954	5.97871
WBGene00007674	C18D4.4	10.2625	0.301395	19.2028	5.63224e-08	1.18023e-05	8.77373
WBGene00007658	pals-4	10.2582	2.34072	11.0788	3.94264e-06	0.000211002	5.03672
WBGene00050959	F26F2.9	10.2406	-0.488276	10.6599	5.27239e-06	0.000252227	4.75128
WBGene00010821	M01G12.7	10.2335	0.358827	15.654	2.77757e-07	3.59344e-05	7.468
WBGene00044707	pals-15	10.1503	-0.146617	13.0645	1.1228e-06	8.61083e-05	6.2199
WBGene00007654	C17H1.1	10.099	-0.567557	26.7212	3.41032e-09	2.02955e-06	10.7336
WBGene00023483	Y75B8A.39	10.0736	-0.00210194	11.8978	2.29542e-06	0.000137707	5.55136
WBGene00086568	Y2H9A.6	10.0292	2.39899	21.0596	2.72727e-08	6.87735e-06	9.40133
WBGene00012400	Y6E2A.7	10.0065	0.569376	25.8304	4.61003e-09	2.638e-06	10.5597
WBGene00008302	pals-38	10.0054	2.16802	14.1873	5.95152e-07	5.74641e-05	6.81216
WBGene00019699	math-34	9.87661	0.114653	8.24414	3.52261e-05	0.000958125	2.85463
WBGene00044237	pals-9	9.80483	0.650739	17.6296	1.09997e-07	1.74099e-05	8.24341
WBGene00020357	T08E11.1	9.76306	2.45749	10.0561	8.16285e-06	0.000333676	4.31747
WBGene00045401	eol-1	9.684	4.80798	28.6933	2.36766e-09	1.65823e-06	11.8266
WBGene00007660	pals-6	9.56403	3.39876	14.363	5.41185e-07	5.41042e-05	6.9795
WBGene00015835	math-6	9.5498	-0.837986	13.5533	8.46665e-07	7.21427e-05	6.4712
WBGene00020228	T05A8.2	9.5145	-0.856271	13.6131	8.1845e-07	7.15069e-05	6.50144
WBGene00008507	F01G10.4	9.48693	-0.478998	18.1199	8.87588e-08	1.53553e-05	8.40256
WBGene00007132	pals-27	9.48532	1.63949	18.5251	7.46461e-08	1.35594e-05	8.55792
WBGene00019449	K06H6.1	9.43521	-0.320125	7.60441	6.29153e-05	0.00143326	2.26296
WBGene00008069	C43D7.7	9.42952	-0.904157	12.9254	1.2189e-06	9.11297e-05	6.13688
WBGene00020637	fbxa-7	9.34841	-0.539087	10.0595	8.14241e-06	0.000333676	4.32542
WBGene00008873	F15H10.6	9.32312	-0.96045	35.3103	3.57201e-10	5.90492e-07	11.8663
WBGene00044711	pals-10	9.31141	-0.960884	15.298	3.32079e-07	4.0832e-05	7.29488
WBGene00010508	K02E2.7	9.29885	-0.567845	18.3474	8.04997e-08	1.44298e-05	8.47578
WBGene00017214	F07E5.9	9.27532	2.0043	11.2658	3.47378e-06	0.000192433	5.16114
WBGene00044212	Y68A4A.13	9.24871	4.71044	15.0368	3.79536e-07	4.3855e-05	7.35394
WBGene00009166	F26F2.1	9.22881	4.06364	14.722	4.47104e-07	4.8047e-05	7.18582
WBGene00044760	Y71H2AM.25	9.18647	1.26798	14.4502	5.16442e-07	5.33585e-05	6.92568
WBGene00044183	F09C6.13	9.17863	-0.631885	14.4298	5.22107e-07	5.35717e-05	6.90447
WBGene00018102	math-28	9.08426	-0.277058	10.2257	7.20324e-06	0.00031126	4.44593
WBGene00011161	chil-18	9.07275	0.1663	13.4962	8.74622e-07	7.32318e-05	6.44779
WBGene00013634	Y105C5A.9	9.06511	0.685124	7.17149	9.52435e-05	0.0018919	1.83258
WBGene00202499	B0507.15	9.0531	-0.705548	26.8542	3.23664e-09	2.02733e-06	10.7356
WBGene00018345	F42C5.3	9.01549	2.81983	11.7287	2.55954e-06	0.000148174	5.46514
WBGene00194951	Y105C5A.1274	8.99537	-1.09969	9.23276	1.53918e-05	0.000534279	3.69545
WBGene00020875	T28A11.13	8.95566	-0.739727	23.0636	1.11853e-08	4.76649e-06	9.93878
WBGene00195172	K10G4.14	8.95565	-1.1378	19.3239	5.36136e-08	1.13952e-05	8.76112
WBGene00022550	droe-8	8.94499	3.57172	37.4264	2.23332e-10	4.74676e-07	13.1374
WBGene00008015	fbxa-174	8.93631	-0.759032	28.2484	2.15501e-09	1.65823e-06	10.9633
WBGene00045393	F26D11.13	8.92675	1.00578	23.9501	8.13436e-09	4.11992e-06	10.203
WBGene00010004	F53H2.1	8.92228	1.84185	13.5493	8.48566e-07	7.21427e-05	6.49946
WBGene00009170	F26F2.5	8.90674	0.211871	12.1383	1.97083e-06	0.000122404	5.69466
WBGene00044085	Y105C5B.30	8.88259	-1.16334	15.4946	3.0075e-07	3.792e-05	7.36869
WBGene00007131	pals-26	8.83943	3.29474	20.2053	3.77717e-08	9.06398e-06	9.40338
WBGene00013754	fbxa-116	8.83908	0.108072	9.1078	1.70182e-05	0.000571734	3.59174
WBGene00004402	rom-3	8.81517	1.91103	13.9965	6.60743e-07	6.14408e-05	6.73795
WBGene00015223	B0507.6	8.80963	3.38675	24.3842	8.58432e-09	4.11992e-06	10.6205
WBGene00022189	Y71H2AR.2	8.77877	-1.20694	10.3865	6.40852e-06	0.000286324	4.55914
WBGene00044182	F09C6.12	8.72136	-0.870145	12.8531	1.27248e-06	9.41888e-05	6.09321
WBGene00194902	Y39H10B.3	8.71781	1.11484	12.9951	1.16963e-06	8.78874e-05	6.18343
WBGene00009908	F49H6.5	8.6903	2.03577	7.45076	7.27348e-05	0.00156606	2.0747
WBGene00015224	B0507.7	8.6544	1.90659	14.9985	3.87115e-07	4.43039e-05	7.23016
WBGene00010206	F57G4.1	8.61299	-0.90672	11.9397	2.23477e-06	0.00013571	5.56863
WBGene00044427	F56A6.5	8.55638	-1.34043	21.1215	2.31022e-08	6.37459e-06	9.37546
WBGene00011848	chil-27	8.45842	-1.4012	15.3604	3.21757e-07	3.98925e-05	7.29353
WBGene00022758	ZK488.6	8.38375	-1.42603	9.30437	1.45385e-05	0.000513784	3.75456
WBGene00020326	math-38	8.38055	2.44762	11.0591	3.9961e-06	0.000211646	5.02226
WBGene00086560	ZK355.8	8.28959	2.49885	10.9426	4.32867e-06	0.000224397	4.94073
WBGene00022546	ZC196.2	8.28783	1.16868	18.5223	7.47327e-08	1.35594e-05	8.56417
WBGene00044207	Y6G8.5	8.28413	-0.224357	14.5457	4.90805e-07	5.1424e-05	6.95833
WBGene00138721	pals-37	8.28397	3.77529	13.6839	7.86403e-07	6.96434e-05	6.63199
WBGene00015832	math-16	8.2769	-1.46465	13.1504	1.06774e-06	8.40427e-05	6.23733
WBGene00045338	M01B2.13	8.25195	0.672017	12.4467	1.62719e-06	0.000107312	5.87493
WBGene00015833	math-17	8.20506	-1.10281	12.2483	1.83974e-06	0.000115492	5.74547
WBGene00008842	chil-28	8.16921	-1.50755	9.37645	1.37323e-05	0.000493499	3.81151
WBGene00008872	F15H10.5	8.12997	-1.55713	22.4866	1.343e-08	5.21957e-06	9.71679
WBGene00194645	Y105C5A.1269	8.1194	0.580267	9.50338	1.24312e-05	0.000456669	3.90574
WBGene00020613	T20D4.7	8.09818	2.86369	16.4546	1.88427e-07	2.59575e-05	7.97675
WBGene00015760	C14C6.6	8.09343	0.0202993	8.63634	2.51276e-05	0.000761831	3.20044
WBGene00008301	pals-39	7.96153	5.05081	19.1543	5.74523e-08	1.18719e-05	9.21486
WBGene00235307	B0507.17	7.92399	0.0205136	17.4363	1.19893e-07	1.80561e-05	8.15437
WBGene00013294	pals-30	7.82329	2.93244	21.9943	1.93735e-08	6.26112e-06	9.98217
WBGene00013372	Y61B8B.2	7.81969	-1.69936	23.7961	8.53682e-09	4.11992e-06	9.97782
WBGene00015602	fbxa-158	7.79474	2.02484	16.8098	1.59529e-07	2.26045e-05	8.06838
WBGene00219309	F26F2.13	7.75103	-0.138815	10.5429	5.7286e-06	0.000264585	4.66945
WBGene00044013	F15H10.9	7.74267	-1.74666	12.048	2.08627e-06	0.000128263	5.61238
WBGene00020364	T08E11.8	7.69714	0.611752	9.59196	1.16046e-05	0.000434897	3.97445
WBGene00009077	F23B2.10	7.69082	0.336518	11.0435	4.03897e-06	0.000212339	5.00897
WBGene00206359	C05E4.15	7.65594	-1.20269	10.8456	4.62929e-06	0.000233473	4.8701
WBGene00219493	C18D4.12	7.63431	1.78118	13.1281	1.08172e-06	8.40427e-05	6.29751
WBGene00015491	C05E4.12	7.56698	-1.82921	13.9285	6.86026e-07	6.33956e-05	6.60648
WBGene00015599	fbxa-164	7.50461	-1.85567	13.4321	9.07248e-07	7.46173e-05	6.35909
WBGene00015762	C14C6.8	7.49612	-0.6654	8.41583	3.03356e-05	0.000858047	3.01618
WBGene00015222	B0507.5	7.48002	-1.87911	25.0508	5.65484e-09	3.11603e-06	10.1832
WBGene00015226	B0507.9	7.45146	-0.133495	15.0331	3.80246e-07	4.3855e-05	7.17512
WBGene00015221	B0507.4	7.39785	-1.92448	29.6352	1.46562e-09	1.4776e-06	10.9064
WBGene00044787	pals-36	7.36159	2.08813	11.8013	2.44214e-06	0.000143613	5.51137
WBGene00014944	Y68A4A.12	7.35544	-0.256062	12.5207	1.55511e-06	0.000105648	5.90733
WBGene00022547	ZC196.3	7.3225	1.19772	10.6543	5.29328e-06	0.000252415	4.74876
WBGene00014162	chil-9	7.3183	-1.97963	14.3895	5.33541e-07	5.40112e-05	6.81122
WBGene00011160	R09D1.4	7.31293	-0.783045	12.1827	1.9167e-06	0.000119818	5.70494
WBGene00021654	Y47G7B.2	7.24894	1.49782	29.6637	1.45433e-09	1.4776e-06	11.5646
WBGene00005961	srx-70	7.24317	-1.99822	29.5752	1.48971e-09	1.4776e-06	10.8738
WBGene00022713	ZK355.3	7.21187	-0.641494	17.3278	1.1302e-07	1.75158e-05	8.17351
WBGene00018234	F40E12.1	7.20926	-2.01305	22.9994	1.1213e-08	4.76649e-06	9.72901
WBGene00021409	Y38C1AB.7	7.15464	-2.03748	17.3225	1.0774e-07	1.74099e-05	8.12433
WBGene00008009	fbxa-171	7.15459	-2.0466	30.6041	1.13128e-09	1.40259e-06	10.9912
WBGene00020546	zig-13	7.06716	-1.71221	10.71	5.08971e-06	0.000247577	4.77164
WBGene00015828	math-14	7.02826	2.94819	8.97353	1.89824e-05	0.000622697	3.37299
WBGene00016281	pals-32	6.98873	3.85591	21.7114	2.14537e-08	6.37459e-06	10.0777
WBGene00019421	K05F6.10	6.97882	-0.684213	10.3319	6.66682e-06	0.000295205	4.51952
WBGene00015114	B0281.8	6.92417	-0.950484	8.94321	1.94602e-05	0.000632158	3.46583
WBGene00007467	chil-3	6.91605	0.484588	9.1976	1.58312e-05	0.00054271	3.66422
WBGene00194646	Y105C5A.1270	6.87773	2.51277	8.95524	1.92689e-05	0.000627747	3.38054
WBGene00022869	ZK1240.4	6.87609	-1.38558	14.3709	5.33651e-07	5.40112e-05	6.82844
WBGene00044181	F09C6.11	6.86958	-1.78483	18.271	7.02706e-08	1.3234e-05	8.45997
WBGene00007673	C18D4.3	6.81386	-2.21797	28.7421	1.87474e-09	1.64072e-06	10.6885
WBGene00012093	T27E7.9	6.792	-0.571231	12.2639	1.82191e-06	0.000114858	5.75122
WBGene00022545	ZC196.1	6.75665	1.65578	15.0895	3.69374e-07	4.3736e-05	7.31999
WBGene00020640	fbxa-73	6.7365	-2.24351	14.7796	4.00323e-07	4.51212e-05	7.0349
WBGene00010754	K10G4.5	6.72758	-0.229842	11.8317	2.39481e-06	0.000141952	5.50062
WBGene00010753	K10G4.4	6.63731	-0.538662	12.6735	1.41732e-06	9.89992e-05	5.98166
WBGene00015839	math-10	6.63278	0.177958	10.2548	7.0516e-06	0.000307665	4.46641
WBGene00195181	F15H10.12	6.62561	-2.31019	22.4343	1.36822e-08	5.21957e-06	9.53451
WBGene00015593	C08E3.1	6.61294	4.75231	8.33731	3.24717e-05	0.000896314	2.62276
WBGene00015761	C14C6.7	6.59917	-1.51693	9.57382	1.17688e-05	0.000439939	3.96366
WBGene00016527	fbxa-47	6.52146	-0.800132	12.8225	1.2959e-06	9.48816e-05	6.05607
WBGene00018614	pals-31	6.50492	1.89151	13.6448	8.03929e-07	7.07743e-05	6.59967
WBGene00019451	nstp-7	6.47266	-1.98436	9.03674	1.80278e-05	0.00059604	3.54593
WBGene00007181	B0462.1	6.42786	-1.03354	15.5521	2.57147e-07	3.4467e-05	7.46032
WBGene00011539	fbxa-135	6.39314	2.20485	13.9009	6.96612e-07	6.35841e-05	6.74648
WBGene00011847	chil-26	6.38262	-2.44327	10.494	5.93208e-06	0.000271562	4.61476
WBGene00007469	chil-4	6.38238	-1.34328	9.96973	8.70574e-06	0.000350065	4.25687
WBGene00008615	F09C6.1	6.38172	-1.71436	10.3675	6.49721e-06	0.000288554	4.53601
WBGene00021404	trpl-3	6.3666	1.08289	11.9042	2.28599e-06	0.000137707	5.57344
WBGene00012505	pals-13	6.3406	-2.05429	16.6952	1.436e-07	2.07426e-05	7.87189
WBGene00023266	F07E5.10	6.31296	-2.0636	12.7757	1.31518e-06	9.49866e-05	6.00404
WBGene00023225	B0281.7	6.29525	-1.67231	9.22977	1.54287e-05	0.000534279	3.69856
WBGene00015108	B0281.1	6.26191	-0.400015	10.215	7.2602e-06	0.000312188	4.43649
WBGene00015837	math-8	6.24195	-1.79663	10.4283	6.21817e-06	0.000279304	4.57638
WBGene00206393	W04G5.16	6.22428	-2.51752	13.6632	7.25124e-07	6.53842e-05	6.50831
WBGene00012399	Y6E2A.5	6.22246	3.52822	28.2781	2.13683e-09	1.65823e-06	12.0485
WBGene00022565	ZC239.2	6.21969	-2.50858	22.679	1.2545e-08	5.18457e-06	9.54269
WBGene00000025	abu-2	6.20439	-2.54107	6.69013	0.000154532	0.00260186	1.39642
WBGene00021179	fbxa-86	6.17399	-0.294424	17.2757	1.09568e-07	1.74099e-05	8.19489
WBGene00045475	T07A5.7	6.13572	1.10942	17.9146	8.31057e-08	1.47196e-05	8.61616
WBGene00008850	F15B9.6	6.11856	3.38278	21.1741	2.48505e-08	6.37459e-06	9.9445
WBGene00012051	T26E4.9	6.09866	-2.57041	16.4233	1.63501e-07	2.29488e-05	7.72825
WBGene00021408	trpl-4	6.08326	0.117056	10.8608	4.58079e-06	0.000232435	4.88563
WBGene00021013	W03G1.8	6.08001	-1.20839	15.3637	2.76642e-07	3.59344e-05	7.38277
WBGene00004149	trpl-5	6.07583	0.441642	7.26149	8.72416e-05	0.00177078	1.91661
WBGene00012267	W04G5.7	6.07436	-2.58652	21.3669	2.01999e-08	6.26112e-06	9.22208
WBGene00045188	B0284.5	6.07137	0.657846	11.065	3.97983e-06	0.000211646	5.02896
WBGene00015603	fbxa-159	6.06645	-2.59298	17.5675	9.59494e-08	1.6222e-05	8.13208
WBGene00008268	srt-32	6.04142	-2.61432	15.7192	2.31033e-07	3.12483e-05	7.44946
WBGene00044523	F37B4.14	6.02557	-2.60002	16.2386	1.78773e-07	2.48578e-05	7.65426
WBGene00022375	Y94H6A.2	6.01701	3.81857	17.4768	1.17738e-07	1.80561e-05	8.51175
WBGene00219293	B0334.20	5.98632	-2.24029	15.3356	2.80662e-07	3.59974e-05	7.3136
WBGene00007471	chil-6	5.97764	-0.744945	8.79575	2.19828e-05	0.000692103	3.34611
WBGene00007465	chil-1	5.95848	0.794815	7.30168	8.39115e-05	0.00172914	1.92857
WBGene00007472	chil-7	5.9565	-2.08105	7.89472	4.81318e-05	0.00119152	2.57269
WBGene00017415	F13A2.6	5.89793	-0.594188	10.0341	8.2972e-06	0.000338207	4.30547
WBGene00010686	K08F9.3	5.89184	0.518017	21.0738	2.25556e-08	6.37459e-06	9.55762
WBGene00015605	C08E3.13	5.86482	5.92956	11.5687	2.84085e-06	0.00016319	5.02931
WBGene00004509	rrf-2	5.82201	5.63507	39.942	1.3208e-10	3.93017e-07	14.8904
WBGene00019349	trx-5	5.80101	-1.15784	12.3618	1.65915e-06	0.000108744	5.8128
WBGene00021405	Y38C1AB.3	5.79605	-0.951578	12.3198	1.72173e-06	0.00010994	5.78417
WBGene00077546	C01A2.9	5.77606	-2.72756	12.651	1.30097e-06	9.48816e-05	5.98414
WBGene00010808	sepa-1	5.76782	-2.74339	20.2856	3.05724e-08	7.58093e-06	8.91304
WBGene00009167	F26F2.2	5.74661	-2.73687	12.0071	2.01722e-06	0.000124532	5.59385
WBGene00019314	K02E7.10	5.74098	3.09834	12.3811	1.69425e-06	0.00010994	5.84349
WBGene00011168	R09D1.12	5.72958	-1.25762	12.2837	1.72173e-06	0.00010994	5.77556
WBGene00271651	F19B10.14	5.72615	0.169987	7.88881	4.83913e-05	0.00119596	2.53246
WBGene00009675	F44A6.3	5.72606	-0.395626	8.79464	2.20033e-05	0.000692103	3.34368
WBGene00044379	F40H7.12	5.69597	-1.97266	10.5688	5.62398e-06	0.000263125	4.66685
WBGene00018353	fbxa-182	5.68925	5.70369	23.7156	1.06926e-08	4.76649e-06	10.905
WBGene00138715	Y6G8.14	5.67743	-2.77357	12.334	1.58435e-06	0.00010618	5.80687
WBGene00235133	T26H5.14	5.67215	3.43353	10.9267	4.37626e-06	0.000224937	4.83726
WBGene00013961	ZK285.2	5.66697	-2.21881	11.2726	3.41704e-06	0.000190407	5.12678
WBGene00044709	pals-12	5.64541	-2.80459	20.8309	2.47423e-08	6.37459e-06	9.03827
WBGene00044238	C30H6.12	5.63398	-0.953643	8.23336	3.55615e-05	0.000963722	2.86764
WBGene00009835	F47H4.2	5.60265	3.59964	14.0822	6.30335e-07	5.96265e-05	6.83506
WBGene00000636	col-60	5.59642	3.54689	3.4839	0.00827693	0.0411349	-3.24381
WBGene00014673	C08H9.9	5.56357	-0.91402	5.92458	0.000352386	0.00460703	0.521946
WBGene00044208	Y6G8.6	5.50817	-2.48107	8.74983	2.28412e-05	0.000710945	3.31477
WBGene00007297	C04F12.1	5.49964	7.50019	57.8827	6.57296e-12	9.77924e-08	17.9862
WBGene00008858	pals-1	5.46088	3.51413	14.3607	5.41842e-07	5.41042e-05	6.9893
WBGene00012052	T26E4.10	5.44501	-2.90463	16.9467	1.27582e-07	1.86095e-05	7.86604
WBGene00219377	F47C12.12	5.4318	-1.62503	9.87823	9.32526e-06	0.000369977	4.18675
WBGene00007470	chil-5	5.35984	0.0932254	8.37832	3.13358e-05	0.00087965	2.97564
WBGene00000694	col-120	5.35676	3.63152	3.61873	0.00679939	0.0362585	-3.06295
WBGene00015829	math-15	5.29155	2.94069	9.50573	1.24083e-05	0.000456669	3.76159
WBGene00014046	clec-60	5.27943	4.30076	8.7075	2.36659e-05	0.000730499	2.9408
WBGene00019452	K06H6.4	5.26172	-1.61351	7.38064	7.77713e-05	0.00164363	2.08763
WBGene00006894	ver-1	5.21778	-0.397007	7.43841	7.35948e-05	0.00157683	2.12528
WBGene00011052	arrd-11	5.19896	-0.00692644	9.22872	1.54416e-05	0.000534279	3.69128
WBGene00006927	vit-3	5.1551	3.47372	4.59623	0.00176586	0.0141971	-1.62317
WBGene00012398	Y6E2A.4	5.15495	2.50094	17.2718	1.21361e-07	1.80561e-05	8.4477
WBGene00044783	T26H5.10	5.13067	1.50167	6.68554	0.000155266	0.0026053	1.20182
WBGene00206517	T27F7.12	5.11336	-1.57008	10.8556	4.40462e-06	0.000224937	4.89567
WBGene00003708	nhr-118	5.11121	-0.953167	12.5867	1.31516e-06	9.49866e-05	6.01856
WBGene00017095	E02C12.10	5.10479	-1.5747	11.0832	3.70635e-06	0.000201252	5.05617
WBGene00077438	C18D4.10	5.07649	-0.843087	13.9815	5.797e-07	5.71178e-05	6.7471
WBGene00022548	ZC196.4	5.0756	3.23494	20.8555	2.48408e-08	6.37459e-06	9.98064
WBGene00004811	skr-5	5.07072	1.10854	8.08411	4.05853e-05	0.0010538	2.64668
WBGene00009802	F47B8.1	4.97457	-3.13297	19.146	4.84512e-08	1.04472e-05	8.51434
WBGene00015537	C06E4.8	4.93404	2.37814	14.5782	4.82396e-07	5.09338e-05	7.11609
WBGene00008099	C44H9.4	4.92066	3.92077	28.8653	1.81133e-09	1.64072e-06	12.3977
WBGene00044521	Y5H2A.4	4.90994	-0.589739	5.38563	0.000658026	0.00710974	-0.129504
WBGene00006929	vit-5	4.89587	1.95733	4.293	0.00264292	0.0189775	-1.87799
WBGene00012058	T26F2.2	4.88878	1.99761	16.0085	2.13754e-07	2.91764e-05	7.89062
WBGene00012456	Y17D7C.2	4.87481	1.34774	7.15079	9.7197e-05	0.00190432	1.70616
WBGene00022282	Y74C10AR.2	4.86699	-2.00012	8.48886	2.84883e-05	0.000818769	3.0972
WBGene00045415	Y43F8B.15	4.8634	2.00341	13.1565	1.06396e-06	8.40427e-05	6.33198
WBGene00194695	B0462.5	4.81666	1.74446	10.4285	6.21747e-06	0.000279304	4.54847
WBGene00015757	C14C6.3	4.81605	-0.201496	6.26643	0.000241756	0.0035542	0.885154
WBGene00012381	Y2H9A.4	4.80887	4.67332	31.7542	8.40499e-10	1.25049e-06	13.2121
WBGene00016773	oac-10	4.70213	-0.471711	3.73281	0.00576836	0.0323124	-2.40323
WBGene00022674	ZK177.9	4.69634	-0.797013	12.7794	1.16839e-06	8.78874e-05	6.12387
WBGene00008843	arrd-9	4.66916	0.452342	8.64467	2.49513e-05	0.000759154	3.18517
WBGene00005548	sri-36	4.66424	-2.00941	6.10382	0.000288691	0.0040368	0.760639
WBGene00017706	F22E5.7	4.65796	-1.44805	8.22072	3.5959e-05	0.000972725	2.86405
WBGene00021122	W09G12.8	4.64822	1.265	9.36543	1.38523e-05	0.000496612	3.74579
WBGene00019576	lido-5	4.61136	-1.26306	8.11659	3.94283e-05	0.00103459	2.77106
WBGene00006928	vit-4	4.60395	3.31239	3.7841	0.0053604	0.0308161	-2.82125
WBGene00014759	F46A8.1	4.5574	0.923997	6.20994	0.000257033	0.00370916	0.711866
WBGene00020639	fbxa-71	4.50524	-1.58973	8.15799	3.8006e-05	0.00101155	2.81025
WBGene00005344	srh-127	4.43199	-2.03284	8.51797	2.77322e-05	0.000805858	3.12421
WBGene00050899	T10C6.15	4.42182	2.51078	19.6561	3.93007e-08	9.27436e-06	9.51971
WBGene00013616	fbxa-148	4.37385	-2.244	10.8685	4.07173e-06	0.000213307	4.94792
WBGene00009839	fbxa-188	4.32727	2.97307	18.2984	6.96056e-08	1.3234e-05	9.01221
WBGene00015598	fbxa-163	4.27745	0.45582	7.0752	0.000104717	0.00201516	1.69572
WBGene00020080	math-37	4.23929	0.278501	6.97778	0.000115375	0.0021404	1.60928
WBGene00017705	F22E5.6	4.19358	0.822759	13.7722	6.52271e-07	6.10345e-05	6.77997
WBGene00007813	jmjd-3.3	4.16912	0.188788	18.3497	6.79129e-08	1.31222e-05	8.70274
WBGene00016497	vps-32.2	4.1656	-1.59552	5.20046	0.000822926	0.00824477	-0.324614
WBGene00022096	Y69A2AR.25	4.16411	1.98926	10.9361	4.34803e-06	0.000224618	4.89397
WBGene00020327	clec-21	4.16188	-1.81026	5.76401	0.000422758	0.0052811	0.369515
WBGene00012910	Y46G5A.20	4.13958	3.86491	12.1353	1.97452e-06	0.000122404	5.58593
WBGene00008617	F09C6.3	4.13834	-2.17473	5.6153	0.000501906	0.00594535	0.201371
WBGene00004810	skr-4	4.08988	6.11108	15.0688	3.73335e-07	4.3736e-05	7.0477
WBGene00021176	Y9C9A.1	4.08887	1.31701	19.6191	3.98951e-08	9.27436e-06	9.36828
WBGene00001668	gpa-6	4.0835	3.05813	7.14996	9.72767e-05	0.00190432	1.49159
WBGene00016639	C44B12.6	4.07456	2.36501	21.8159	1.71081e-08	5.9194e-06	10.2676
WBGene00012069	T26H5.4	4.06119	0.0759477	6.40606	0.000208123	0.00317895	1.0071
WBGene00018903	F55G1.7	4.00072	1.50853	7.17	9.5383e-05	0.00189214	1.68704
WBGene00020981	W03D2.6	3.99611	4.4641	14.84	4.2031e-07	4.6667e-05	7.15617
WBGene00022083	Y69A2AR.12	3.96692	3.41791	12.6503	1.43733e-06	9.99278e-05	5.95146
WBGene00018385	F43C11.8	3.95827	-0.160104	12.2657	1.60599e-06	0.000107147	5.87946
WBGene00005643	srp-2	3.93976	2.11091	7.22122	9.07261e-05	0.00182162	1.6742
WBGene00195240	Y39B6A.69	3.93789	-0.651083	5.73331	0.000437898	0.00541163	0.290179
WBGene00000027	abu-4	3.93301	-1.34963	3.87377	0.00471952	0.0283192	-2.13969
WBGene00021193	math-44	3.92243	2.49107	11.4657	3.0403e-06	0.000173309	5.23055
WBGene00019931	R07C12.1	3.91832	0.136492	14.4612	4.45112e-07	4.8047e-05	7.08393
WBGene00009840	fbxa-189	3.90771	3.36637	13.8518	7.15873e-07	6.49436e-05	6.68047
WBGene00044362	F42G2.7	3.90412	-0.113258	13.2611	8.76143e-07	7.32318e-05	6.4453
WBGene00012822	Y43F8B.12	3.8941	3.0445	10.056	8.16359e-06	0.000333676	4.14374
WBGene00016766	C49C8.2	3.8517	3.48145	27.7983	2.45202e-09	1.65823e-06	12.15
WBGene00011005	R04B5.7	3.85105	-2.13748	7.18196	9.42719e-05	0.00187753	1.90895
WBGene00014047	clec-61	3.84312	-0.473427	6.82924	0.000134015	0.00237649	1.50369
WBGene00001778	gst-30	3.80608	-1.08797	6.13688	0.000278391	0.00393883	0.785108
WBGene00022690	math-49	3.79678	0.223779	12.3431	1.52965e-06	0.000104395	5.94482
WBGene00017709	F22E5.11	3.78941	-2.04751	6.6984	0.00015322	0.00258753	1.41688
WBGene00021118	clec-125	3.75611	1.25516	6.06824	0.000300249	0.00414773	0.492573
WBGene00021703	cpt-3	3.7492	0.524711	3.91613	0.00444581	0.0272089	-2.26835
WBGene00011183	R09H10.6	3.71212	-0.504464	3.76003	0.0055479	0.0316616	-2.37524
WBGene00022570	sdz-35	3.70848	0.449417	8.4361	2.98097e-05	0.000848009	2.99421
WBGene00015113	B0281.6	3.69254	0.262857	9.57556	1.11765e-05	0.000424193	3.99602
WBGene00015758	nhr-155	3.68028	0.882042	4.20667	0.00297185	0.0206517	-1.89347
WBGene00020774	T24E12.5	3.67833	5.10824	7.24179	8.8927e-05	0.00178903	1.21175
WBGene00013620	fbxa-111	3.66596	-2.41681	8.85489	1.90932e-05	0.000624328	3.47841
WBGene00044206	T26H5.9	3.63236	5.35121	7.57529	6.46573e-05	0.00145533	1.49854
WBGene00015601	fbxa-166	3.6293	3.74236	7.81726	5.16578e-05	0.0012398	2.06131
WBGene00009897	skpo-1	3.6078	1.291	7.39417	7.67703e-05	0.00163458	1.93346
WBGene00004041	plg-1	3.55439	4.56274	21.0982	2.26328e-08	6.37459e-06	10.1405
WBGene00016920	C54E4.5	3.5325	5.97462	12.5857	1.49478e-06	0.000102802	5.51088
WBGene00009841	fbxa-134	3.52426	-1.65417	5.52979	0.000554695	0.00632394	0.093135
WBGene00008906	oac-17	3.51389	-0.434805	5.61133	0.000504226	0.00596808	0.12026
WBGene00013837	fbxa-30	3.49614	0.40762	8.72138	2.31336e-05	0.000718544	3.25431
WBGene00021627	Y47D7A.15	3.48268	5.74714	3.81365	0.00513947	0.0299393	-3.35239
WBGene00045347	C14A6.9	3.47647	-0.814181	10.2779	6.2323e-06	0.000279304	4.57023
WBGene00015597	fbxa-162	3.41272	0.230095	5.37122	0.000669469	0.00718641	-0.243861
WBGene00010355	clec-229	3.39913	-0.671338	3.31903	0.0105609	0.0483017	-3.02817
WBGene00016525	fbxa-12	3.39271	0.0463384	5.8459	0.000385108	0.00493084	0.356742
WBGene00022870	ZK1240.5	3.359	2.50192	7.32962	8.16792e-05	0.00170438	1.71773
WBGene00008010	C38D9.2	3.33496	1.43142	9.56209	1.18763e-05	0.000442846	3.87692
WBGene00006926	vit-2	3.33273	7.25915	4.1093	0.00339667	0.0226922	-3.12942
WBGene00220140	Y34F4.7	3.3266	-1.23893	4.38214	0.00234419	0.0174036	-1.41656
WBGene00019858	R03H10.6	3.30528	1.98347	7.80112	5.24279e-05	0.00125608	2.25474
WBGene00017711	F22E5.13	3.28856	3.03175	12.6543	1.41507e-06	9.89992e-05	5.97483
WBGene00015455	C04G6.5	3.2873	1.95173	6.5836	0.000172599	0.00278518	0.985037
WBGene00022572	ZC239.14	3.27755	2.82661	5.33405	0.000699986	0.0074071	-0.647639
WBGene00206536	C14A6.16	3.26565	2.86382	13.1448	1.00457e-06	8.05294e-05	6.33556
WBGene00018352	fbxc-20	3.26293	1.43626	12.8292	1.13355e-06	8.6487e-05	6.2578
WBGene00194713	F19B10.13	3.2199	1.32583	7.00995	0.000111728	0.00210951	1.52598
WBGene00001387	far-3	3.21288	4.45536	9.27523	1.48792e-05	0.000520876	3.25765
WBGene00022824	ZK813.5	3.21135	1.26942	12.9862	1.03129e-06	8.20507e-05	6.35208
WBGene00014701	C43D7.1	3.19087	-2.03926	5.18425	0.000839379	0.008343	-0.320058
WBGene00017470	F14H12.2	3.19004	0.331719	10.3968	5.71069e-06	0.000264585	4.65995
WBGene00021743	Y50D4B.4	3.18949	5.64225	12.4438	1.6301e-06	0.000107312	5.44231
WBGene00044527	Y39H10B.2	3.1828	4.55945	15.6582	2.77186e-07	3.59344e-05	7.53698
WBGene00018662	math-30	3.18146	-2.0507	7.6441	5.60793e-05	0.00132017	2.41972
WBGene00194746	pals-20	3.145	0.0868358	10.5722	5.02801e-06	0.000246075	4.78854
WBGene00008676	oac-15	3.13931	-0.380684	4.50558	0.00198927	0.0154308	-1.32737
WBGene00219750	Y38C1AA.19	3.13649	-0.654131	4.31266	0.00257365	0.018633	-1.56927
WBGene00044491	Y54G2A.48	3.13305	-1.98584	9.1737	1.46709e-05	0.000516077	3.73335
WBGene00004093	ppw-1	3.09272	8.63405	21.4923	2.32381e-08	6.37459e-06	9.90292
WBGene00013019	Y48G10A.2	3.07134	5.12149	27.8998	2.38122e-09	1.65823e-06	12.3902
WBGene00020220	clec-140	3.04436	-1.46369	6.17009	0.000262872	0.00377875	0.855249
WBGene00007440	C08E8.4	3.01718	3.0544	7.05583	0.000106746	0.0020335	1.34011
WBGene00021859	fbxa-39	2.99399	-0.183637	7.14146	9.56326e-05	0.00189457	1.82035
WBGene00013364	Y60A3A.16	2.96272	0.750921	6.31953	0.000228306	0.00340696	0.830175
WBGene00021741	Y50D4B.2	2.94579	-0.288068	6.26423	0.000242333	0.00355916	0.86568
WBGene00021186	Y9D1A.1	2.92198	3.81808	9.81733	9.76477e-06	0.000379344	3.8078
WBGene00018696	pho-6	2.91645	2.81452	11.7929	2.32222e-06	0.000138755	5.4567
WBGene00019590	K09F6.7	2.90323	4.42697	7.77751	5.3578e-05	0.00127135	1.8306
WBGene00016526	fbxa-8	2.89144	-0.578829	5.45072	0.00060897	0.00673124	-0.0731758
WBGene00195177	Y43F8B.25	2.87266	0.785586	9.69325	9.70481e-06	0.000378972	4.10757
WBGene00022872	ZK1240.8	2.86997	-1.85351	4.04126	0.00373214	0.0242263	-1.86238
WBGene00022345	fbxa-138	2.8516	0.367051	7.51881	6.59059e-05	0.00146711	2.16445
WBGene00001854	hil-3	2.82444	5.47763	7.24907	8.83005e-05	0.00178254	1.04999
WBGene00020459	fbxa-23	2.81519	-0.882229	9.2359	1.39484e-05	0.000498858	3.78645
WBGene00011130	zip-6	2.8136	0.729247	10.0051	7.64136e-06	0.000319349	4.35385
WBGene00021496	Y40C5A.3	2.80546	1.81288	6.90507	0.000124114	0.00224097	1.34507
WBGene00000664	col-89	2.78763	3.24545	3.42301	0.00905277	0.0434755	-3.47852
WBGene00011583	T07D10.3	2.78412	-0.656545	3.34552	0.0101531	0.0469999	-2.99922
WBGene00020457	fbxa-67	2.76074	4.94082	17.5348	1.08785e-07	1.74099e-05	8.44465
WBGene00007133	B0284.3	2.75794	2.19565	10.7789	4.40855e-06	0.000224937	4.82671
WBGene00007694	C23H4.6	2.75226	3.00647	8.85603	2.09101e-05	0.000667114	3.09632
WBGene00018921	sago-2	2.74206	7.37464	14.1765	5.98665e-07	5.74641e-05	6.35912
WBGene00012101	zip-10	2.73566	2.29759	7.79626	5.26623e-05	0.00125764	2.19638
WBGene00022321	fbxa-25	2.7277	-1.66457	5.91716	0.000339776	0.0044935	0.595618
WBGene00015569	C07D10.5	2.71898	4.19926	8.5269	2.75759e-05	0.000802886	2.58864
WBGene00015100	B0280.2	2.70445	3.00359	5.84657	0.000384815	0.00493084	-0.0551436
WBGene00021111	W09C3.3	2.69438	-0.693105	8.50764	2.56729e-05	0.000765454	3.17618
WBGene00008105	C45B11.2	2.69316	-0.407996	6.24671	0.000241754	0.0035542	0.869961
WBGene00020032	R12E2.6	2.6724	-0.839729	3.65734	0.00643004	0.0348004	-2.50984
WBGene00006248	str-216	2.67232	-2.03433	3.7048	0.00600505	0.0332007	-2.34311
WBGene00018997	F57B9.3	2.66482	2.97419	6.38502	0.000212843	0.00323131	0.588183
WBGene00206494	C15H11.16	2.65717	-1.6423	7.51348	6.34962e-05	0.00144009	2.29318
WBGene00013569	bath-36	2.6538	2.05403	13.831	6.30891e-07	5.96265e-05	6.83299
WBGene00021175	math-46	2.64392	0.109515	7.8844	4.48152e-05	0.0011301	2.57247
WBGene00001397	fat-5	2.63392	3.53176	10.0896	7.9627e-06	0.000329081	4.05466
WBGene00018761	F53E10.5	2.6215	-0.136608	5.64807	0.000483154	0.005787	0.126757
WBGene00044151	W04G3.12	2.61935	0.826515	14.8266	3.65956e-07	4.3736e-05	7.3366
WBGene00021195	Y17G9A.2	2.59156	-0.418005	5.71648	0.000445613	0.00548373	0.235583
WBGene00006986	zip-1	2.59005	5.8134	21.55	2e-08	6.26112e-06	10.1307
WBGene00009518	clec-166	2.56844	3.58871	9.33441	1.41962e-05	0.00050529	3.41692
WBGene00000645	col-69	2.56671	1.71295	6.98589	0.000114444	0.00213536	1.44187
WBGene00013492	Y70C5C.1	2.56489	0.704022	7.4517	6.90647e-05	0.00151109	2.08116
WBGene00022691	math-50	2.55881	0.112151	10.9276	3.90661e-06	0.000209829	5.03705
WBGene00008891	clec-42	2.53925	0.0219144	4.21046	0.0029565	0.0205876	-1.79594
WBGene00002124	inx-2	2.53208	-0.443734	7.08381	9.67053e-05	0.00190432	1.81233
WBGene00006718	ubc-23	2.51658	4.3432	15.0736	3.38232e-07	4.12476e-05	7.29652
WBGene00016666	C45E5.3	2.51535	0.211944	6.82873	0.000127738	0.0022912	1.47924
WBGene00003995	pgp-1	2.51515	7.30896	8.49073	2.84426e-05	0.000818769	2.09273
WBGene00005931	fbxa-199	2.51214	-0.691664	6.66603	0.000148343	0.00254855	1.38612
WBGene00008862	F15D4.5	2.50041	1.28513	6.64361	0.000162151	0.00267757	1.12528
WBGene00015152	B0348.2	2.49511	2.4551	3.39332	0.00945861	0.0448948	-3.3943
WBGene00015426	C04E6.12	2.47516	0.521732	8.23585	3.25962e-05	0.000896425	2.87356
WBGene00001577	gem-4	2.46308	2.06294	7.55234	6.60681e-05	0.00146711	1.9785
WBGene00021865	fbxa-66	2.46163	-0.119294	8.51796	2.54443e-05	0.000764108	3.16403
WBGene00006630	tsp-4	2.46063	-1.29994	5.66976	0.000449132	0.00550226	0.284407
WBGene00235271	C49C8.8	2.45428	0.533451	7.87326	4.52778e-05	0.00113786	2.53094
WBGene00021256	Y22D7AR.2	2.44763	3.32838	9.00177	1.85491e-05	0.000610562	3.16163
WBGene00020358	math-39	2.43107	4.23258	7.34139	8.07592e-05	0.00168992	1.37785
WBGene00018630	F49D11.6	2.42716	1.91939	3.46368	0.00852648	0.0418394	-3.1928
WBGene00011672	cyp-13A5	2.42595	2.66322	6.23917	0.000248998	0.00362131	0.458753
WBGene00020361	fbxc-19	2.42426	-1.37595	3.44236	0.00879825	0.0426124	-2.77896
WBGene00020451	fbxa-11	2.41419	2.87562	7.95702	4.549e-05	0.0011394	2.2642
WBGene00045416	Y37H2A.14	2.4051	5.14137	4.67554	0.00159266	0.0131496	-2.09497
WBGene00045457	F33H12.7	2.40344	3.7332	3.40181	0.00934062	0.0444419	-3.64693
WBGene00019047	F58E2.3	2.39884	1.66446	14.4456	4.48886e-07	4.8047e-05	7.17523
WBGene00044663	F26G1.10	2.39662	3.76145	13.1504	9.48121e-07	7.66638e-05	6.2713
WBGene00010545	cbp-2	2.39628	5.74243	11.7492	2.52563e-06	0.000146783	4.88138
WBGene00008303	C54D10.9	2.37534	-0.0915045	7.82043	4.75464e-05	0.00118293	2.52165
WBGene00002188	kgb-2	2.37511	2.85072	6.93855	0.000120002	0.00219403	1.21674
WBGene00014132	ZK896.1	2.3737	2.72948	10.5651	5.09198e-06	0.000247577	4.61221
WBGene00021337	Y34F4.2	2.36868	2.20109	6.02352	0.000315507	0.00429078	0.276891
WBGene00044489	pudl-1	2.36545	-0.435917	3.99397	0.00398618	0.025269	-2.05922
WBGene00018354	F42G2.5	2.36017	3.91875	9.46492	1.28103e-05	0.000465993	3.45019
WBGene00013091	Y51B9A.9	2.35883	1.84923	4.78409	0.00138486	0.011821	-1.25435
WBGene00008265	kcnl-4	2.35473	2.65795	10.0597	7.49685e-06	0.00031861	4.21203
WBGene00018573	oac-30	2.35153	2.99901	3.87892	0.00468534	0.0281513	-2.76058
WBGene00009355	F33A8.7	2.35152	4.33796	3.45294	0.00866229	0.0422134	-3.70815
WBGene00019054	F58F6.6	2.34767	0.0479245	5.31782	0.000713791	0.00748399	-0.30541
WBGene00018384	F43C11.7	2.33641	4.59321	8.38129	3.12554e-05	0.00087905	2.32402
WBGene00012961	Y47H10A.5	2.32149	3.71164	7.27686	8.59514e-05	0.0017501	1.41461
WBGene00271643	W07G1.25	2.31057	-0.698107	4.15309	0.00319801	0.0217261	-1.80281
WBGene00022866	ZK1240.1	2.30773	-0.485009	5.09169	0.000937629	0.00908798	-0.540932
WBGene00022082	Y69A2AR.11	2.30378	-0.464294	4.73153	0.00148152	0.0124321	-1.02172
WBGene00011594	T07G12.3	2.29964	4.30049	4.97019	0.00109406	0.0100478	-1.49059
WBGene00185118	K02E2.11	2.29924	2.89112	10.1441	7.09368e-06	0.000307696	4.241
WBGene00012086	clec-144	2.28607	-0.787576	3.48289	0.00828928	0.0411539	-2.78248
WBGene00008352	fbxa-6	2.27495	4.10799	7.91589	4.72155e-05	0.00117864	1.97844
WBGene00000841	cul-6	2.25993	4.52005	10.5878	5.5483e-06	0.000262891	4.22781
WBGene00006598	tor-2	2.25059	0.254335	8.48214	2.62475e-05	0.00077791	3.11259
WBGene00007506	C10C5.2	2.22958	2.58653	5.48713	0.000583283	0.00650074	-0.454186
WBGene00021002	W03F9.4	2.2176	0.979647	9.619	1.02831e-05	0.000393241	4.03425
WBGene00010401	H16D19.3	2.21472	-1.25893	4.03394	0.00377027	0.0243993	-1.91786
WBGene00015403	clec-10	2.20185	6.68163	8.3533	3.20233e-05	0.000887944	1.98158
WBGene00001671	gpa-9	2.19737	0.925349	8.96862	1.73649e-05	0.000579271	3.49592
WBGene00011677	cyp-13A1	2.19389	0.0336344	7.08554	9.65382e-05	0.00190432	1.7787
WBGene00020777	T24E12.10	2.19234	-1.20278	6.65433	0.000150173	0.0025677	1.40238
WBGene00012450	Y17D7B.2	2.18489	-0.740888	7.76933	4.98608e-05	0.00122011	2.50471
WBGene00011210	R10E8.4	2.17276	-1.00169	7.22901	8.37122e-05	0.00172742	1.98902
WBGene00021187	Y9D1A.2	2.16033	2.36634	4.16186	0.00315975	0.0215639	-2.22873
WBGene00022552	ZC196.9	2.14373	-0.253367	6.92942	0.000113018	0.00212577	1.63502
WBGene00019135	math-32	2.14186	0.0574132	9.06348	1.60558e-05	0.000547886	3.62362
WBGene00016555	math-20	2.13214	5.66715	10.5462	5.71519e-06	0.000264585	3.97269
WBGene00008709	F11E6.6	2.13096	2.74512	5.35675	0.00068117	0.00726483	-0.65255
WBGene00020449	fbxa-54	2.13002	2.61325	5.08764	0.000945258	0.00913218	-0.980904
WBGene00022562	ZC204.12	2.12655	6.25685	14.1958	5.92433e-07	5.74641e-05	6.41111
WBGene00011299	ikke-1	2.12521	6.49888	22.4631	1.35424e-08	5.21957e-06	10.48
WBGene00018200	btb-17	2.12111	2.04936	7.58689	6.18481e-05	0.00141208	2.0387
WBGene00015798	C15H9.2	2.11759	-0.294001	6.85359	0.000122126	0.00221585	1.55738
WBGene00021339	Y34F4.4	2.11737	1.80796	5.65075	0.000481657	0.00577445	-0.119937
WBGene00007962	C35D6.5	2.10574	1.33949	7.34889	7.45122e-05	0.00159052	1.92533
WBGene00017445	sid-5	2.10549	3.729	18.1575	7.38345e-08	1.35594e-05	8.94044
WBGene00016595	C42D4.2	2.10171	4.11806	5.1912	0.000832279	0.00830493	-1.1738
WBGene00017592	F19C7.2	2.10079	5.47182	8.48811	2.85067e-05	0.000818769	2.22583
WBGene00044391	C25H3.15	2.09362	-1.59835	5.39097	0.000622697	0.0068575	-0.0358179
WBGene00008794	F14D7.7	2.0902	0.907209	6.83555	0.000124412	0.00224364	1.43196
WBGene00016717	math-22	2.08383	5.14939	12.3716	1.70429e-06	0.00010994	5.38048
WBGene00044662	F26G1.9	2.08066	1.62058	4.04878	0.00369333	0.0240689	-2.26348
WBGene00018346	F42C5.4	2.07418	4.07442	9.09024	1.72617e-05	0.000577122	3.06849
WBGene00019761	M03F8.1	2.06986	3.30678	3.3	0.0108646	0.0492515	-3.72938
WBGene00019579	oac-57	2.06449	3.2509	7.51552	6.84029e-05	0.00150225	1.73936
WBGene00022569	ZC239.6	2.05641	4.92646	19.3045	4.53737e-08	1.00757e-05	9.31675
WBGene00020325	bath-46	2.05198	2.75662	6.3439	0.000222412	0.00334924	0.553426
WBGene00019057	F58F9.3	2.05191	5.7903	9.15318	1.64064e-05	0.000558569	2.78774
WBGene00015264	B0563.7	2.04684	2.51321	11.6583	2.37705e-06	0.000141463	5.43234
WBGene00013637	Y105C5A.13	2.04129	3.95468	4.85849	0.00125957	0.0110755	-1.58736
WBGene00021873	clec-82	2.04025	3.99211	3.48797	0.00822776	0.0409955	-3.60426
WBGene00017710	F22E5.12	2.03574	-0.795696	6.91882	0.000114245	0.00213535	1.6586
WBGene00017530	F16H11.1	2.03573	4.24451	10.5391	5.74411e-06	0.000264585	4.22959
WBGene00018486	glb-16	2.03539	1.24332	6.86248	0.000121585	0.00221142	1.4178
WBGene00001506	fut-2	2.03474	3.19913	8.17752	3.73552e-05	0.000999196	2.40482
WBGene00021019	W04B5.2	2.00956	2.58519	11.1917	3.2535e-06	0.000184754	5.09382
WBGene00019379	K04A8.10	1.99807	-0.442416	6.35484	0.000206657	0.00316321	1.02053
WBGene00013636	Y105C5A.12	1.99306	4.15256	5.16797	0.000856274	0.00845926	-1.22454
WBGene00016191	C28G1.6	1.99161	3.62567	14.2174	5.08546e-07	5.29101e-05	6.92898
WBGene00022333	fbxa-27	1.99101	1.63897	3.95567	0.00420564	0.0261696	-2.40572
WBGene00044759	T06E6.15	1.99085	-0.606994	5.4476	0.000581655	0.00650074	-0.0453923
WBGene00019234	ugt-8	1.98734	3.31841	3.32184	0.0105169	0.0481406	-3.70546
WBGene00018621	F48G7.10	1.98363	1.15953	7.57779	5.97174e-05	0.00138392	2.1792
WBGene00303363	R03H10.12	1.9767	-0.752334	6.59125	0.000160479	0.00266177	1.30497
WBGene00006695	twk-45	1.97306	-1.30666	3.47566	0.00837772	0.0414122	-2.74152
WBGene00008577	F08G2.5	1.96923	4.60535	5.08121	0.000952803	0.00918122	-1.45729
WBGene00016190	rcs-1	1.96555	6.94593	14.8968	4.08054e-07	4.56468e-05	6.78418
WBGene00011928	cutl-12	1.95277	0.550222	3.48667	0.00824336	0.0410458	-2.94245
WBGene00009814	F47B10.3	1.94759	-0.289583	8.17356	3.44604e-05	0.000942466	2.85968
WBGene00219917	F26D10.24	1.94132	-0.899925	5.68514	0.000439057	0.00541649	0.272174
WBGene00022561	btb-13	1.93561	-1.43596	4.6675	0.00154811	0.0128531	-0.992451
WBGene00219267	mir-5548	1.93536	1.88788	8.41487	2.78331e-05	0.000807213	2.90061
WBGene00012451	Y17D7B.3	1.92788	-0.803122	4.85093	0.00122166	0.0108642	-0.802717
WBGene00001607	gln-6	1.92253	3.94386	10.0784	7.94288e-06	0.000329081	3.92966
WBGene00013298	Y57G11B.6	1.91982	-1.15025	4.1861	0.00301235	0.0208454	-1.70334
WBGene00194815	Y43F8B.23	1.91276	2.31082	8.66599	2.24029e-05	0.000700232	3.07569
WBGene00021336	Y34F4.1	1.90637	2.70465	6.22777	0.0002521	0.00365214	0.421794
WBGene00022479	fbxa-36	1.89943	-0.497666	4.59352	0.00173542	0.0140248	-1.19526
WBGene00011923	chhy-1	1.89787	2.07949	11.0942	3.47926e-06	0.000192433	5.07228
WBGene00022324	fbxa-26	1.8966	2.03599	5.03048	0.00101471	0.00952021	-0.960694
WBGene00016997	cebp-1	1.89586	5.7789	13.1385	1.07519e-06	8.40427e-05	5.78611
WBGene00013763	Y113G7B.14	1.88715	3.98959	8.53661	2.73485e-05	0.000799376	2.56747
WBGene00011707	T11B7.2	1.88053	3.43672	13.2386	8.87772e-07	7.37892e-05	6.35898
WBGene00271744	K09F6.15	1.88002	3.91218	7.79765	5.25954e-05	0.00125764	1.87043
WBGene00012144	T28H10.3	1.87811	7.17948	8.35238	3.20491e-05	0.000887944	1.95906
WBGene00021860	fbxa-9	1.87027	-0.0997825	5.41803	0.000602701	0.00667684	-0.130797
WBGene00017568	F18E9.1	1.86973	0.615219	6.52427	0.000172284	0.00278518	1.11771
WBGene00011542	fbxa-104	1.86662	-1.06824	5.62154	0.000473041	0.005702	0.207446
WBGene00044548	cnc-9	1.8646	-1.02602	3.36194	0.00990872	0.04633	-2.94443
WBGene00019532	K08D10.9	1.85778	2.03496	10.6137	4.88015e-06	0.000241026	4.72232
WBGene00001914	his-40	1.85604	0.671293	5.04307	0.000984741	0.00934969	-0.724602
WBGene00016763	C49A9.9	1.84759	6.47699	6.99486	0.000113423	0.00212677	0.58767
WBGene00013009	fbxc-23	1.84601	1.70593	4.46377	0.00210248	0.0160661	-1.68253
WBGene00019480	K07C11.8	1.84507	3.22356	7.78872	5.30284e-05	0.00126233	2.00915
WBGene00019592	K09F6.9	1.83664	5.07699	10.76	4.91406e-06	0.000241292	4.20883
WBGene00017823	pals-34	1.83555	-0.790514	4.6967	0.00149081	0.0124889	-1.01301
WBGene00006539	tbb-6	1.83186	3.60434	9.07551	1.70237e-05	0.000571734	3.16032
WBGene00008310	C54E10.6	1.83034	2.12613	11.0377	3.61792e-06	0.000198625	5.02678
WBGene00017306	F09F9.1	1.82461	2.35351	10.6388	4.79291e-06	0.000238491	4.70809
WBGene00235164	K09F6.13	1.82216	1.12676	6.84366	0.000123378	0.00223041	1.4138
WBGene00010752	K10G4.3	1.8108	2.90355	9.39377	1.2286e-05	0.000454705	3.62869
WBGene00008851	F15B9.8	1.81077	5.89062	4.26079	0.00276082	0.0196439	-2.85331
WBGene00003868	ooc-3	1.80793	5.2045	14.9026	3.60814e-07	4.36438e-05	7.0275
WBGene00194651	C33D9.13	1.8073	1.59056	5.54861	0.000541169	0.00623557	-0.213865
WBGene00015718	C13A2.1	1.80574	0.380116	3.62241	0.00676321	0.0361044	-2.71493
WBGene00020359	math-40	1.8007	3.9209	9.20822	1.5697e-05	0.000539353	3.18385
WBGene00020144	T01C8.3	1.79811	0.917029	8.6157	2.33884e-05	0.000724943	3.18513
WBGene00219748	linc-46	1.7932	-0.425871	5.11034	0.000878733	0.00862387	-0.496008
WBGene00009052	ekl-1	1.78447	6.4745	26.8196	3.27032e-09	2.02733e-06	11.9876
WBGene00017586	F19B10.4	1.78239	0.818821	4.91111	0.00116748	0.0105463	-0.92356
WBGene00022549	ZC196.5	1.78125	4.58077	10.484	5.97444e-06	0.000272662	4.08847
WBGene00010825	M01G12.14	1.77091	1.16233	6.88082	0.000118766	0.0021788	1.44956
WBGene00022445	Y110A2AL.9	1.76186	-0.181028	3.53757	0.00765155	0.0388797	-2.77527
WBGene00045412	C25F9.12	1.76113	1.64998	5.08048	0.000953665	0.00918358	-0.829599
WBGene00019183	npr-30	1.75992	2.0964	7.05495	9.99574e-05	0.00194901	1.50358
WBGene00015747	C13G5.2	1.75322	3.59728	13.0265	1.00675e-06	8.05294e-05	6.19467
WBGene00194925	K08D8.11	1.74407	-1.27174	4.07449	0.00346619	0.0230121	-1.84422
WBGene00219216	K08D10.14	1.74166	4.22082	7.54763	6.63614e-05	0.00146925	1.53048
WBGene00019589	K09F6.6	1.73417	3.87905	6.07445	0.000298195	0.00413086	-0.0314227
WBGene00001923	his-49	1.73221	0.582102	5.03694	0.000973899	0.00928193	-0.708688
WBGene00044349	Y71G12B.32	1.7313	0.58891	5.30163	0.000694829	0.00736826	-0.354976
WBGene00017034	otpl-2	1.72802	-0.456731	5.91478	0.000336912	0.00447152	0.509941
WBGene00044361	K09F6.11	1.72448	0.379031	6.9973	0.000105499	0.00202013	1.65465
WBGene00009895	scl-2	1.71528	6.64244	6.97604	0.000115576	0.0021404	0.55625
WBGene00015110	B0281.3	1.71489	3.36992	5.28606	0.000741664	0.00768418	-0.896517
WBGene00045024	C43F9.11	1.71121	1.27113	3.37339	0.00974195	0.0458238	-3.22753
WBGene00011340	ugt-30	1.70764	2.71491	6.22285	0.00025345	0.00366812	0.407324
WBGene00019649	K11D12.9	1.7074	2.88931	6.84529	0.00013172	0.00234979	1.08289
WBGene00003644	nhr-54	1.70625	1.47578	5.81088	0.00038419	0.00492757	0.158933
WBGene00011207	R10E8.1	1.70547	4.91701	11.3374	3.31102e-06	0.000186127	4.66164
WBGene00010275	acc-1	1.70156	1.40511	8.51997	2.54001e-05	0.000764108	3.05268
WBGene00020710	T23B3.2	1.69604	3.91501	12.8649	1.10938e-06	8.55197e-05	6.03074
WBGene00001940	his-66	1.69036	2.40552	4.94273	0.00113242	0.0102921	-1.14769
WBGene00013562	Y75B8A.32	1.68867	3.59332	6.80126	0.000137886	0.00242778	0.879034
WBGene00194800	linc-83	1.6883	-0.851766	4.27586	0.00261748	0.0188494	-1.59538
WBGene00022028	Y65B4A.4	1.6855	1.28429	6.62223	0.000155323	0.0026053	1.14853
WBGene00007802	cutl-27	1.67828	0.428416	3.74179	0.00569456	0.0321214	-2.5427
WBGene00012824	Y43F8B.14	1.66722	3.04443	5.93961	0.000346491	0.00454193	-0.000223571
WBGene00012525	Y32B12C.1	1.6606	3.19469	6.72679	0.000148807	0.00255358	0.885878
WBGene00016216	pals-22	1.66035	3.53988	9.93197	8.07737e-06	0.000332895	3.95814
WBGene00044644	B0205.13	1.65141	3.79872	4.53227	0.00192045	0.0150858	-2.037
WBGene00077564	C44H9.9	1.64732	-1.23411	6.71234	0.000141336	0.00246517	1.46313
WBGene00018294	atg-18	1.63671	6.95913	15.222	3.17133e-07	3.96496e-05	7.04229
WBGene00019588	K09F6.5	1.63412	1.05748	5.85766	0.000359619	0.00467905	0.28466
WBGene00219436	C49H3.16	1.63342	3.40617	3.54089	0.00761462	0.0388017	-3.40756
WBGene00011292	allo-1	1.63223	6.61992	10.6704	5.2333e-06	0.000251977	3.9749
WBGene00009803	F47B8.2	1.62762	3.9712	15.4817	2.60472e-07	3.46009e-05	7.56975
WBGene00022696	ift-139	1.62692	1.14259	7.6247	5.71179e-05	0.00133407	2.22602
WBGene00012821	Y43F8B.11	1.61465	1.83405	7.18514	8.74213e-05	0.00177201	1.68457
WBGene00001927	his-53	1.61322	2.54408	4.27183	0.00271977	0.0194075	-2.11578
WBGene00270321	Y41C4A.32	1.61124	3.69163	5.08377	0.000949788	0.00916999	-1.25383
WBGene00008797	F14D7.10	1.5948	0.955373	7.07831	9.72398e-05	0.00190432	1.68402
WBGene00018195	btb-16	1.59254	4.13947	5.52087	0.00056054	0.00637255	-0.798374
WBGene00018615	F48G7.4	1.59143	1.92921	7.52164	6.30027e-05	0.00143326	2.02099
WBGene00001925	his-51	1.58282	1.49903	3.8189	0.00510129	0.0297635	-2.58874
WBGene00015382	C03B1.14	1.56922	4.06234	5.71415	0.000447651	0.00549518	-0.535572
WBGene00017814	F26A10.2	1.56608	5.84795	3.44717	0.00873611	0.0424342	-4.0945
WBGene00006429	arrd-3	1.56562	-0.253231	3.74032	0.00565844	0.0319614	-2.45825
WBGene00016719	math-24	1.56548	3.76419	6.61881	0.000166381	0.00272603	0.621745
WBGene00009943	F52G2.3	1.56202	5.8852	7.83477	5.08366e-05	0.00122983	1.50188
WBGene00077684	Y26D4A.21	1.56137	0.703645	6.86454	0.000120763	0.00220186	1.48151
WBGene00017281	F09D12.2	1.56006	-1.19859	4.15955	0.00307075	0.0211504	-1.72771
WBGene00022440	Y110A2AL.3	1.55782	-0.224139	3.91706	0.00437059	0.026859	-2.19466
WBGene00044153	W04G3.11	1.55611	0.210007	6.76508	0.000133798	0.00237649	1.41897
WBGene00001594	glc-4	1.55309	3.24793	4.77678	0.00139787	0.0119047	-1.56099
WBGene00004323	rde-1	1.55113	6.49991	20.0449	3.36239e-08	8.20093e-06	9.48887
WBGene00018688	F52D2.6	1.54939	-1.2405	4.79969	0.00130345	0.0113425	-0.833732
WBGene00009595	cbp-3	1.54903	6.57927	8.1246	3.91486e-05	0.00103459	1.74981
WBGene00044442	T08A9.13	1.54457	-0.079716	4.82323	0.00126446	0.0110924	-0.915297
WBGene00007220	C01B9.1	1.54291	4.53424	12.5392	1.35376e-06	9.67023e-05	5.68034
WBGene00001895	his-21	1.54242	3.84255	4.73131	0.00148194	0.0124321	-1.77542
WBGene00235114	ZK105.13	1.54142	1.10822	5.75825	0.000403255	0.00508875	0.155367
WBGene00016648	fbxc-2	1.53515	2.91117	10.4315	5.56802e-06	0.000262987	4.46838
WBGene00043702	Y54G2A.7	1.53396	3.05771	4.01262	0.00388383	0.0249228	-2.61223
WBGene00009030	clec-233	1.53336	3.07819	3.33151	0.0103667	0.0476624	-3.65689
WBGene00001898	his-24	1.53225	6.89015	4.3653	0.0023977	0.017695	-2.76789
WBGene00016647	fbxc-4	1.53113	4.3038	8.6613	2.46038e-05	0.000751653	2.57611
WBGene00008266	C53A5.6	1.53063	6.28629	24.1333	7.62667e-09	4.05249e-06	11.0903
WBGene00019073	fbxc-3	1.52951	4.98012	8.85431	2.09398e-05	0.000667114	2.60463
WBGene00004827	skr-21	1.52418	2.58986	9.7637	9.18942e-06	0.000368518	3.98205
WBGene00007885	ugt-21	1.52385	4.70527	13.3573	8.28155e-07	7.16354e-05	6.17983
WBGene00008256	glb-12	1.52154	0.676956	6.71493	0.000140956	0.00246143	1.32085
WBGene00022522	ZC132.3	1.519	-0.985766	3.98752	0.00390584	0.0249833	-1.99933
WBGene00004809	skr-3	1.51717	7.42236	9.82664	9.69608e-06	0.000378972	3.27844
WBGene00016219	pals-24	1.51119	4.01049	3.46003	0.00857242	0.0419403	-3.70818
WBGene00011692	T10G3.1	1.50986	2.38964	10.0073	7.62876e-06	0.000319349	4.208
WBGene00001090	drh-1	1.50374	6.18589	21.6822	1.79699e-08	6.07628e-06	10.1749
WBGene00000687	col-113	1.49967	5.51732	3.44211	0.00880144	0.0426124	-4.06627
WBGene00022329	fbxa-79	1.49952	2.83342	4.52863	0.0019297	0.0151265	-1.81463
WBGene00019058	F58F9.4	1.49945	4.22677	5.66276	0.000475001	0.00571307	-0.649295
WBGene00010267	lips-9	1.49793	5.28021	3.45816	0.00859603	0.0420142	-4.00466
WBGene00019593	K09F6.10	1.49522	4.53369	11.1507	3.37284e-06	0.000188651	4.67958
WBGene00002055	ifc-1	1.49254	8.43768	6.00242	0.000323001	0.00434195	-0.587989
WBGene00219316	F21A3.11	1.48986	5.42581	10.2852	6.8969e-06	0.00030269	3.7544
WBGene00017510	nhr-178	1.48922	1.38201	3.59051	0.0070837	0.0372539	-2.91463
WBGene00001891	his-17	1.48747	2.42016	3.72822	0.00580642	0.0324262	-2.89956
WBGene00077525	C41G7.8	1.48739	1.60299	3.34943	0.0100944	0.0468739	-3.32446
WBGene00020540	pals-25	1.48491	2.45295	8.82518	1.95757e-05	0.000634527	3.19325
WBGene00194650	C36A4.14	1.48345	3.26809	12.6107	1.29536e-06	9.48816e-05	5.96648
WBGene00011399	T03F6.3	1.47591	6.47549	4.78359	0.00138574	0.0118217	-2.16298
WBGene00004002	pgp-8	1.47504	3.79589	6.76892	0.000142516	0.00247128	0.775952
WBGene00017529	F16G10.15	1.47282	0.524892	4.55034	0.00180694	0.0143994	-1.36061
WBGene00015574	irg-1	1.47259	2.88471	4.11484	0.00337081	0.02256	-2.42526
WBGene00012452	Y17D7B.4	1.46929	5.39589	6.6837	0.000155562	0.00260636	0.32039
WBGene00016646	fbxc-5	1.46547	2.02088	5.64739	0.000463177	0.00562542	-0.131973
WBGene00004172	pqn-92	1.46546	5.31801	5.22601	0.000797691	0.00810659	-1.45908
WBGene00018101	math-27	1.46254	6.83705	12.4767	1.5769e-06	0.00010618	5.28986
WBGene00016556	math-21	1.45983	1.15136	4.19675	0.00300238	0.0208055	-1.97389
WBGene00017690	ceh-60	1.4571	4.9499	13.5033	7.60807e-07	6.81885e-05	6.22314
WBGene00013124	Y52B11A.4	1.45591	2.50734	6.12083	0.000271027	0.00386239	0.3572
WBGene00044712	F22G12.8	1.44753	1.15457	6.25848	0.000229532	0.0034217	0.748226
WBGene00006063	sto-1	1.44235	3.80826	5.70578	0.000451984	0.00553012	-0.48933
WBGene00000697	col-123	1.4412	-1.28571	4.26731	0.00264704	0.0189979	-1.56654
WBGene00015930	C17H12.4	1.43842	5.44758	8.35659	3.19321e-05	0.000887944	2.05621
WBGene00016883	C52E2.4	1.43819	3.14648	5.03814	0.00100509	0.00946436	-1.18725
WBGene00018807	fbxa-146	1.43609	2.76827	6.06984	0.000292719	0.00408544	0.226504
WBGene00009899	efl-3	1.43266	6.45118	5.39819	0.000648233	0.00703972	-1.3352
WBGene00020456	fbxa-60	1.43197	5.01049	6.85623	0.000130394	0.00232894	0.576767
WBGene00001858	hil-7	1.43116	-0.0733555	4.20929	0.00286673	0.020128	-1.77651
WBGene00005008	spr-3	1.42105	3.60661	8.06633	3.85361e-05	0.00102382	2.2317
WBGene00019070	F58H7.5	1.41558	-0.0949733	4.17913	0.00298864	0.0207393	-1.81784
WBGene00043062	clec-80	1.41277	6.97817	4.83113	0.00130415	0.0113425	-2.11064
WBGene00021520	Y41D4B.18	1.41266	2.72166	3.72756	0.00581197	0.0324262	-2.96741
WBGene00010836	M03B6.4	1.41209	1.45097	5.74698	0.000408561	0.00514262	0.0915477
WBGene00001587	ggr-2	1.40951	1.06897	7.50147	6.42312e-05	0.00145012	2.10886
WBGene00001129	dyf-13	1.409	0.128264	5.76604	0.000399636	0.00506887	0.275337
WBGene00019411	K05F1.10	1.40418	4.81015	8.53818	2.73117e-05	0.000799376	2.33764
WBGene00001876	his-2	1.40343	0.593303	5.92079	0.000334616	0.00445101	0.415078
WBGene00006533	tba-7	1.40167	5.93771	4.91545	0.00117199	0.0105742	-1.95337
WBGene00020135	aakg-4	1.39761	3.09015	6.18556	0.000260396	0.00375405	0.284863
WBGene00010491	K02B7.3	1.39435	4.18727	7.55257	6.60538e-05	0.00146711	1.51183
WBGene00001877	his-3	1.38775	3.23892	4.90997	0.00118012	0.0106153	-1.38512
WBGene00019973	R09A1.3	1.38585	5.25419	3.64749	0.00652215	0.0352092	-3.72039
WBGene00044376	Y49F6B.12	1.3854	1.61615	5.04869	0.000952074	0.00918014	-0.837451
WBGene00194687	F57C12.6	1.38509	-0.102233	3.67043	0.00619112	0.0339269	-2.57538
WBGene00001929	his-55	1.38104	0.429732	5.30685	0.000689625	0.00732874	-0.332162
WBGene00016649	fbxc-1	1.3806	4.32286	6.752	0.000145007	0.00250095	0.612768
WBGene00012748	Y40H7A.11	1.37381	-0.790039	3.83238	0.00486992	0.0288894	-2.24994
WBGene00000972	dhs-8	1.37265	2.51678	3.70757	0.00598112	0.0331053	-2.95398
WBGene00001920	his-46	1.37179	-0.108845	3.37711	0.00961569	0.0454743	-3.02786
WBGene00001931	his-57	1.36933	0.0834249	4.26852	0.00264267	0.0189775	-1.70946
WBGene00017220	F07F6.8	1.36875	5.55355	12.1173	1.81833e-06	0.000114858	5.18294
WBGene00022419	Y102A11A.9	1.36602	2.8524	5.92719	0.000342867	0.00451432	0.0344007
WBGene00001919	his-45	1.3638	1.59523	4.46322	0.0020753	0.0159157	-1.65786
WBGene00011220	R10E11.9	1.36314	-0.293039	4.27966	0.00260267	0.0187974	-1.65135
WBGene00022332	fbxa-20	1.36289	-0.419449	4.13313	0.00318544	0.0216604	-1.84849
WBGene00014836	T09F5.12	1.36254	4.24523	5.49464	0.000578135	0.0064868	-0.881783
WBGene00220133	Y14H12A.4	1.36083	1.68258	3.96278	0.00416394	0.0259982	-2.40803
WBGene00022568	ZC239.5	1.35659	-0.472194	4.38929	0.00224217	0.0168479	-1.47595
WBGene00001893	his-19	1.35578	1.75977	4.18194	0.00307398	0.0211504	-2.09969
WBGene00011888	cutl-15	1.35532	3.89482	4.57278	0.0018209	0.0144796	-2.03206
WBGene00008865	F15G9.1	1.35365	5.15172	14.5044	4.34831e-07	4.79216e-05	6.7972
WBGene00003705	nhr-115	1.34995	3.0791	4.13527	0.00327729	0.0221314	-2.44672
WBGene00001937	his-63	1.34171	-1.1495	3.45229	0.00848011	0.0417161	-2.78507
WBGene00018749	F53C3.5	1.34112	0.951322	5.46472	0.000569841	0.00644722	-0.192942
WBGene00010320	F59B10.4	1.33259	2.7455	4.43588	0.00218187	0.0165201	-1.93139
WBGene00044761	pals-19	1.32634	3.09838	6.44557	0.00019092	0.00300901	0.606607
WBGene00023407	cex-1	1.31813	2.26182	5.60324	0.000483481	0.005787	-0.225536
WBGene00000490	che-11	1.31617	1.6186	6.43536	0.000189461	0.00299873	0.887647
WBGene00010850	M04C3.1	1.31435	7.43675	5.30043	0.000728904	0.00758655	-1.48046
WBGene00001932	his-58	1.31422	2.12185	3.74759	0.00564752	0.031936	-2.81189
WBGene00008220	C50B6.7	1.31261	7.6346	3.47142	0.00843005	0.0415857	-4.11918
WBGene00015541	C06E7.4	1.30581	5.15532	3.30794	0.0107368	0.0488211	-4.23461
WBGene00013555	fbxa-89	1.30007	0.958922	3.60422	0.0069267	0.0366876	-2.82583
WBGene00022712	ZK355.2	1.29083	5.01849	11.17	3.30767e-06	0.000186127	4.58884
WBGene00045397	Y54G2A.52	1.28884	3.32439	6.95476	0.000110669	0.0020975	1.14097
WBGene00018310	F41G4.7	1.28849	0.122412	3.68774	0.00600924	0.0332033	-2.57416
WBGene00002980	lgg-1	1.28645	7.87638	7.4808	7.06882e-05	0.00153227	1.08397
WBGene00001537	gcy-11	1.28167	2.6226	6.84563	0.000123129	0.00222861	1.17916
WBGene00022337	pals-16	1.28153	2.51494	4.83508	0.00129212	0.0112739	-1.3217
WBGene00008602	oac-14	1.28104	2.2168	4.15815	0.00317589	0.021635	-2.22119
WBGene00020453	fbxa-55	1.28033	2.66604	5.46328	0.000583018	0.00650074	-0.503766
WBGene00022497	Y119D3B.21	1.27877	8.55177	6.2565	0.000244369	0.00356943	-0.281744
WBGene00023036	F39E9.10	1.27868	3.03781	8.24739	3.22631e-05	0.000892213	2.54263
WBGene00010470	cdr-4	1.27715	5.45315	7.55574	6.58564e-05	0.00146711	1.24756
WBGene00017475	F14H12.8	1.27661	0.839757	3.70867	0.00590145	0.0328193	-2.64426
WBGene00001250	elt-2	1.27616	6.1729	6.9709	0.000116172	0.00214535	0.559681
WBGene00017908	F28H1.1	1.27497	4.16483	10.0236	7.53571e-06	0.00031861	3.86456
WBGene00020212	T04D1.2	1.26873	-1.32282	4.06752	0.00349059	0.0231328	-1.85118
WBGene00022142	Y71G12B.2	1.26748	1.43752	3.5637	0.00736545	0.0381182	-2.96652
WBGene00000950	deg-1	1.26533	2.484	9.19097	1.44662e-05	0.000512449	3.50916
WBGene00008168	C48B4.3	1.26297	1.20747	5.46052	0.000572709	0.00646513	-0.233875
WBGene00008516	F02C12.2	1.25993	-0.961913	4.83026	0.00125308	0.0110315	-0.819752
WBGene00001575	gei-18	1.25825	1.18832	4.45358	0.00205615	0.0158172	-1.59037
WBGene00014978	ZC47.8	1.25663	0.277511	3.47722	0.00823259	0.0410058	-2.91839
WBGene00007946	ugt-33	1.256	2.57995	6.49441	0.000177855	0.00285142	0.7897
WBGene00019352	K03A1.4	1.25477	1.19083	5.26192	0.000728564	0.00758655	-0.48786
WBGene00015324	C02B8.6	1.25299	3.79482	5.56839	0.000530142	0.00614553	-0.674417
WBGene00001881	his-7	1.25261	1.72379	3.94664	0.00425576	0.0263492	-2.439
WBGene00018608	F48E3.9	1.25159	0.656263	3.34052	0.0102026	0.0471313	-3.18642
WBGene00045048	D1007.19	1.25018	1.14049	5.55301	0.000512925	0.00602202	-0.107075
WBGene00009903	F49E12.10	1.2498	1.75467	4.03271	0.00376461	0.0243839	-2.31563
WBGene00077770	M04D5.3	1.24506	3.72449	3.42089	0.00908119	0.0435558	-3.7097
WBGene00000611	col-34	1.24069	7.38648	3.88433	0.00464967	0.0280201	-3.48551
WBGene00003614	nhr-15	1.23986	2.1008	6.393	0.000198301	0.00306832	0.762045
WBGene00000705	col-131	1.23796	6.36011	4.86682	0.00124632	0.0110046	-2.04868
WBGene00016939	C55B6.1	1.23626	3.59446	5.52067	0.000560671	0.00637255	-0.682776
WBGene00077772	T02G6.10	1.23264	0.51307	3.2956	0.0108643	0.0492515	-3.23406
WBGene00015295	acl-12	1.23072	4.98376	10.0982	7.29588e-06	0.000312531	3.72531
WBGene00044211	Y60A3A.25	1.23055	2.34907	6.0551	0.000287538	0.00402446	0.31671
WBGene00011060	R06C1.6	1.22526	3.27317	7.43367	6.85596e-05	0.00150225	1.67019
WBGene00010426	H37A05.2	1.22371	0.227813	4.79513	0.00131115	0.0113745	-0.989608
WBGene00001934	his-60	1.21924	2.56626	5.53808	0.000522471	0.00609672	-0.370909
WBGene00011762	T13H10.2	1.21894	2.12037	5.02372	0.000979956	0.00932807	-0.958179
WBGene00017478	F15A8.6	1.21827	3.8568	11.4775	2.68076e-06	0.000154591	5.05738
WBGene00010935	M163.1	1.21715	5.07135	5.75634	0.000426483	0.00530536	-0.750373
WBGene00013917	cdk-11.2	1.21492	4.48359	9.40256	1.2203e-05	0.000452757	3.25757
WBGene00013559	Y75B8A.28	1.21203	3.97755	5.55146	0.000540762	0.00623557	-0.74737
WBGene00021389	Y38A10A.2	1.20889	5.30051	3.60096	0.00697692	0.0368879	-3.80944
WBGene00008900	F16H6.10	1.20768	5.24708	6.9494	0.000118703	0.0021788	0.622417
WBGene00011592	T07F10.6	1.20651	0.519122	5.70058	0.000431214	0.00535526	0.153285
WBGene00015479	wht-1	1.20594	3.65974	4.79081	0.001373	0.0117534	-1.67441
WBGene00008439	mfb-1	1.20556	2.68669	5.64799	0.000458909	0.00559185	-0.257875
WBGene00019832	osg-1	1.20339	3.05717	5.75541	0.000411902	0.00517591	-0.220713
WBGene00004859	sma-5	1.19887	6.08511	4.13229	0.00329073	0.0221737	-3.08748
WBGene00002999	lin-10	1.1932	6.47983	9.76343	1.01732e-05	0.000390093	3.2363
WBGene00001921	his-47	1.19109	2.41212	3.8061	0.00519502	0.0301484	-2.78503
WBGene00018803	fbxa-24	1.18815	2.34479	3.75318	0.00560253	0.0318534	-2.85093
WBGene00001853	hil-2	1.1857	6.07514	4.67195	0.00160007	0.0131889	-2.30851
WBGene00011737	sqst-1	1.18282	7.02082	6.92814	0.000121264	0.00220829	0.490038
WBGene00011335	T01E8.8	1.17862	3.94793	7.73701	5.16267e-05	0.0012398	1.80654
WBGene00010822	M01G12.9	1.17624	5.17001	7.25387	8.78897e-05	0.00177666	0.964143
WBGene00015518	C06E1.1	1.17576	1.35831	5.51504	0.0005366	0.00620321	-0.186776
WBGene00012533	fbxa-209	1.17538	2.81895	5.58083	0.000498053	0.00590728	-0.375517
WBGene00005291	srh-70	1.17037	1.64123	4.24228	0.00274865	0.0195855	-1.97137
WBGene00008779	F14B4.1	1.17005	0.575555	4.5034	0.00192349	0.0150937	-1.43542
WBGene00005271	srh-48	1.16774	0.953992	3.45821	0.00850711	0.0417795	-3.04437
WBGene00012850	Y44A6C.1	1.1669	4.66593	6.21774	0.000254862	0.00368498	-0.10662
WBGene00022177	Y71H2AM.12	1.16648	2.41608	4.15713	0.00318032	0.0216397	-2.26538
WBGene00000745	col-172	1.1652	6.61974	4.11606	0.00336512	0.0225422	-3.13143
WBGene00006674	twk-21	1.16462	0.204644	3.52904	0.00756973	0.0386886	-2.82589
WBGene00008944	F19B2.5	1.16347	6.87341	5.03239	0.0010123	0.00951103	-1.83508
WBGene00002149	irk-1	1.15771	2.37328	6.59757	0.000159412	0.00265295	0.946963
WBGene00022802	ZK688.7	1.14682	2.68408	5.45896	0.000573781	0.00646513	-0.49939
WBGene00018351	F42G2.2	1.14335	4.53727	5.79903	0.000406185	0.00511703	-0.588714
WBGene00019782	M60.7	1.14213	0.980074	3.30389	0.0107243	0.0487941	-3.28828
WBGene00000217	asp-4	1.14135	9.04896	10.4829	5.68668e-06	0.000264585	3.85687
WBGene00022527	ZC132.9	1.14067	-0.616249	4.18441	0.00296691	0.0206333	-1.75459
WBGene00194708	Y36E3A.2	1.14017	1.55642	4.49526	0.00194451	0.0151945	-1.59057
WBGene00016169	C27F2.7	1.13938	2.0491	5.636	0.00046507	0.00564381	-0.145691
WBGene00007216	C01A2.4	1.13921	4.73185	9.95082	7.96245e-06	0.000329081	3.66619
WBGene00012810	nceh-1	1.13914	2.62491	3.66478	0.00636127	0.0345665	-3.04867
WBGene00194926	K08D8.12	1.13621	1.58573	3.78618	0.00527825	0.030477	-2.64718
WBGene00018189	nhr-181	1.13512	1.69584	3.33424	0.0103247	0.0475723	-3.36599
WBGene00006735	ula-1	1.1339	6.10115	9.78862	9.66726e-06	0.000378972	3.29774
WBGene00018750	F53C3.6	1.13379	0.959632	4.48139	0.00198093	0.0153903	-1.51817
WBGene00017226	fbxa-53	1.13122	-0.0798257	4.2333	0.00277353	0.0196873	-1.74352
WBGene00022325	fbxa-5	1.12886	1.92972	7.08545	9.65472e-05	0.00190432	1.56209
WBGene00043995	F40F12.9	1.12867	1.19196	4.62777	0.00163106	0.0133335	-1.34601
WBGene00044481	ZK185.5	1.12512	3.95654	4.66061	0.0016238	0.0133107	-1.94326
WBGene00020455	fbxa-59	1.12451	3.54312	4.06985	0.00358702	0.0235827	-2.68045
WBGene00012449	nhr-231	1.12445	1.84268	4.95837	0.00106384	0.00986769	-0.996087
WBGene00007933	C34E7.3	1.12139	1.53368	3.68881	0.00607315	0.0334281	-2.78586
WBGene00045404	C06C3.11	1.12087	1.18381	3.7632	0.00538895	0.0309497	-2.60701
WBGene00013275	btb-14	1.11157	5.15543	8.01562	4.3151e-05	0.00110881	1.74626
WBGene00019859	R03H10.7	1.10818	2.67737	7.22079	8.43937e-05	0.00173198	1.57261
WBGene00021397	Y38C1AA.6	1.10515	2.7049	5.18351	0.000802931	0.00814316	-0.867444
WBGene00019525	K08D9.4	1.10264	1.6381	6.39515	0.000197842	0.00306832	0.837798
WBGene00016156	ari-1.3	1.09834	4.14716	9.30503	1.31914e-05	0.000476363	3.24257
WBGene00000906	daf-10	1.09401	0.929937	4.49724	0.00193938	0.0151625	-1.49179
WBGene00018645	F49F1.5	1.08451	1.27505	3.69123	0.00598043	0.0331053	-2.73097
WBGene00017146	EGAP1.1	1.08415	-1.16146	3.5181	0.00769294	0.03905	-2.68544
WBGene00020482	T13C2.7	1.08385	1.04826	4.7119	0.00146078	0.0122949	-1.20802
WBGene00219746	linc-91	1.07765	-1.30999	3.5705	0.00712161	0.0373477	-2.59062
WBGene00001207	egl-43	1.07387	3.29103	7.65313	5.56038e-05	0.00131313	1.88698
WBGene00007162	fbxa-153	1.07304	0.147944	3.53494	0.00750419	0.0384991	-2.8105
WBGene00001933	his-59	1.07249	2.58275	3.54062	0.00761762	0.0388017	-3.2301
WBGene00000484	che-2	1.06823	0.351759	3.44293	0.00859882	0.0420142	-2.97781
WBGene00021869	vrp-1	1.06816	4.93751	10.0594	7.33474e-06	0.000312683	3.71152
WBGene00020895	plpp-1.2	1.06785	5.25294	4.65521	0.00163521	0.0133527	-2.25529
WBGene00022338	Y82E9BR.5	1.06578	2.72163	3.31322	0.0106527	0.048602	-3.61637
WBGene00045392	F26D11.12	1.06412	1.94689	3.43326	0.008917	0.0430598	-3.25992
WBGene00017027	D1044.1	1.0639	4.59416	7.61944	6.00474e-05	0.00138724	1.48062
WBGene00008945	F19B2.6	1.06194	3.5354	4.23198	0.00287105	0.0201488	-2.44198
WBGene00022700	ZK353.4	1.05941	1.83467	5.71469	0.000424182	0.00529322	-0.0100989
WBGene00015494	C05E11.3	1.05888	2.57037	3.99577	0.00397621	0.0252166	-2.53948
WBGene00006616	trp-4	1.05876	2.83304	4.00883	0.00390439	0.0249833	-2.58343
WBGene00011411	sel-13	1.05845	4.10619	10.0639	7.31017e-06	0.000312531	3.89699
WBGene00010507	K02E2.6	1.05685	4.53116	6.59036	0.000171386	0.00278371	0.351855
WBGene00007336	C05C12.4	1.0561	6.05726	5.10786	0.000921944	0.00897706	-1.71278
WBGene00003954	pcm-1	1.05501	3.50095	6.58969	0.000160744	0.0026632	0.675313
WBGene00009293	F31D4.8	1.05496	3.36457	6.39191	0.000198535	0.00306832	0.48028
WBGene00016217	C29F9.2	1.0528	3.95108	4.63984	0.00166822	0.0135553	-1.97723
WBGene00019644	cpt-4	1.05053	7.37254	3.54917	0.00752317	0.0385433	-3.99758
WBGene00020471	pho-14	1.0487	6.27281	4.44245	0.0021629	0.0164349	-2.64809
WBGene00015790	C15C7.4	1.04757	3.33786	6.87041	0.000120039	0.00219403	1.03579
WBGene00015167	B0403.3	1.04731	4.19226	7.2495	8.31485e-05	0.00172256	1.21378
WBGene00021060	dct-11	1.04559	4.97743	7.04168	0.000108256	0.00205438	0.759826
WBGene00007419	C07E3.9	1.0438	2.63241	4.73031	0.00143003	0.0121024	-1.47197
WBGene00020318	T07F8.1	1.04158	-0.659367	3.79132	0.00516566	0.0300251	-2.32788
WBGene00015864	C16D9.9	1.04099	-0.786624	3.72286	0.00570229	0.0321359	-2.41645
WBGene00000543	clp-2	1.03936	5.51926	12.5194	1.37045e-06	9.70931e-05	5.47567
WBGene00020903	acd-5	1.03857	3.91049	5.94335	0.000341039	0.00450221	-0.245153
WBGene00007787	C27H6.8	1.03162	6.7482	14.3124	4.82703e-07	5.09338e-05	6.56779
WBGene00019587	K09F6.4	1.0313	3.48033	8.33764	2.97859e-05	0.000848009	2.51553
WBGene00011075	R07A4.4	1.03069	3.07313	4.24865	0.00280668	0.0198563	-2.29281
WBGene00015936	C17H12.11	1.03013	1.42886	6.56227	0.000165474	0.00271735	1.05821
WBGene00016677	C45G9.6	1.02951	5.38731	10.469	5.41799e-06	0.000257536	3.97601
WBGene00012582	clec-8	1.02718	1.45101	3.34508	0.0100573	0.0467602	-3.30019
WBGene00001522	gbh-1	1.02698	4.98708	3.57426	0.0072531	0.0377842	-3.81031
WBGene00010723	cpg-7	1.02534	7.28973	3.31086	0.0106902	0.0486975	-4.36894
WBGene00011298	R107.2	1.02433	4.08099	10.6139	4.87941e-06	0.000241026	4.34226
WBGene00015526	C06E1.11	1.02319	-0.278025	3.61515	0.00667037	0.0357757	-2.63684
WBGene00017667	ttr-37	1.02281	3.03456	4.4528	0.00212547	0.0162251	-1.98682
WBGene00022847	ZK1055.6	1.02257	4.9755	7.37969	7.78426e-05	0.00164363	1.12174
WBGene00012135	T28F3.9	1.02138	0.459509	3.76697	0.00535008	0.0307925	-2.49752
WBGene00017625	cgt-2	1.01935	4.03624	6.56942	0.000167727	0.00273323	0.486386
WBGene00013695	epg-8	1.01825	5.0908	7.15755	9.65541e-05	0.00190432	0.864219
WBGene00001930	his-56	1.01421	1.36065	3.37534	0.00956456	0.0452901	-3.23466
WBGene00017726	F22H10.2	1.0134	3.34652	3.34657	0.0101373	0.0469701	-3.73253
WBGene00016874	C52B11.5	1.01291	5.43667	3.55248	0.00748687	0.0384899	-3.91721
WBGene00013750	Y113G7A.13	1.01094	2.08073	4.85201	0.00121852	0.0108605	-1.18529
WBGene00004129	pqn-42	1.00913	2.15108	5.30611	0.000690245	0.0073301	-0.589368
WBGene00219699	linc-22	1.00817	4.41275	9.0018	1.6894e-05	0.000569952	2.90123
WBGene00022887	ZK1290.5	1.00738	3.67386	4.59373	0.00177163	0.0142247	-1.96723
WBGene00017583	F19B10.1	1.00703	2.47021	3.77145	0.00544542	0.0312084	-2.85183
WBGene00020379	T09B4.5	1.00486	4.2914	3.526	0.00778203	0.0393679	-3.72386
WBGene00008693	F11C1.4	1.00433	0.170712	3.38389	0.0093892	0.0446219	-3.04627
WBGene00010585	K05C4.9	1.00353	1.28689	3.99198	0.00388133	0.0249228	-2.27916
WBGene00011593	T07G12.2	1.00296	1.01721	3.46005	0.008383	0.0414222	-3.04481
WBGene00003720	nhr-130	1.00228	5.01374	5.32746	0.000705559	0.00745483	-1.3048
WBGene00000247	bec-1	1.00002	5.13323	6.70279	0.000152528	0.00258608	0.352811
WBGene00006212	str-168	0.997004	2.88658	3.45429	0.00864507	0.0421571	-3.44087
WBGene00013964	nlp-73	0.995848	1.42728	4.68364	0.00151572	0.0126569	-1.30506
WBGene00002142	inx-20	0.99536	0.74328	3.90394	0.00439684	0.0269535	-2.32984
WBGene00007892	C33B4.4	0.9926	2.23165	5.05694	0.000939428	0.00909357	-0.936291
WBGene00018966	F56D2.5	0.990593	3.2041	3.69577	0.00608349	0.0334727	-3.15506
WBGene00003778	nnt-1	0.987023	2.14091	5.17524	0.000810658	0.00817398	-0.760057
WBGene00050944	C14A11.9	0.984344	4.4714	6.90805	0.000119939	0.00219403	0.744303
WBGene00001117	dyf-1	0.981624	1.34529	5.04749	0.00095064	0.00917225	-0.795547
WBGene00195184	F19G12.8	0.980764	0.792775	3.92798	0.00424918	0.0263194	-2.30079
WBGene00022500	lfi-1	0.979124	8.00937	11.7146	2.29043e-06	0.000137707	4.85105
WBGene00013439	Y66D12A.13	0.977311	4.68082	4.42157	0.00222388	0.0167443	-2.4842
WBGene00021275	dmsr-2	0.974705	0.824019	5.11366	0.000875108	0.00859396	-0.634515
WBGene00007725	C25F9.5	0.974155	4.57741	5.23651	0.000787568	0.00804769	-1.33531
WBGene00007393	fbxa-157	0.972837	6.26362	4.04387	0.00371863	0.0241597	-3.23346
WBGene00003892	osm-12	0.972544	0.437216	4.96826	0.00105058	0.00976906	-0.781166
WBGene00009649	F43C1.5	0.971705	2.84989	6.79772	0.000129356	0.00231318	1.06951
WBGene00195213	F11C1.9	0.962618	-0.633834	3.5924	0.00689632	0.0366074	-2.63084
WBGene00013076	Y51A2D.8	0.959418	1.83985	3.39018	0.00939045	0.0446219	-3.29879
WBGene00000267	bre-2	0.95877	3.20236	5.29036	0.000703645	0.00744053	-0.854428
WBGene00022485	fbxa-63	0.956506	2.05221	4.88273	0.00117147	0.0105742	-1.13784
WBGene00015371	C03A7.13	0.953383	2.36469	5.14406	0.000842619	0.00836882	-0.84713
WBGene00015608	math-3	0.949676	6.09553	5.57847	0.000523932	0.00610606	-1.10071
WBGene00012758	Y41C4A.12	0.949306	3.52291	4.43448	0.00218594	0.0165283	-2.15303
WBGene00008366	tpra-1	0.947403	4.36596	8.02524	3.93945e-05	0.00103459	1.9787
WBGene00022178	Y71H2AM.13	0.946248	6.95945	8.78933	2.10133e-05	0.000668024	2.41295
WBGene00016456	C35E7.4	0.942022	3.04296	6.29954	0.000219459	0.0033182	0.449489
WBGene00009482	F36G3.1	0.939694	6.07185	10.6416	4.78337e-06	0.000238491	4.05443
WBGene00013845	fbxa-37	0.939418	2.50125	5.00222	0.00100641	0.00947083	-1.06795
WBGene00011090	R07B7.6	0.937625	4.18929	6.28868	0.000227428	0.0034041	0.107683
WBGene00002207	sid-3	0.934589	6.65037	10.6984	4.59309e-06	0.000232435	4.08447
WBGene00020015	nhr-210	0.934381	3.9325	3.99211	0.00399658	0.0253134	-2.91918
WBGene00010848	M04B2.6	0.934158	3.12287	6.52435	0.00017227	0.00278518	0.693038
WBGene00013257	Y57A10A.14	0.933612	2.95176	3.54712	0.00754569	0.0386188	-3.31758
WBGene00019847	R03G5.6	0.933188	3.04025	5.18061	0.000805294	0.00815045	-0.957652
WBGene00018164	sup-36	0.930867	4.57243	4.76593	0.00141746	0.0120179	-1.97442
WBGene00008309	nhr-170	0.925387	2.76702	6.12952	0.000264627	0.00379664	0.312419
WBGene00019516	ugt-20	0.924837	2.44022	4.94919	0.0010763	0.00994145	-1.12671
WBGene00021434	Y39A3A.3	0.924189	0.181725	3.28343	0.0109154	0.0494202	-3.20409
WBGene00003711	nhr-121	0.923452	4.77605	5.88714	0.000367559	0.00476769	-0.550883
WBGene00022330	fbxa-80	0.921041	1.93812	3.90859	0.00436789	0.0268535	-2.51712
WBGene00015139	B0310.3	0.920108	-0.0270272	4.26477	0.0026563	0.019046	-1.70543
WBGene00017198	nhr-36	0.919498	2.3813	6.49265	0.000178188	0.0028537	0.822682
WBGene00014171	nep-26	0.918984	4.06109	6.04728	0.000295128	0.00411134	-0.144941
WBGene00019564	K09D9.1	0.91758	0.916634	4.74664	0.00139617	0.0118971	-1.1428
WBGene00010280	rde-12	0.916897	8.32686	8.64795	2.34482e-05	0.000725285	2.28969
WBGene00012140	T28F4.5	0.916461	7.35144	5.13243	0.000894462	0.00875513	-1.70217
WBGene00001118	dyf-2	0.91632	2.42935	4.58291	0.00173058	0.0139932	-1.63348
WBGene00004013	pha-4	0.916011	4.57799	11.6367	2.41111e-06	0.000142351	4.99576
WBGene00009716	F44G4.7	0.915714	0.89659	4.79268	0.0013153	0.0113973	-1.07679
WBGene00003845	odd-1	0.915701	1.6784	4.9232	0.00111248	0.0101543	-1.01617
WBGene00013334	nlp-56	0.915545	0.888032	3.56513	0.00717798	0.0375111	-2.86406
WBGene00021792	Y52D5A.1	0.915339	1.23268	3.60488	0.00677142	0.0361353	-2.85601
WBGene00271716	F39E9.28	0.914895	2.23584	4.08929	0.00338599	0.0226412	-2.30737
WBGene00015791	C15C7.5	0.913808	7.26358	6.70463	0.00015224	0.00258564	0.238827
WBGene00005652	srr-1	0.91281	1.77546	5.02779	0.000974485	0.00928193	-0.890962
WBGene00017651	F21A9.2	0.912091	2.14048	4.83633	0.00124331	0.0109976	-1.21891
WBGene00018683	F52D1.2	0.911663	2.0225	3.68061	0.00606505	0.0334083	-2.87996
WBGene00010200	F57C7.4	0.910423	1.77794	4.69535	0.00149268	0.0124975	-1.34683
WBGene00013898	ZC443.3	0.910343	4.01432	5.56176	0.000524659	0.00610606	-0.755303
WBGene00007883	C33A12.4	0.909389	2.96615	4.7181	0.00144902	0.0122285	-1.57222
WBGene00021011	W03G1.5	0.908255	-0.759834	3.59728	0.00684722	0.0364222	-2.60973
WBGene00014148	ZK909.3	0.907718	5.86859	3.8352	0.00498452	0.0293119	-3.52861
WBGene00009192	asah-2	0.90387	3.74393	4.76847	0.00141284	0.0120116	-1.74982
WBGene00015540	sams-4	0.900804	7.35581	6.81606	0.000135824	0.00239998	0.364609
WBGene00016005	ift-74	0.8986	1.44972	4.45657	0.00204792	0.0157789	-1.62886
WBGene00077437	Y59H11AR.6	0.896582	3.81018	3.72188	0.00585948	0.0326262	-3.29488
WBGene00022353	pals-18	0.892838	3.55225	6.20301	0.000243955	0.0035689	0.197237
WBGene00005649	srp-8	0.890909	1.62172	3.52234	0.00764487	0.038859	-3.04828
WBGene00022736	ZK418.7	0.890717	2.51445	6.47417	0.000181742	0.00289935	0.773671
WBGene00019748	atg-2	0.889565	6.60264	5.8631	0.00037768	0.00485474	-0.756853
WBGene00012130	slc-17.4	0.888569	4.14303	5.17201	0.000852044	0.00842866	-1.31345
WBGene00015671	C10B5.3	0.887824	3.8507	5.40127	0.000627044	0.00689008	-0.908047
[truncated: 2,403 more rows]
