# Supplementary material for: A pals-25 gain-of-function allele triggers systemic resistance against natural pathogens of C. elegans
Source: PLoS Genet. 2022 Oct 3;18(10):e1010314. doi: 10.1371/journal.pgen.1010314 (PMC9560605; doi:10.1371/journal.pgen.1010314)
Supplement: S6 Table — (XLSX) [file pgen.1010314.s017.xlsx]

## Sheet: pals-22 25 regulated genes
S6 Table. Gene set overlap comparisons and statistics for hypergeometric testing.
		pals-22 pals-25 regulated genes
pals-22(jy3) UP this study	pals-22(jy3) UP vs. pals-22(jy3) pals-25(jy9) UP this study	Common to both WormBase Gene ID	Common to both Gene name
WBGene00015225	WBGene00044708	WBGene00008009	fbxa-171		Hypergeometric Testing
WBGene00195165	WBGene00022476	WBGene00019449	K06H6.1		# genes up in pals-22(jy3) vs. wild-type log2 fold change > 2	457
WBGene00008267	WBGene00012091	WBGene00044787	pals-36		# gene up in pals-22(jy3) vs. pals-22(jy3) pals-25(jy9) log2 fold change > 2	463
WBGene00044708	WBGene00195165	WBGene00022476	fbxa-75		overlap	395
WBGene00012091	WBGene00008267	WBGene00009169	F26F2.4		# genes in genome*	14389
WBGene00022476	WBGene00009898	WBGene00014944	Y68A4A.12		RF	26.9
WBGene00007134	WBGene00009061	WBGene00008302	pals-38		p-value	p < 0.000e+00
WBGene00009169	WBGene00008067	WBGene00014132	ZK896.1
WBGene00008067	WBGene00007659	WBGene00044207	Y6G8.5		*number of genes detected in RNAseq dataset
WBGene00009061	WBGene00012726	WBGene00044014	F15H10.10
WBGene00012726	WBGene00009169	WBGene00015108	B0281.1
WBGene00050906	WBGene00015225	WBGene00019421	K05F6.10
WBGene00021081	WBGene00007134	WBGene00018353	fbxa-182
WBGene00007658	WBGene00050906	WBGene00008709	F11E6.6
WBGene00045401	WBGene00007662	WBGene00007133	B0284.3
WBGene00007662	WBGene00044014	WBGene00010508	K02E2.7
WBGene00044014	WBGene00021081	WBGene00020451	fbxa-11
WBGene00015227	WBGene00007657	WBGene00007506	fbxc-58
WBGene00007659	WBGene00007655	WBGene00271643	W07G1.25
WBGene00008068	WBGene00015834	WBGene00202499	B0507.15
WBGene00007661	WBGene00304201	WBGene00013492	Y70C5C.1
WBGene00015600	WBGene00007661	WBGene00015221	B0507.4
WBGene00009908	WBGene00077629	WBGene00008010	C38D9.2
WBGene00005582	WBGene00007656	WBGene00012910	Y46G5A.20
WBGene00077629	WBGene00009168	WBGene00219493	C18D4.12
WBGene00004402	WBGene00008068	WBGene00044711	pals-10
WBGene00007655	WBGene00005582	WBGene00195181	F15H10.12
WBGene00044416	WBGene00015227	WBGene00022547	ZC196.3
WBGene00019450	WBGene00020227	WBGene00022096	Y69A2AR.25
WBGene00012400	WBGene00044416	WBGene00001671	gpa-9
WBGene00017214	WBGene00019450	WBGene00015602	fbxa-158
WBGene00086568	WBGene00008269	WBGene00007658	pals-4
WBGene00009168	WBGene00015600	WBGene00020457	fbxa-67
WBGene00020357	WBGene00007674	WBGene00019576	lido-5
WBGene00015834	WBGene00007658	WBGene00007661	pals-7
WBGene00007656	WBGene00050959	WBGene00020774	T24E12.5
WBGene00007657	WBGene00010821	WBGene00077438	C18D4.10
WBGene00011161	WBGene00044707	WBGene00021408	trpl-4
WBGene00015224	WBGene00007654	WBGene00020357	T08E11.1
WBGene00009170	WBGene00023483	WBGene00015599	fbxa-164
WBGene00007674	WBGene00086568	WBGene00013294	pals-30
WBGene00194645	WBGene00012400	WBGene00006894	ver-1
WBGene00008302	WBGene00008302	WBGene00020981	W03D2.6
WBGene00044707	WBGene00019699	WBGene00010753	K10G4.4
WBGene00019449	WBGene00044237	WBGene00022552	ZC196.9
WBGene00009898	WBGene00020357	WBGene00044182	F09C6.12
WBGene00010821	WBGene00045401	WBGene00014759	F46A8.1
WBGene00008269	WBGene00007660	WBGene00206517	T27F7.12
WBGene00020637	WBGene00015835	WBGene00020080	math-37
WBGene00022550	WBGene00020228	WBGene00009168	F26F2.3
WBGene00007654	WBGene00008507	WBGene00011848	chil-27
WBGene00019699	WBGene00007132	WBGene00007181	B0462.1
WBGene00020613	WBGene00019449	WBGene00004041	plg-1
WBGene00044212	WBGene00008069	WBGene00044379	ifas-1
WBGene00044183	WBGene00020637	WBGene00008842	chil-28
WBGene00018345	WBGene00008873	WBGene00008615	ifas-2
WBGene00007132	WBGene00044711	WBGene00002124	inx-2
WBGene00050959	WBGene00010508	WBGene00008862	F15D4.5
WBGene00007660	WBGene00017214	WBGene00016717	math-22
WBGene00202499	WBGene00044212	WBGene00001387	far-3
WBGene00008069	WBGene00009166	WBGene00008301	pals-39
WBGene00020227	WBGene00044760	WBGene00007440	C08E8.4
WBGene00013634	WBGene00044183	WBGene00021118	clec-125
WBGene00008015	WBGene00018102	WBGene00015605	C08E3.13
WBGene00008873	WBGene00011161	WBGene00011160	R09D1.4
WBGene00044711	WBGene00013634	WBGene00007657	pals-3
WBGene00020326	WBGene00202499	WBGene00012093	T27E7.9
WBGene00045393	WBGene00018345	WBGene00010754	K10G4.5
WBGene00235307	WBGene00194951	WBGene00018345	F42C5.3
WBGene00015835	WBGene00020875	WBGene00005548	sri-36
WBGene00304201	WBGene00195172	WBGene00015537	C06E4.8
WBGene00015223	WBGene00022550	WBGene00015757	C14C6.3
WBGene00010206	WBGene00008015	WBGene00185118	K02E2.11
WBGene00194951	WBGene00045393	WBGene00007465	chil-1
WBGene00023483	WBGene00010004	WBGene00018614	pals-31
WBGene00020875	WBGene00009170	WBGene00009908	F49H6.5
WBGene00195172	WBGene00044085	WBGene00004402	rom-3
WBGene00020228	WBGene00007131	WBGene00008269	C53A5.11
WBGene00018102	WBGene00013754	WBGene00020228	T05A8.2
WBGene00138721	WBGene00004402	WBGene00013754	fbxa-116
WBGene00009166	WBGene00015223	WBGene00013569	bath-36
WBGene00022546	WBGene00022189	WBGene00020459	fbxa-23
WBGene00015760	WBGene00044182	WBGene00014701	C43D7.1
WBGene00008507	WBGene00194902	WBGene00008099	C44H9.4
WBGene00015833	WBGene00009908	WBGene00018352	fbxc-20
WBGene00086560	WBGene00015224	WBGene00195240	Y39B6A.69
WBGene00044085	WBGene00010206	WBGene00012822	Y43F8B.12
WBGene00007465	WBGene00044427	WBGene00018346	F42C5.4
WBGene00015602	WBGene00011848	WBGene00009841	fbxa-134
WBGene00007131	WBGene00022758	WBGene00012058	T26F2.2
WBGene00007467	WBGene00020326	WBGene00044183	F09C6.13
WBGene00044207	WBGene00086560	WBGene00021741	Y50D4B.2
WBGene00022758	WBGene00022546	WBGene00022872	ZK1240.8
WBGene00015839	WBGene00044207	WBGene00001668	gpa-6
WBGene00015832	WBGene00138721	WBGene00022572	ZC239.14
WBGene00008301	WBGene00015832	WBGene00045393	F26D11.13
WBGene00219309	WBGene00045338	WBGene00006248	str-216
WBGene00010508	WBGene00015833	WBGene00044708	pals-11
WBGene00022189	WBGene00008842	WBGene00008507	F01G10.4
WBGene00044787	WBGene00008872	WBGene00020875	T28A11.13
WBGene00008842	WBGene00194645	WBGene00023266	F07E5.10
WBGene00008872	WBGene00020613	WBGene00007662	pals-8
WBGene00011848	WBGene00015760	WBGene00007471	chil-6
WBGene00014944	WBGene00008301	WBGene00004810	skr-4
WBGene00022547	WBGene00235307	WBGene00011539	fbxa-135
WBGene00015593	WBGene00013294	WBGene00044181	F09C6.11
WBGene00015828	WBGene00013372	WBGene00012505	pals-13
WBGene00013372	WBGene00015602	WBGene00007656	pals-2
WBGene00194646	WBGene00219309	WBGene00045416	Y37H2A.14
WBGene00194902	WBGene00044013	WBGene00022548	ZC196.4
WBGene00044013	WBGene00020364	WBGene00021409	Y38C1AB.7
WBGene00010004	WBGene00009077	WBGene00044707	pals-15
WBGene00016527	WBGene00206359	WBGene00009840	fbxa-189
WBGene00021654	WBGene00219493	WBGene00021111	W09C3.3
WBGene00022869	WBGene00015491	WBGene00023225	B0281.7
WBGene00219493	WBGene00015599	WBGene00007467	chil-3
WBGene00015491	WBGene00015762	WBGene00008843	arrd-9
WBGene00044182	WBGene00015222	WBGene00011052	arrd-11
WBGene00015108	WBGene00015226	WBGene00013364	Y60A3A.16
WBGene00014673	WBGene00015221	WBGene00044151	W04G3.12
WBGene00015599	WBGene00044787	WBGene00015760	C14C6.6
WBGene00015762	WBGene00014944	WBGene00012069	T26H5.4
WBGene00015222	WBGene00022547	WBGene00044663	F26G1.10
WBGene00020364	WBGene00014162	WBGene00011005	R04B5.7
WBGene00015114	WBGene00011160	WBGene00020637	fbxa-7
WBGene00015221	WBGene00021654	WBGene00044206	T26H5.9
WBGene00014162	WBGene00005961	WBGene00011210	R10E8.4
WBGene00011160	WBGene00022713	WBGene00015839	math-10
WBGene00022545	WBGene00018234	WBGene00015227	ddn-1
WBGene00013294	WBGene00021409	WBGene00015113	B0281.6
WBGene00005961	WBGene00008009	WBGene00016920	C54E4.5
WBGene00008009	WBGene00020546	WBGene00019314	K02E7.10
WBGene00015226	WBGene00015828	WBGene00021195	Y17G9A.2
WBGene00016281	WBGene00016281	WBGene00012399	Y6E2A.5
WBGene00007471	WBGene00019421	WBGene00008850	F15B9.6
WBGene00023225	WBGene00015114	WBGene00021179	fbxa-86
WBGene00008615	WBGene00007467	WBGene00194746	pals-20
WBGene00012093	WBGene00194646	WBGene00045338	M01B2.13
WBGene00015757	WBGene00022869	WBGene00008873	F15H10.6
WBGene00015605	WBGene00044181	WBGene00012381	Y2H9A.4
WBGene00018614	WBGene00007673	WBGene00009802	F47B8.1
WBGene00015761	WBGene00012093	WBGene00015600	fbxa-165
WBGene00044760	WBGene00022545	WBGene00020640	fbxa-73
WBGene00013754	WBGene00020640	WBGene00016526	fbxa-8
WBGene00011539	WBGene00010754	WBGene00022550	droe-8
WBGene00235133	WBGene00010753	WBGene00017706	F22E5.7
WBGene00020546	WBGene00015839	WBGene00018385	F43C11.8
WBGene00009077	WBGene00195181	WBGene00022870	ZK1240.5
WBGene00021013	WBGene00015593	WBGene00009898	dod-23
WBGene00019451	WBGene00015761	WBGene00007655	C17H1.2
WBGene00007470	WBGene00016527	WBGene00022713	ZK355.3
WBGene00206359	WBGene00018614	WBGene00015491	C05E4.12
WBGene00015758	WBGene00019451	WBGene00015100	B0280.2
WBGene00045475	WBGene00007181	WBGene00022083	Y69A2AR.12
WBGene00022375	WBGene00011539	WBGene00012398	Y6E2A.4
WBGene00022713	WBGene00011847	WBGene00194951	Y105C5A.1274
WBGene00044427	WBGene00007469	WBGene00011168	R09D1.12
WBGene00007469	WBGene00008615	WBGene00016281	pals-32
WBGene00044181	WBGene00021404	WBGene00013372	Y61B8B.2
WBGene00195181	WBGene00012505	WBGene00015226	B0507.9
WBGene00018353	WBGene00023266	WBGene00022375	Y94H6A.2
WBGene00015837	WBGene00023225	WBGene00014046	clec-60
WBGene00044783	WBGene00015108	WBGene00007472	chil-7
WBGene00010754	WBGene00015837	WBGene00050906	F20E11.17
WBGene00044379	WBGene00206393	WBGene00008303	C54D10.9
WBGene00012058	WBGene00012399	WBGene00009839	fbxa-188
WBGene00012399	WBGene00022565	WBGene00206393	W04G5.16
WBGene00008858	WBGene00000025	WBGene00044013	F15H10.9
WBGene00022548	WBGene00021179	WBGene00022546	ZC196.2
WBGene00004509	WBGene00045475	WBGene00020227	T05A8.1
WBGene00018234	WBGene00008850	WBGene00021743	Y50D4B.4
WBGene00015829	WBGene00012051	WBGene00013634	Y105C5A.9
WBGene00011847	WBGene00021408	WBGene00010004	F53H2.1
WBGene00271651	WBGene00021013	WBGene00008858	pals-1
WBGene00044237	WBGene00004149	WBGene00013616	fbxa-148
WBGene00219377	WBGene00012267	WBGene00045475	T07A5.7
WBGene00020639	WBGene00045188	WBGene00021404	trpl-3
WBGene00019314	WBGene00015603	WBGene00219309	F26F2.13
WBGene00011168	WBGene00008268	WBGene00010686	K08F9.3
WBGene00009675	WBGene00044523	WBGene00019057	F58F9.3
WBGene00019452	WBGene00022375	WBGene00004149	trpl-5
WBGene00007673	WBGene00219293	WBGene00008268	srt-32
WBGene00017415	WBGene00007471	WBGene00015152	B0348.2
WBGene00022565	WBGene00007465	WBGene00000025	abu-2
WBGene00045338	WBGene00007472	WBGene00015403	clec-10
WBGene00007297	WBGene00017415	WBGene00006630	tsp-4
WBGene00021409	WBGene00010686	WBGene00007132	pals-27
WBGene00014046	WBGene00015605	WBGene00020613	T20D4.7
WBGene00023266	WBGene00004509	WBGene00005643	srp-2
WBGene00012456	WBGene00019349	WBGene00015603	fbxa-159
WBGene00012051	WBGene00021405	WBGene00020449	fbxa-54
WBGene00012267	WBGene00077546	WBGene00008352	fbxa-6
WBGene00015603	WBGene00010808	WBGene00017705	F22E5.6
WBGene00008268	WBGene00009167	WBGene00017445	sid-5
WBGene00008850	WBGene00019314	WBGene00015837	math-8
WBGene00004149	WBGene00011168	WBGene00044212	Y68A4A.13
WBGene00021179	WBGene00271651	WBGene00016766	C49C8.2
WBGene00012505	WBGene00009675	WBGene00021122	W09G12.8
WBGene00007181	WBGene00044379	WBGene00000027	abu-4
WBGene00012398	WBGene00018353	WBGene00005931	fbxa-199
WBGene00004811	WBGene00138715	WBGene00003708	nhr-118
WBGene00003708	WBGene00235133	WBGene00044362	F42G2.7
WBGene00009835	WBGene00013961	WBGene00020546	zig-13
WBGene00206393	WBGene00044709	WBGene00020777	T24E12.10
WBGene00045415	WBGene00044238	WBGene00235271	C49C8.8
WBGene00010753	WBGene00009835	WBGene00009061	pals-14
WBGene00010808	WBGene00000636	WBGene00018102	math-28
WBGene00020640	WBGene00014673	WBGene00018234	F40E12.1
WBGene00009167	WBGene00044208	WBGene00044238	C30H6.12
WBGene00008099	WBGene00007297	WBGene00010545	cbp-2
WBGene00000027	WBGene00008858	WBGene00015762	C14C6.8
WBGene00138715	WBGene00012052	WBGene00015601	fbxa-166
WBGene00013961	WBGene00219377	WBGene00008067	C43D7.4
WBGene00013837	WBGene00007470	WBGene00050899	T10C6.15
WBGene00021404	WBGene00000694	WBGene00086568	Y2H9A.6
WBGene00219293	WBGene00015829	WBGene00022321	fbxa-25
WBGene00005548	WBGene00014046	WBGene00011130	zip-6
WBGene00016525	WBGene00019452	WBGene00018921	sago-2
WBGene00022096	WBGene00006894	WBGene00013837	fbxa-30
WBGene00021408	WBGene00011052	WBGene00044208	Y6G8.6
WBGene00019349	WBGene00006927	WBGene00194902	Y39H10B.3
WBGene00194695	WBGene00012398	WBGene00015829	math-15
WBGene00012052	WBGene00044783	WBGene00009518	clec-166
WBGene00045188	WBGene00206517	WBGene00009170	F26F2.5
WBGene00077438	WBGene00003708	WBGene00022282	Y74C10AR.2
WBGene00021405	WBGene00017095	WBGene00021256	Y22D7AR.2
WBGene00015601	WBGene00077438	WBGene00015593	C08E3.1
WBGene00017706	WBGene00022548	WBGene00044783	T26H5.10
WBGene00019421	WBGene00004811	WBGene00000841	cul-6
WBGene00010686	WBGene00009802	WBGene00018903	F55G1.7
WBGene00015537	WBGene00015537	WBGene00016525	fbxa-12
WBGene00020774	WBGene00008099	WBGene00016666	C45E5.3
WBGene00044206	WBGene00044521	WBGene00015455	txt-9
WBGene00018385	WBGene00006929	WBGene00019931	R07C12.1
WBGene00022083	WBGene00012058	WBGene00018696	pho-6
WBGene00044709	WBGene00012456	WBGene00012961	Y47H10A.5
WBGene00015598	WBGene00022282	WBGene00022824	ZK813.5
WBGene00022570	WBGene00045415	WBGene00022345	fbxa-138
WBGene00017095	WBGene00194695	WBGene00008265	kcnl-4
WBGene00022674	WBGene00015757	WBGene00206494	C15H11.16
WBGene00012069	WBGene00012381	WBGene00015222	B0507.5
WBGene00007472	WBGene00016773	WBGene00044521	Y5H2A.4
WBGene00077546	WBGene00022674	WBGene00003995	pgp-1
WBGene00012910	WBGene00008843	WBGene00020326	math-38
WBGene00044521	WBGene00005548	WBGene00015225	B0507.8
WBGene00012822	WBGene00017706	WBGene00019452	K06H6.4
WBGene00008617	WBGene00021122	WBGene00022758	ZK488.6
WBGene00007813	WBGene00019576	WBGene00021193	math-44
WBGene00000025	WBGene00006928	WBGene00022569	ZC239.6
WBGene00044523	WBGene00014759	WBGene00011161	chil-18
WBGene00005344	WBGene00020639	WBGene00007674	C18D4.4
WBGene00011005	WBGene00005344	WBGene00011677	cyp-13A1
WBGene00021176	WBGene00050899	WBGene00010206	F57G4.1
WBGene00016639	WBGene00013616	WBGene00008891	clec-42
WBGene00206517	WBGene00009839	WBGene00007134	pals-28
WBGene00195240	WBGene00015598	WBGene00045457	F33H12.7
WBGene00005643	WBGene00020080	WBGene00001778	gst-30
WBGene00044208	WBGene00017705	WBGene00002188	kgb-2
WBGene00021193	WBGene00007813	WBGene00044416	C08E3.15
WBGene00015113	WBGene00016497	WBGene00019450	K06H6.2
WBGene00009839	WBGene00022096	WBGene00007297	C04F12.1
WBGene00009841	WBGene00020327	WBGene00007469	chil-4
WBGene00005931	WBGene00012910	WBGene00022869	ZK1240.4
WBGene00014759	WBGene00008617	WBGene00044085	Y105C5B.30
WBGene00019576	WBGene00004810	WBGene00018662	math-30
WBGene00022572	WBGene00021176	WBGene00008872	F15H10.5
WBGene00009802	WBGene00001668	WBGene00019349	trx-5
WBGene00045457	WBGene00016639	WBGene00017592	F19C7.2
WBGene00195177	WBGene00012069	WBGene00050959	F26F2.9
WBGene00016766	WBGene00018903	WBGene00007813	jmjd-3.3
WBGene00008010	WBGene00020981	WBGene00019590	K09F6.7
WBGene00022690	WBGene00022083	WBGene00012400	Y6E2A.7
WBGene00021195	WBGene00018385	WBGene00194713	F19B10.13
WBGene00004810	WBGene00005643	WBGene00077629	K10G4.13
WBGene00020981	WBGene00195240	WBGene00017095	E02C12.10
WBGene00012381	WBGene00000027	WBGene00021859	fbxa-39
WBGene00013616	WBGene00021193	WBGene00015224	B0507.7
WBGene00009840	WBGene00019931	WBGene00015832	math-16
WBGene00044238	WBGene00009840	WBGene00021175	math-46
WBGene00006894	WBGene00044362	WBGene00007470	chil-5
WBGene00008891	WBGene00012822	WBGene00021081	pals-33
WBGene00001778	WBGene00016766	WBGene00016527	fbxa-47
WBGene00015597	WBGene00011005	WBGene00018997	F57B9.3
WBGene00021118	WBGene00014047	WBGene00220140	Y34F4.7
WBGene00015152	WBGene00001778	WBGene00014162	chil-9
WBGene00220140	WBGene00022690	WBGene00005582	sri-70
WBGene00022282	WBGene00017709	WBGene00138715	Y6G8.14
WBGene00014701	WBGene00021118	WBGene00015597	fbxa-162
WBGene00044759	WBGene00021703	WBGene00020364	T08E11.8
WBGene00016526	WBGene00011183	WBGene00004509	rrf-2
WBGene00020459	WBGene00022570	WBGene00009167	F26F2.2
WBGene00044362	WBGene00015113	WBGene00017711	F22E5.13
WBGene00050899	WBGene00015758	WBGene00016639	C44B12.6
WBGene00001668	WBGene00020774	WBGene00045188	B0284.5
WBGene00011052	WBGene00013620	WBGene00019858	R03H10.6
WBGene00018903	WBGene00044206	WBGene00004811	skr-5
WBGene00020080	WBGene00015601	WBGene00045415	Y43F8B.15
WBGene00016497	WBGene00009897	WBGene00007673	C18D4.3
WBGene00017705	WBGene00004041	WBGene00019451	nstp-7
WBGene00045416	WBGene00016920	WBGene00219750	Y38C1AA.19
WBGene00022870	WBGene00009841	WBGene00012091	pals-29
WBGene00194713	WBGene00008906	WBGene00021339	Y34F4.4
WBGene00015100	WBGene00013837	WBGene00235133	T26H5.14
WBGene00017711	WBGene00021627	WBGene00015835	math-6
WBGene00045347	WBGene00045347	WBGene00013091	Y51B9A.9
WBGene00004041	WBGene00015597	WBGene00304201	T07H8.11
WBGene00019858	WBGene00010355	WBGene00015598	fbxa-163
WBGene00206494	WBGene00016525	WBGene00011847	chil-26
WBGene00235271	WBGene00022870	WBGene00013637	Y105C5A.13
WBGene00004093	WBGene00008010	WBGene00013961	ZK285.2
WBGene00008843	WBGene00006926	WBGene00022866	ZK1240.1
WBGene00021339	WBGene00220140	WBGene00021405	Y38C1AB.3
WBGene00016920	WBGene00019858	WBGene00195172	K10G4.14
WBGene00021859	WBGene00017711	WBGene00219377	F47C12.12
WBGene00021743	WBGene00015455	WBGene00014673	C08H9.9
WBGene00013019	WBGene00022572	WBGene00009077	F23B2.10
WBGene00019590	WBGene00206536	WBGene00007131	pals-26
WBGene00021175	WBGene00018352	WBGene00044237	pals-9
WBGene00194746	WBGene00194713	WBGene00009675	F44A6.3
WBGene00045411	WBGene00001387	WBGene00206536	C14A6.16
WBGene00018352	WBGene00022824	WBGene00007694	C23H4.6
WBGene00206536	WBGene00014701	WBGene00017470	F14H12.2
WBGene00007694	WBGene00017470	WBGene00015758	nhr-155
WBGene00194717	WBGene00021743	WBGene00195165	F57G4.11
WBGene00044151	WBGene00044527	WBGene00022545	ZC196.1
WBGene00006630	WBGene00018662	WBGene00206359	C05E4.15
WBGene00020976	WBGene00194746	WBGene00015114	B0281.8
WBGene00013492	WBGene00008676	WBGene00011672	cyp-13A5
WBGene00022552	WBGene00219750	WBGene00086560	ZK355.8
WBGene00018662	WBGene00044491	WBGene00138721	pals-37
WBGene00021741	WBGene00004093	WBGene00044523	F37B4.14
WBGene00018621	WBGene00013019	WBGene00044709	pals-12
WBGene00022824	WBGene00020220	WBGene00235307	B0507.17
WBGene00012450	WBGene00007440	WBGene00022690	math-49
WBGene00022321	WBGene00021859	WBGene00012101	zip-10
WBGene00012961	WBGene00013364	WBGene00012456	Y17D7C.2
WBGene00015455	WBGene00021741	WBGene00021176	txt-3
WBGene00011130	WBGene00021186	WBGene00013620	fbxa-111
WBGene00013620	WBGene00018696	WBGene00005344	srh-127
WBGene00018921	WBGene00019590	WBGene00005961	srx-70
WBGene00008577	WBGene00016526	WBGene00008105	C45B11.2
WBGene00007506	WBGene00195177	WBGene00006986	zip-1
WBGene00018645	WBGene00022872	WBGene00194646	Y105C5A.1270
WBGene00018696	WBGene00022345	WBGene00020358	math-39
WBGene00011210	WBGene00001854	WBGene00015761	C14C6.7
WBGene00010545	WBGene00020459	WBGene00015833	math-17
WBGene00020457	WBGene00011130	WBGene00012051	T26E4.9
WBGene00018997	WBGene00021496	WBGene00077546	C01A2.9
WBGene00006429	WBGene00000664	WBGene00195177	Y43F8B.25
WBGene00271643	WBGene00011583	WBGene00021654	Y47G7B.2
WBGene00013569	WBGene00020457	WBGene00044427	F56A6.5
WBGene00219750	WBGene00007133	WBGene00015828	math-14
WBGene00022872	WBGene00007694	WBGene00022570	sdz-35
WBGene00014132	WBGene00018921	WBGene00219293	B0334.20
WBGene00044663	WBGene00012101	WBGene00010821	M01G12.7
WBGene00008303	WBGene00022321	WBGene00021013	W03G1.8
WBGene00018384	WBGene00015569	WBGene00004093	ppw-1
WBGene00009849	WBGene00015100	WBGene00022565	ZC239.2
WBGene00000841	WBGene00021111	WBGene00008267	C53A5.9
WBGene00013637	WBGene00008105	WBGene00020639	fbxa-71
WBGene00044361	WBGene00020032	WBGene00006718	ubc-23
WBGene00013636	WBGene00006248	WBGene00009835	F47H4.2
WBGene00006718	WBGene00018997	WBGene00023483	Y75B8A.39
WBGene00008862	WBGene00206494	WBGene00044760	Y71H2AM.25
WBGene00006248	WBGene00013569	WBGene00017415	F13A2.6
WBGene00003644	WBGene00021175	WBGene00012267	W04G5.7
WBGene00044644	WBGene00001397	WBGene00008068	sdz-6
WBGene00005833	WBGene00018761	WBGene00017214	F07E5.9
WBGene00021256	WBGene00044151	WBGene00018761	F53E10.5
WBGene00235164	WBGene00021195	WBGene00009166	F26F2.1
WBGene00001671	WBGene00006986	WBGene00012052	T26E4.10
WBGene00017592	WBGene00009518	WBGene00013019	Y48G10A.2
WBGene00020358	WBGene00000645	WBGene00008069	C43D7.7
WBGene00001387	WBGene00013492	WBGene00045347	C14A6.9
WBGene00008105	WBGene00022691	WBGene00022674	ZK177.9
WBGene00003995	WBGene00008891	WBGene00045401	eol-1
WBGene00017709	WBGene00002124	WBGene00022189	Y71H2AR.2
WBGene00007440	WBGene00006718	WBGene00007654	C17H1.1
WBGene00219917	WBGene00016666	WBGene00019047	F58E2.3
WBGene00020451	WBGene00003995	WBGene00271651	F19B10.14
WBGene00016666	WBGene00005931	WBGene00007660	pals-6
WBGene00021111	WBGene00008862	WBGene00010808	sepa-1
WBGene00022569	WBGene00015152	WBGene00012726	Y39G8B.5
WBGene00021860	WBGene00015426	WBGene00008015	fbxa-174
WBGene00020449	WBGene00001577	WBGene00019699	math-34
WBGene00006986	WBGene00021865	WBGene00015834	math-5
WBGene00021434	WBGene00006630	WBGene00194645	Y105C5A.1269
WBGene00013364	WBGene00235271	WBGene00008617	F09C6.3
WBGene00015403	WBGene00021256	WBGene00018384	F43C11.7
WBGene00021520	WBGene00020358	WBGene00194695	B0462.5
WBGene00045412	WBGene00018630	WBGene00012450	Y17D7B.2
WBGene00019931	WBGene00011672	WBGene00017709	F22E5.11
WBGene00011672	WBGene00020361	WBGene00015223	B0507.6
WBGene00016763	WBGene00020451	WBGene00007659	pals-5
WBGene00012101	WBGene00045416	WBGene00016497	vps-32.2
WBGene00018761	WBGene00045457
WBGene00194651	WBGene00019047
WBGene00009518	WBGene00044663
WBGene00011677	WBGene00010545
WBGene00007133	WBGene00008303
WBGene00022866	WBGene00002188
WBGene00002188	WBGene00014132
WBGene00185118	WBGene00021337
WBGene00013298	WBGene00044489
WBGene00019589	WBGene00018354
WBGene00013091	WBGene00013091
WBGene00000972	WBGene00008265
WBGene00012451	WBGene00018573
WBGene00006539	WBGene00009355
WBGene00019279	WBGene00019054
WBGene00021122	WBGene00018384
WBGene00019592	WBGene00012961
WBGene00010108	WBGene00271643
WBGene00017529	WBGene00022866
WBGene00219267	WBGene00022082
WBGene00271744	WBGene00011594
WBGene00002124	WBGene00185118
WBGene00016717	WBGene00012086
WBGene00022345	WBGene00008352
WBGene00019047	WBGene00000841
WBGene00019649	WBGene00006598
WBGene00008709	WBGene00007506
WBGene00022142	WBGene00021002
WBGene00016216	WBGene00010401
WBGene00008352	WBGene00015403
WBGene00008265	WBGene00001671
WBGene00019183	WBGene00011677
WBGene00015720	WBGene00020777
WBGene00022479	WBGene00012450
WBGene00008485	WBGene00011210
WBGene00018346	WBGene00021187
WBGene00015574	WBGene00022552
WBGene00022440	WBGene00019135
WBGene00017586	WBGene00016555
WBGene00219216	WBGene00008709
WBGene00004172	WBGene00020449
WBGene00015747	WBGene00022562
WBGene00019057	WBGene00011299
WBGene00017470	WBGene00018200
WBGene00020777	WBGene00015798
WBGene00016190	WBGene00021339
WBGene00001607	WBGene00007962
WBGene00011923	WBGene00017445
WBGene00019058	WBGene00016595
WBGene00019593	WBGene00017592
WBGene00007376	WBGene00044391
WBGene00006674	WBGene00008794
WBGene00044349	WBGene00016717
WBGene00017445	WBGene00044662
WBGene00044213	WBGene00018346
WBGene00194925	WBGene00019761
WBGene00015259	WBGene00019579
WBGene00194815	WBGene00022569
WBGene00019070	WBGene00020325
WBGene00002199	WBGene00019057
WBGene00020817	WBGene00015264
WBGene00008797	WBGene00013637
	WBGene00021873
	WBGene00017710
	WBGene00017530
	WBGene00018486
	WBGene00001506
	WBGene00021019

## Sheet: pals-25(jy111) vs. pals-22 25
S6 Table. Gene set overlap comparisons and statistics for hypergeometric testing.
pals-25(jy111) UP this study	pals-22 and pals-25 regulated this study	Common to both WormBase Gene ID	Common to both Gene name
WBGene00015225	WBGene00008009	WBGene00021122	W09G12.8
WBGene00008267	WBGene00019449	WBGene00008009	fbxa-171		Hypergeometric Testing
WBGene00012091	WBGene00044787	WBGene00000027	abu-4		# genes pals-22 and pals-25 regulated	395
WBGene00044183	WBGene00022476	WBGene00003708	nhr-118		# gene up in pals-25(jy111) log2 fold change > 2	168
WBGene00021081	WBGene00009169	WBGene00020546	zig-13		overlap	156
WBGene00015227	WBGene00014944	WBGene00044787	pals-36		# genes in genome*	14655
WBGene00045401	WBGene00008302	WBGene00020777	T24E12.10		RF	34.5
WBGene00011848	WBGene00014132	WBGene00009061	pals-14		p-value	5.389e-243
WBGene00020613	WBGene00044207	WBGene00008302	pals-38
WBGene00007134	WBGene00044014	WBGene00050899	T10C6.15		*number of genes detected in RNAseq dataset
WBGene00012400	WBGene00015108	WBGene00086568	Y2H9A.6
WBGene00011161	WBGene00019421	WBGene00194902	Y39H10B.3
WBGene00086568	WBGene00018353	WBGene00022282	Y74C10AR.2
WBGene00015224	WBGene00008709	WBGene00044783	T26H5.10
WBGene00022550	WBGene00007133	WBGene00202499	B0507.15
WBGene00020875	WBGene00010508	WBGene00013492	Y70C5C.1
WBGene00012726	WBGene00020451	WBGene00008010	C38D9.2
WBGene00008873	WBGene00007506	WBGene00018903	F55G1.7
WBGene00044182	WBGene00271643	WBGene00019931	R07C12.1
WBGene00007465	WBGene00202499	WBGene00022547	ZC196.3
WBGene00008015	WBGene00013492	WBGene00018696	pho-6
WBGene00008302	WBGene00015221	WBGene00022824	ZK813.5
WBGene00045393	WBGene00008010	WBGene00015602	fbxa-158
WBGene00007467	WBGene00012910	WBGene00007658	pals-4
WBGene00008615	WBGene00219493	WBGene00019576	lido-5
WBGene00022189	WBGene00044711	WBGene00007661	pals-7
WBGene00235307	WBGene00195181	WBGene00015222	B0507.5
WBGene00022546	WBGene00022547	WBGene00021408	trpl-4
WBGene00202499	WBGene00022096	WBGene00044521	Y5H2A.4
WBGene00044181	WBGene00001671	WBGene00015225	B0507.8
WBGene00020227	WBGene00015602	WBGene00013294	pals-30
WBGene00015837	WBGene00007658	WBGene00006894	ver-1
WBGene00011847	WBGene00020457	WBGene00044182	F09C6.12
WBGene00008269	WBGene00019576	WBGene00011161	chil-18
WBGene00015223	WBGene00007661	WBGene00206517	T27F7.12
WBGene00007132	WBGene00020774	WBGene00008891	clec-42
WBGene00004402	WBGene00077438	WBGene00007134	pals-28
WBGene00018345	WBGene00021408	WBGene00001778	gst-30
WBGene00021654	WBGene00020357	WBGene00011848	chil-27
WBGene00044760	WBGene00015599	WBGene00004041	plg-1
WBGene00014673	WBGene00013294	WBGene00007297	C04F12.1
WBGene00007658	WBGene00006894	WBGene00044379	ifas-1
WBGene00012267	WBGene00020981	WBGene00008842	chil-28
WBGene00013754	WBGene00010753	WBGene00008615	ifas-2
WBGene00021013	WBGene00022552	WBGene00007469	chil-4
WBGene00005961	WBGene00044182	WBGene00008301	pals-39
WBGene00009061	WBGene00014759	WBGene00044085	Y105C5B.30
WBGene00007471	WBGene00206517	WBGene00011160	R09D1.4
WBGene00007470	WBGene00020080	WBGene00007657	pals-3
WBGene00044379	WBGene00009168	WBGene00012093	T27E7.9
WBGene00044708	WBGene00011848	WBGene00019349	trx-5
WBGene00008842	WBGene00007181	WBGene00018345	F42C5.3
WBGene00206393	WBGene00004041	WBGene00012400	Y6E2A.7
WBGene00019314	WBGene00044379	WBGene00015537	C06E4.8
WBGene00044427	WBGene00008842	WBGene00007465	chil-1
WBGene00011160	WBGene00008615	WBGene00018614	pals-31
WBGene00020639	WBGene00002124	WBGene00021859	fbxa-39
WBGene00007131	WBGene00008862	WBGene00004402	rom-3
WBGene00271651	WBGene00016717	WBGene00008269	C53A5.11
WBGene00007659	WBGene00001387	WBGene00013754	fbxa-116
WBGene00138721	WBGene00008301	WBGene00015224	B0507.7
WBGene00219377	WBGene00007440	WBGene00008099	C44H9.4
WBGene00010808	WBGene00021118	WBGene00020459	fbxa-23
WBGene00020546	WBGene00015605	WBGene00007470	chil-5
WBGene00008507	WBGene00011160	WBGene00021081	pals-33
WBGene00007469	WBGene00007657	WBGene00012058	T26F2.2
WBGene00014162	WBGene00012093	WBGene00016527	fbxa-47
WBGene00013961	WBGene00010754	WBGene00014162	chil-9
WBGene00009802	WBGene00018345	WBGene00044183	F09C6.13
WBGene00008301	WBGene00005548	WBGene00004509	rrf-2
WBGene00012051	WBGene00015537	WBGene00021741	Y50D4B.2
WBGene00044787	WBGene00015757	WBGene00017711	F22E5.13
WBGene00008009	WBGene00185118	WBGene00045393	F26D11.13
WBGene00008617	WBGene00007465	WBGene00016639	C44B12.6
WBGene00022545	WBGene00018614	WBGene00044708	pals-11
WBGene00013294	WBGene00009908	WBGene00008507	F01G10.4
WBGene00022565	WBGene00004402	WBGene00020875	T28A11.13
WBGene00019349	WBGene00008269	WBGene00012091	pals-29
WBGene00009898	WBGene00020228	WBGene00304201	T07H8.11
WBGene00007656	WBGene00013754	WBGene00007471	chil-6
WBGene00007657	WBGene00013569	WBGene00011539	fbxa-135
WBGene00022548	WBGene00020459	WBGene00011847	chil-26
WBGene00011168	WBGene00014701	WBGene00044181	F09C6.11
WBGene00000027	WBGene00008099	WBGene00013961	ZK285.2
WBGene00015222	WBGene00018352	WBGene00007656	pals-2
WBGene00016527	WBGene00195240	WBGene00014673	C08H9.9
WBGene00022690	WBGene00012822	WBGene00219377	F47C12.12
WBGene00015226	WBGene00018346	WBGene00009077	F23B2.10
WBGene00012399	WBGene00009841	WBGene00007131	pals-26
WBGene00012398	WBGene00012058	WBGene00022548	ZC196.4
WBGene00007297	WBGene00044183	WBGene00007467	chil-3
WBGene00000025	WBGene00021741	WBGene00044151	W04G3.12
WBGene00010686	WBGene00022872	WBGene00022545	ZC196.1
WBGene00012268	WBGene00001668	WBGene00011005	R04B5.7
WBGene00017415	WBGene00022572	WBGene00138721	pals-37
WBGene00008858	WBGene00045393	WBGene00086560	ZK355.8
WBGene00016718	WBGene00006248	WBGene00044206	T26H5.9
WBGene00044085	WBGene00044708	WBGene00235307	B0507.17
WBGene00011005	WBGene00008507	WBGene00022690	math-49
WBGene00007661	WBGene00020875	WBGene00015227	ddn-1
WBGene00008099	WBGene00023266	WBGene00021176	txt-3
WBGene00011539	WBGene00007662	WBGene00019314	K02E7.10
WBGene00003708	WBGene00007471	WBGene00012399	Y6E2A.5
WBGene00007472	WBGene00004810	WBGene00021179	fbxa-86
WBGene00018903	WBGene00011539	WBGene00005961	srx-70
WBGene00021176	WBGene00044181	WBGene00008873	F15H10.6
WBGene00018614	WBGene00012505	WBGene00009802	F47B8.1
WBGene00045475	WBGene00007656	WBGene00012381	Y2H9A.4
WBGene00015602	WBGene00045416	WBGene00022550	droe-8
WBGene00009859	WBGene00022548	WBGene00012051	T26E4.9
WBGene00004509	WBGene00021409	WBGene00009898	dod-23
WBGene00012093	WBGene00044707	WBGene00021654	Y47G7B.2
WBGene00044521	WBGene00009840	WBGene00044427	F56A6.5
WBGene00016639	WBGene00021111	WBGene00012398	Y6E2A.4
WBGene00016766	WBGene00023225	WBGene00021013	W03G1.8
WBGene00013492	WBGene00007467	WBGene00011168	R09D1.12
WBGene00206517	WBGene00008843	WBGene00022565	ZC239.2
WBGene00015537	WBGene00011052	WBGene00008267	C53A5.9
WBGene00012058	WBGene00013364	WBGene00020639	fbxa-71
WBGene00019576	WBGene00044151	WBGene00016281	pals-32
WBGene00009857	WBGene00015760	WBGene00023483	Y75B8A.39
WBGene00021741	WBGene00012069	WBGene00044760	Y71H2AM.25
WBGene00022282	WBGene00044663	WBGene00015226	B0507.9
WBGene00001778	WBGene00011005	WBGene00017415	F13A2.6
WBGene00017214	WBGene00020637	WBGene00022375	Y94H6A.2
WBGene00020459	WBGene00044206	WBGene00012267	W04G5.7
WBGene00044151	WBGene00011210	WBGene00007472	chil-7
WBGene00022547	WBGene00015839	WBGene00014046	clec-60
WBGene00021743	WBGene00015227	WBGene00017214	F07E5.9
WBGene00023483	WBGene00015113	WBGene00206393	W04G5.16
WBGene00007660	WBGene00016920	WBGene00009839	fbxa-188
WBGene00304201	WBGene00019314	WBGene00022546	ZC196.2
WBGene00006894	WBGene00021195	WBGene00020227	T05A8.1
WBGene00194902	WBGene00012399	WBGene00021743	Y50D4B.4
WBGene00016497	WBGene00008850	WBGene00010004	F53H2.1
WBGene00086560	WBGene00021179	WBGene00013019	Y48G10A.2
WBGene00022824	WBGene00194746	WBGene00008858	pals-1
WBGene00009077	WBGene00045338	WBGene00045475	T07A5.7
WBGene00008891	WBGene00008873	WBGene00021404	trpl-3
WBGene00050899	WBGene00012381	WBGene00045401	eol-1
WBGene00022375	WBGene00009802	WBGene00022189	Y71H2AR.2
WBGene00006598	WBGene00015600	WBGene00010686	K08F9.3
WBGene00004041	WBGene00020640	WBGene00271651	F19B10.14
WBGene00012381	WBGene00016526	WBGene00007660	pals-6
WBGene00021179	WBGene00022550	WBGene00010808	sepa-1
WBGene00014046	WBGene00017706	WBGene00000025	abu-2
WBGene00008010	WBGene00018385	WBGene00012726	Y39G8B.5
WBGene00018696	WBGene00022870	WBGene00007132	pals-27
WBGene00012323	WBGene00009898	WBGene00020613	T20D4.7
WBGene00011486	WBGene00007655	WBGene00008015	fbxa-174
WBGene00021122	WBGene00022713	WBGene00008617	F09C6.3
WBGene00016281	WBGene00015491	WBGene00015837	math-8
WBGene00019931	WBGene00015100	WBGene00015223	B0507.6
WBGene00022479	WBGene00022083	WBGene00007659	pals-5
WBGene00010004	WBGene00012398	WBGene00016497	vps-32.2
WBGene00009839	WBGene00194951	WBGene00016766	C49C8.2
WBGene00044783	WBGene00011168
WBGene00017711	WBGene00016281
WBGene00021859	WBGene00013372
WBGene00021408	WBGene00015226
WBGene00021873	WBGene00022375
WBGene00013019	WBGene00014046
WBGene00044491	WBGene00007472
WBGene00015456	WBGene00050906
WBGene00020777	WBGene00008303
WBGene00044206	WBGene00009839
WBGene00021404	WBGene00206393
WBGene00013843	WBGene00044013
	WBGene00022546
	WBGene00020227
	WBGene00021743
	WBGene00013634
	WBGene00010004
	WBGene00008858
	WBGene00013616
	WBGene00045475
	WBGene00021404
	WBGene00219309
	WBGene00010686
	WBGene00019057
	WBGene00004149
	WBGene00008268
	WBGene00015152
	WBGene00000025
	WBGene00015403
	WBGene00006630
	WBGene00007132
	WBGene00020613
	WBGene00005643
	WBGene00015603
	WBGene00020449
	WBGene00008352
	WBGene00017705
	WBGene00017445
	WBGene00015837
	WBGene00044212
	WBGene00016766
	WBGene00021122
	WBGene00000027
	WBGene00005931
	WBGene00003708
	WBGene00044362
	WBGene00020546
	WBGene00020777
	WBGene00235271
	WBGene00009061
	WBGene00018102
	WBGene00018234
	WBGene00044238
	WBGene00010545
	WBGene00015762
	WBGene00015601
	WBGene00008067
	WBGene00050899
	WBGene00086568
	WBGene00022321
	WBGene00011130
	WBGene00018921
	WBGene00013837
	WBGene00044208
	WBGene00194902
	WBGene00015829
	WBGene00009518
	WBGene00009170
	WBGene00022282
	WBGene00021256
	WBGene00015593
	WBGene00044783
	WBGene00000841
	WBGene00018903
	WBGene00016525
	WBGene00016666
	WBGene00015455
	WBGene00019931
	WBGene00018696
	WBGene00012961
	WBGene00022824
	WBGene00022345
	WBGene00008265
	WBGene00206494
	WBGene00015222
	WBGene00044521
	WBGene00003995
	WBGene00020326
	WBGene00015225
	WBGene00019452
	WBGene00022758
	WBGene00021193
	WBGene00022569
	WBGene00011161
	WBGene00007674
	WBGene00011677
	WBGene00010206
	WBGene00008891
	WBGene00007134
	WBGene00045457
	WBGene00001778
	WBGene00002188
	WBGene00044416
	WBGene00019450
	WBGene00007297
	WBGene00007469
	WBGene00022869
	WBGene00044085
	WBGene00018662
	WBGene00008872
	WBGene00019349
	WBGene00017592
	WBGene00050959
	WBGene00007813
	WBGene00019590
	WBGene00012400
	WBGene00194713
	WBGene00077629
	WBGene00017095
	WBGene00021859
	WBGene00015224
	WBGene00015832
	WBGene00021175
	WBGene00007470
	WBGene00021081
	WBGene00016527
	WBGene00018997
	WBGene00220140
	WBGene00014162
	WBGene00005582
	WBGene00138715
	WBGene00015597
	WBGene00020364
	WBGene00004509
	WBGene00009167
	WBGene00017711
	WBGene00016639
	WBGene00045188
	WBGene00019858
	WBGene00004811
	WBGene00045415
	WBGene00007673
	WBGene00019451
	WBGene00219750
	WBGene00012091
	WBGene00021339
	WBGene00235133
	WBGene00015835
	WBGene00013091
	WBGene00304201
	WBGene00015598
	WBGene00011847
	WBGene00013637
	WBGene00013961
	WBGene00022866
	WBGene00021405
	WBGene00195172
	WBGene00219377
	WBGene00014673
	WBGene00009077
	WBGene00007131
	WBGene00044237
	WBGene00009675
	WBGene00206536
	WBGene00007694
	WBGene00017470
	WBGene00015758
	WBGene00195165
	WBGene00022545
	WBGene00206359
	WBGene00015114
	WBGene00011672
	WBGene00086560
	WBGene00138721
	WBGene00044523
	WBGene00044709
	WBGene00235307
	WBGene00022690
	WBGene00012101
	WBGene00012456
	WBGene00021176
	WBGene00013620
	WBGene00005344
	WBGene00005961
	WBGene00008105
	WBGene00006986
	WBGene00194646
	WBGene00020358
	WBGene00015761
	WBGene00015833
	WBGene00012051
	WBGene00077546
	WBGene00195177
	WBGene00021654
	WBGene00044427
	WBGene00015828
	WBGene00022570
	WBGene00219293
	WBGene00010821
	WBGene00021013
	WBGene00004093
	WBGene00022565
	WBGene00008267
	WBGene00020639
	WBGene00006718
	WBGene00009835
	WBGene00023483
	WBGene00044760
	WBGene00017415
	WBGene00012267
	WBGene00008068
	WBGene00017214
	WBGene00018761
	WBGene00009166
	WBGene00012052
	WBGene00013019
	WBGene00008069
	WBGene00045347
	WBGene00022674
	WBGene00045401
	WBGene00022189
	WBGene00007654
	WBGene00019047
	WBGene00271651
	WBGene00007660
	WBGene00010808
	WBGene00012726
	WBGene00008015
	WBGene00019699
	WBGene00015834
	WBGene00194645
	WBGene00008617
	WBGene00018384
	WBGene00194695
	WBGene00012450
	WBGene00017709
	WBGene00015223
	WBGene00007659
	WBGene00016497

## Sheet: pals-25(jy111) vs. IPR
S6 Table. Gene set overlap comparisons and statistics for hypergeometric testing.
pals-25(jy111) UP this study	IPR genes Reddy et al. 2019	Common to both WormBase Gene ID	Common to both Gene name
WBGene00015225	WBGene00001885	WBGene00044787	pals-36
WBGene00008267	WBGene00001889	WBGene00009061	pals-14		Hypergeometric Testing
WBGene00012091	WBGene00001918	WBGene00007656	pals-2		# genes IPR (Reddy et al. 2019)	80
WBGene00044183	WBGene00002021	WBGene00007131	pals-26		# gene up in pals-25(jy111) log2 fold change > 2	168
WBGene00021081	WBGene00004002	WBGene00008302	pals-38		overlap	43
WBGene00015227	WBGene00004810	WBGene00050899	T10C6.15		# genes in genome*	14655
WBGene00045401	WBGene00004811	WBGene00086568	Y2H9A.6		RF	46.9
WBGene00011848	WBGene00007131	WBGene00138721	pals-37		p-value	p < 6.215e-64
WBGene00020613	WBGene00007132	WBGene00022547	ZC196.3
WBGene00007134	WBGene00007134	WBGene00015227	ddn-1		*number of genes detected in RNAseq dataset
WBGene00012400	WBGene00007656	WBGene00007658	pals-4
WBGene00011161	WBGene00007657	WBGene00015602	fbxa-158
WBGene00086568	WBGene00007658	WBGene00012399	Y6E2A.5
WBGene00015224	WBGene00007659	WBGene00007661	pals-7
WBGene00022550	WBGene00007660	WBGene00021179	fbxa-86
WBGene00020875	WBGene00007661	WBGene00015225	B0507.8
WBGene00012726	WBGene00007662	WBGene00013294	pals-30
WBGene00008873	WBGene00008067	WBGene00022550	droe-8
WBGene00044182	WBGene00008267	WBGene00009898	dod-23
WBGene00007465	WBGene00008269	WBGene00007134	pals-28
WBGene00008015	WBGene00008301	WBGene00008267	C53A5.9
WBGene00008302	WBGene00008302	WBGene00016281	pals-32
WBGene00045393	WBGene00008850	WBGene00008301	pals-39
WBGene00007467	WBGene00009061	WBGene00023483	Y75B8A.39
WBGene00008615	WBGene00009166	WBGene00007657	pals-3
WBGene00022189	WBGene00009169	WBGene00015226	B0507.9
WBGene00235307	WBGene00009898	WBGene00022375	Y94H6A.2
WBGene00022546	WBGene00009908	WBGene00014046	clec-60
WBGene00202499	WBGene00010822	WBGene00017214	F07E5.9
WBGene00044181	WBGene00012091	WBGene00018345	F42C5.3
WBGene00020227	WBGene00012399	WBGene00012400	Y6E2A.7
WBGene00015837	WBGene00012400	WBGene00045401	eol-1
WBGene00011847	WBGene00012726	WBGene00008269	C53A5.11
WBGene00008269	WBGene00012757	WBGene00015224	B0507.7
WBGene00015223	WBGene00012910	WBGene00007660	pals-6
WBGene00007132	WBGene00012961	WBGene00021081	pals-33
WBGene00004402	WBGene00013294	WBGene00012726	Y39G8B.5
WBGene00018345	WBGene00014046	WBGene00007132	pals-27
WBGene00021654	WBGene00015223	WBGene00045393	F26D11.13
WBGene00044760	WBGene00015224	WBGene00044708	pals-11
WBGene00014673	WBGene00015225	WBGene00012091	pals-29
WBGene00007658	WBGene00015226	WBGene00015223	B0507.6
WBGene00012267	WBGene00015227	WBGene00007659	pals-5
WBGene00013754	WBGene00015600
WBGene00021013	WBGene00015602
WBGene00005961	WBGene00015605
WBGene00009061	WBGene00015828
WBGene00007471	WBGene00015834
WBGene00007470	WBGene00015839
WBGene00044379	WBGene00016281
WBGene00044708	WBGene00016912
WBGene00008842	WBGene00017214
WBGene00206393	WBGene00018345
WBGene00019314	WBGene00018353
WBGene00044427	WBGene00018997
WBGene00011160	WBGene00020228
WBGene00020639	WBGene00020326
WBGene00007131	WBGene00020357
WBGene00271651	WBGene00020774
WBGene00007659	WBGene00021081
WBGene00138721	WBGene00021179
WBGene00219377	WBGene00022096
WBGene00010808	WBGene00022375
WBGene00020546	WBGene00022476
WBGene00008507	WBGene00022497
WBGene00007469	WBGene00022547
WBGene00014162	WBGene00022550
WBGene00013961	WBGene00023483
WBGene00009802	WBGene00044212
WBGene00008301	WBGene00044237
WBGene00012051	WBGene00044708
WBGene00044787	WBGene00044709
WBGene00008009	WBGene00044787
WBGene00008617	WBGene00045393
WBGene00022545	WBGene00045401
WBGene00013294	WBGene00045416
WBGene00022565	WBGene00050899
WBGene00019349	WBGene00086568
WBGene00009898	WBGene00138721
WBGene00007656	WBGene00195165
WBGene00007657
WBGene00022548
WBGene00011168
WBGene00000027
WBGene00015222
WBGene00016527
WBGene00022690
WBGene00015226
WBGene00012399
WBGene00012398
WBGene00007297
WBGene00000025
WBGene00010686
WBGene00012268
WBGene00017415
WBGene00008858
WBGene00016718
WBGene00044085
WBGene00011005
WBGene00007661
WBGene00008099
WBGene00011539
WBGene00003708
WBGene00007472
WBGene00018903
WBGene00021176
WBGene00018614
WBGene00045475
WBGene00015602
WBGene00009859
WBGene00004509
WBGene00012093
WBGene00044521
WBGene00016639
WBGene00016766
WBGene00013492
WBGene00206517
WBGene00015537
WBGene00012058
WBGene00019576
WBGene00009857
WBGene00021741
WBGene00022282
WBGene00001778
WBGene00017214
WBGene00020459
WBGene00044151
WBGene00022547
WBGene00021743
WBGene00023483
WBGene00007660
WBGene00304201
WBGene00006894
WBGene00194902
WBGene00016497
WBGene00086560
WBGene00022824
WBGene00009077
WBGene00008891
WBGene00050899
WBGene00022375
WBGene00006598
WBGene00004041
WBGene00012381
WBGene00021179
WBGene00014046
WBGene00008010
WBGene00018696
WBGene00012323
WBGene00011486
WBGene00021122
WBGene00016281
WBGene00019931
WBGene00022479
WBGene00010004
WBGene00009839
WBGene00044783
WBGene00017711
WBGene00021859
WBGene00021408
WBGene00021873
WBGene00013019
WBGene00044491
WBGene00015456
WBGene00020777
WBGene00044206
WBGene00021404
WBGene00013843

## Sheet: pals-25(jy111) vs. ORR
S6 Table. Gene set overlap comparisons and statistics for hypergeometric testing.
pals-25(jy111) UP this study	ORR genes Fasseas et al. 2021	Common to both WormBase Gene ID	Common to both Gene name
WBGene00015225	WBGene00015223	WBGene00008009	fbxa-171
WBGene00008267	WBGene00004829	WBGene00021122	W09G12.8		Hypergeometric Testing
WBGene00012091	WBGene00001393	WBGene00020546	zig-13		# genes ORR (Fasseas et al. 2021)	206
WBGene00044183	WBGene00022679	WBGene00044787	pals-36		# gene up in pals-25(jy111) log2 fold change > 2	168
WBGene00021081	WBGene00008679	WBGene00009061	pals-14		overlap	97
WBGene00015227	WBGene00008267	WBGene00050899	T10C6.15		# genes in genome*	14655
WBGene00045401	WBGene00022610	WBGene00086568	Y2H9A.6		RF	41.1
WBGene00011848	WBGene00015559	WBGene00194902	Y39H10B.3		p-value	p < 6.883e-144
WBGene00020613	WBGene00202514	WBGene00013492	Y70C5C.1
WBGene00007134	WBGene00008542	WBGene00018903	F55G1.7		*number of genes detected in RNAseq dataset
WBGene00012400	WBGene00044181	WBGene00008010	C38D9.2
WBGene00011161	WBGene00013843	WBGene00012323	oac-54
WBGene00086568	WBGene00021746	WBGene00007658	pals-4
WBGene00015224	WBGene00009061	WBGene00015225	B0507.8
WBGene00022550	WBGene00000636	WBGene00013294	pals-30
WBGene00020875	WBGene00015225	WBGene00006894	ver-1
WBGene00012726	WBGene00019047	WBGene00044182	F09C6.12
WBGene00008873	WBGene00009213	WBGene00011161	chil-18
WBGene00044182	WBGene00000915	WBGene00013843	fbxa-49
WBGene00007465	WBGene00021197	WBGene00007134	pals-28
WBGene00008015	WBGene00014173	WBGene00011848	chil-27
WBGene00008302	WBGene00015224	WBGene00007297	C04F12.1
WBGene00045393	WBGene00014148	WBGene00044379	ifas-1
WBGene00007467	WBGene00022477	WBGene00008842	chil-28
WBGene00008615	WBGene00007467	WBGene00008615	ifas-2
WBGene00022189	WBGene00015114	WBGene00008301	pals-39
WBGene00235307	WBGene00008269	WBGene00011160	R09D1.4
WBGene00022546	WBGene00021122	WBGene00007657	pals-3
WBGene00202499	WBGene00008015	WBGene00019349	trx-5
WBGene00044181	WBGene00194646	WBGene00018345	F42C5.3
WBGene00020227	WBGene00138721	WBGene00012400	Y6E2A.7
WBGene00015837	WBGene00018342	WBGene00015537	C06E4.8
WBGene00011847	WBGene00044760	WBGene00007465	chil-1
WBGene00008269	WBGene00012428	WBGene00008269	C53A5.11
WBGene00015223	WBGene00021791	WBGene00013754	fbxa-116
WBGene00007132	WBGene00004287	WBGene00015224	B0507.7
WBGene00004402	WBGene00016281	WBGene00007470	chil-5
WBGene00018345	WBGene00045401	WBGene00021081	pals-33
WBGene00021654	WBGene00007468	WBGene00016527	fbxa-47
WBGene00044760	WBGene00020639	WBGene00014162	chil-9
WBGene00014673	WBGene00007574	WBGene00044183	F09C6.13
WBGene00007658	WBGene00014162	WBGene00045393	F26D11.13
WBGene00012267	WBGene00019314	WBGene00044708	pals-11
WBGene00013754	WBGene00012399	WBGene00020875	T28A11.13
WBGene00021013	WBGene00023483	WBGene00012091	pals-29
WBGene00005961	WBGene00012267	WBGene00007471	chil-6
WBGene00009061	WBGene00012323	WBGene00011847	chil-26
WBGene00007471	WBGene00007470	WBGene00044181	F09C6.11
WBGene00007470	WBGene00022479	WBGene00007656	pals-2
WBGene00044379	WBGene00020386	WBGene00014673	C08H9.9
WBGene00044708	WBGene00016527	WBGene00007131	pals-26
WBGene00008842	WBGene00045475	WBGene00022548	ZC196.4
WBGene00206393	WBGene00044182	WBGene00007467	chil-3
WBGene00019314	WBGene00004809	WBGene00022545	ZC196.1
WBGene00044427	WBGene00002199	WBGene00012268	W04G5.8
WBGene00011160	WBGene00018345	WBGene00138721	pals-37
WBGene00020639	WBGene00022189	WBGene00086560	ZK355.8
WBGene00007131	WBGene00008615	WBGene00022690	math-49
WBGene00271651	WBGene00022649	WBGene00015227	ddn-1
WBGene00007659	WBGene00015837	WBGene00019314	K02E7.10
WBGene00138721	WBGene00000711	WBGene00012399	Y6E2A.5
WBGene00219377	WBGene00007131	WBGene00011486	T05E12.3
WBGene00010808	WBGene00044804	WBGene00008873	F15H10.6
WBGene00020546	WBGene00011848	WBGene00009802	F47B8.1
WBGene00008507	WBGene00021978	WBGene00022550	droe-8
WBGene00007469	WBGene00022375	WBGene00044427	F56A6.5
WBGene00014162	WBGene00007657	WBGene00011168	R09D1.12
WBGene00013961	WBGene00020613	WBGene00006598	tor-2
WBGene00009802	WBGene00005770	WBGene00008267	C53A5.9
WBGene00008301	WBGene00007132	WBGene00020639	fbxa-71
WBGene00012051	WBGene00006598	WBGene00016281	pals-32
WBGene00044787	WBGene00020457	WBGene00023483	Y75B8A.39
WBGene00008009	WBGene00268189	WBGene00044760	Y71H2AM.25
WBGene00008617	WBGene00007471	WBGene00022375	Y94H6A.2
WBGene00022545	WBGene00012091	WBGene00012267	W04G5.7
WBGene00013294	WBGene00022545	WBGene00007472	chil-7
WBGene00022565	WBGene00015227	WBGene00017214	F07E5.9
WBGene00019349	WBGene00013754	WBGene00206393	W04G5.16
WBGene00009898	WBGene00011161	WBGene00022546	ZC196.2
WBGene00007656	WBGene00008010	WBGene00020227	T05A8.1
WBGene00007657	WBGene00006894	WBGene00021743	Y50D4B.4
WBGene00022548	WBGene00007472	WBGene00008858	pals-1
WBGene00011168	WBGene00007658	WBGene00045475	T07A5.7
WBGene00000027	WBGene00008220	WBGene00045401	eol-1
WBGene00015222	WBGene00012400	WBGene00022189	Y71H2AR.2
WBGene00016527	WBGene00008842	WBGene00010686	K08F9.3
WBGene00022690	WBGene00044427	WBGene00007660	pals-6
WBGene00015226	WBGene00044183	WBGene00016718	math-23
WBGene00012399	WBGene00000781	WBGene00012726	Y39G8B.5
WBGene00012398	WBGene00016306	WBGene00007132	pals-27
WBGene00007297	WBGene00000663	WBGene00020613	T20D4.7
WBGene00000025	WBGene00022548	WBGene00008015	fbxa-174
WBGene00010686	WBGene00009029	WBGene00022479	fbxa-36
WBGene00012268	WBGene00008671	WBGene00008617	F09C6.3
WBGene00017415	WBGene00003863	WBGene00015837	math-8
WBGene00008858	WBGene00021081	WBGene00015223	B0507.6
WBGene00016718	WBGene00021745	WBGene00007659	pals-5
WBGene00044085	WBGene00015790
WBGene00011005	WBGene00022478
WBGene00007661	WBGene00021195
WBGene00008099	WBGene00020546
WBGene00011539	WBGene00007134
WBGene00003708	WBGene00007659
WBGene00007472	WBGene00011052
WBGene00018903	WBGene00000730
WBGene00021176	WBGene00011847
WBGene00018614	WBGene00011486
WBGene00045475	WBGene00045393
WBGene00015602	WBGene00021743
WBGene00009859	WBGene00000741
WBGene00004509	WBGene00008617
WBGene00012093	WBGene00012726
WBGene00044521	WBGene00022549
WBGene00016639	WBGene00007055
WBGene00016766	WBGene00015828
WBGene00013492	WBGene00021744
WBGene00206517	WBGene00011168
WBGene00015537	WBGene00011160
WBGene00012058	WBGene00008873
WBGene00019576	WBGene00006986
WBGene00009857	WBGene00202504
WBGene00021741	WBGene00007660
WBGene00022282	WBGene00013492
WBGene00001778	WBGene00008858
WBGene00017214	WBGene00044379
WBGene00020459	WBGene00022546
WBGene00044151	WBGene00010686
WBGene00022547	WBGene00000535
WBGene00021743	WBGene00018921
WBGene00023483	WBGene00000841
WBGene00007660	WBGene00015537
WBGene00304201	WBGene00000694
WBGene00006894	WBGene00020638
WBGene00194902	WBGene00044708
WBGene00016497	WBGene00194902
WBGene00086560	WBGene00007297
WBGene00022824	WBGene00008449
WBGene00009077	WBGene00012268
WBGene00008891	WBGene00016718
WBGene00050899	WBGene00007465
WBGene00022375	WBGene00206393
WBGene00006598	WBGene00008490
WBGene00004041	WBGene00011436
WBGene00012381	WBGene00009803
WBGene00021179	WBGene00020227
WBGene00014046	WBGene00022690
WBGene00008010	WBGene00022550
WBGene00018696	WBGene00001397
WBGene00012323	WBGene00013844
WBGene00011486	WBGene00008301
WBGene00021122	WBGene00007857
WBGene00016281	WBGene00003825
WBGene00019931	WBGene00023498
WBGene00022479	WBGene00195181
WBGene00010004	WBGene00009802
WBGene00009839	WBGene00009858
WBGene00044783	WBGene00044237
WBGene00017711	WBGene00001591
WBGene00021859	WBGene00007333
WBGene00021408	WBGene00000367
WBGene00021873	WBGene00003893
WBGene00013019	WBGene00007358
WBGene00044491	WBGene00000213
WBGene00015456	WBGene00006137
WBGene00020777	WBGene00018903
WBGene00044206	WBGene00000151
WBGene00021404	WBGene00019747
WBGene00013843	WBGene00009169
	WBGene00017261
	WBGene00001547
	WBGene00194645
	WBGene00044195
	WBGene00019349
	WBGene00021581
	WBGene00003651
	WBGene00006508
	WBGene00008097
	WBGene00009168
	WBGene00020875
	WBGene00008009
	WBGene00050899
	WBGene00202513
	WBGene00044642
	WBGene00044278
	WBGene00013294
	WBGene00195165
	WBGene00017214
	WBGene00086560
	WBGene00044709
	WBGene00016668
	WBGene00013619
	WBGene00007656
	WBGene00044787
	WBGene00016670
	WBGene00077546
	WBGene00006217
	WBGene00086568
	WBGene00011801
	WBGene00010062
	WBGene00021703
	WBGene00003567
	WBGene00014673
	WBGene00020326
	WBGene00194713
	WBGene00045048
	WBGene00016052

## Sheet: pals-25(icb98) vs. pals-22 25
S6 Table. Gene set overlap comparisons and statistics for hypergeometric testing.
pals-25(icb98) UP this study	pals-22 and pals-25 regulated this study	Common to both WormBase Gene ID	Common to both Gene name
WBGene00002263	WBGene00008009	WBGene00008009	fbxa-171
WBGene00044237	WBGene00019449	WBGene00044787	pals-36		Hypergeometric Testing
WBGene00022550	WBGene00044787	WBGene00008302	pals-38		# gene up in pals-25(icb98) log2 fold change > 2	501
WBGene00008302	WBGene00022476	WBGene00007506	fbxc-58		# genes pals-22 and pals-25 regulated	395
WBGene00004160	WBGene00009169	WBGene00202499	B0507.15		overlap	184
WBGene00002263	WBGene00014944	WBGene00013492	Y70C5C.1		# genes in genome*	16797
WBGene00008842	WBGene00008302	WBGene00015221	B0507.4		RF	15.6
WBGene00000028	WBGene00014132	WBGene00008010	C38D9.2		p-value	p < 1.994e-182
WBGene00005770	WBGene00044207	WBGene00012910	Y46G5A.20
WBGene00009858	WBGene00044014	WBGene00195181	F15H10.12		*number of genes detected in RNAseq dataset
WBGene00044427	WBGene00015108	WBGene00022547	ZC196.3
WBGene00004158	WBGene00019421	WBGene00007658	pals-4
WBGene00022667	WBGene00018353	WBGene00015602	fbxa-158
WBGene00008842	WBGene00008709	WBGene00019576	lido-5
WBGene00014162	WBGene00007133	WBGene00007661	pals-7
WBGene00008269	WBGene00010508	WBGene00013294	pals-30
WBGene00011161	WBGene00020451	WBGene00006894	ver-1
WBGene00086568	WBGene00007506	WBGene00022552	ZC196.9
WBGene00011848	WBGene00271643	WBGene00044182	F09C6.12
WBGene00206393	WBGene00202499	WBGene00014759	F46A8.1
WBGene00009180	WBGene00013492	WBGene00206517	T27F7.12
WBGene00008015	WBGene00015221	WBGene00011848	chil-27
WBGene00044183	WBGene00008010	WBGene00004041	plg-1
WBGene00021081	WBGene00012910	WBGene00044379	ifas-1
WBGene00007465	WBGene00219493	WBGene00008842	chil-28
WBGene00012267	WBGene00044711	WBGene00008615	ifas-2
WBGene00045401	WBGene00195181	WBGene00008301	pals-39
WBGene00008617	WBGene00022547	WBGene00011160	R09D1.4
WBGene00008671	WBGene00022096	WBGene00007657	pals-3
WBGene00018788	WBGene00001671	WBGene00012093	T27E7.9
WBGene00044379	WBGene00015602	WBGene00018345	F42C5.3
WBGene00007225	WBGene00007658	WBGene00015537	C06E4.8
WBGene00015225	WBGene00020457	WBGene00007465	chil-1
WBGene00013941	WBGene00019576	WBGene00009908	F49H6.5
WBGene00008267	WBGene00007661	WBGene00018614	pals-31
WBGene00008507	WBGene00020774	WBGene00004402	rom-3
WBGene00008615	WBGene00077438	WBGene00008269	C53A5.11
WBGene00015146	WBGene00021408	WBGene00020228	T05A8.2
WBGene00007657	WBGene00020357	WBGene00013754	fbxa-116
WBGene00015227	WBGene00015599	WBGene00008099	C44H9.4
WBGene00008134	WBGene00013294	WBGene00012058	T26F2.2
WBGene00022189	WBGene00006894	WBGene00044183	F09C6.13
WBGene00044708	WBGene00020981	WBGene00021741	Y50D4B.2
WBGene00012452	WBGene00010753	WBGene00045393	F26D11.13
WBGene00004159	WBGene00022552	WBGene00044708	pals-11
WBGene00010808	WBGene00044182	WBGene00008507	F01G10.4
WBGene00012400	WBGene00014759	WBGene00020875	T28A11.13
WBGene00007134	WBGene00206517	WBGene00007471	chil-6
WBGene00012091	WBGene00020080	WBGene00011539	fbxa-135
WBGene00007659	WBGene00009168	WBGene00044181	F09C6.11
WBGene00020234	WBGene00011848	WBGene00012505	pals-13
WBGene00195181	WBGene00007181	WBGene00007656	pals-2
WBGene00007656	WBGene00004041	WBGene00022548	ZC196.4
WBGene00008873	WBGene00044379	WBGene00007467	chil-3
WBGene00086568	WBGene00008842	WBGene00044151	W04G3.12
WBGene00018345	WBGene00008615	WBGene00012069	T26H5.4
WBGene00009802	WBGene00002124	WBGene00044206	T26H5.9
WBGene00022550	WBGene00008862	WBGene00015227	ddn-1
WBGene00010004	WBGene00016717	WBGene00019314	K02E7.10
WBGene00020613	WBGene00001387	WBGene00012399	Y6E2A.5
WBGene00019018	WBGene00008301	WBGene00021179	fbxa-86
WBGene00012125	WBGene00007440	WBGene00045338	M01B2.13
WBGene00045393	WBGene00021118	WBGene00008873	F15H10.6
WBGene00007657	WBGene00015605	WBGene00009802	F47B8.1
WBGene00013754	WBGene00011160	WBGene00012381	Y2H9A.4
WBGene00011160	WBGene00007657	WBGene00015600	fbxa-165
WBGene00015602	WBGene00012093	WBGene00022550	droe-8
WBGene00006508	WBGene00010754	WBGene00009898	dod-23
WBGene00202499	WBGene00018345	WBGene00007655	C17H1.2
WBGene00013943	WBGene00005548	WBGene00012398	Y6E2A.4
WBGene00020227	WBGene00015537	WBGene00011168	R09D1.12
WBGene00010686	WBGene00015757	WBGene00016281	pals-32
WBGene00012726	WBGene00185118	WBGene00015226	B0507.9
WBGene00002263	WBGene00007465	WBGene00022375	Y94H6A.2
WBGene00020875	WBGene00018614	WBGene00014046	clec-60
WBGene00010724	WBGene00009908	WBGene00007472	chil-7
WBGene00000959	WBGene00004402	WBGene00050906	F20E11.17
WBGene00044709	WBGene00008269	WBGene00008303	C54D10.9
WBGene00007132	WBGene00020228	WBGene00009839	fbxa-188
WBGene00022546	WBGene00013754	WBGene00206393	W04G5.16
WBGene00044804	WBGene00013569	WBGene00022546	ZC196.2
WBGene00004732	WBGene00020459	WBGene00020227	T05A8.1
WBGene00018903	WBGene00014701	WBGene00021743	Y50D4B.4
WBGene00008009	WBGene00008099	WBGene00010004	F53H2.1
WBGene00001263	WBGene00018352	WBGene00008858	pals-1
WBGene00044760	WBGene00195240	WBGene00013616	fbxa-148
WBGene00235307	WBGene00012822	WBGene00045475	T07A5.7
WBGene00015836	WBGene00018346	WBGene00010686	K08F9.3
WBGene00004786	WBGene00009841	WBGene00004149	trpl-5
WBGene00009314	WBGene00012058	WBGene00000025	abu-2
WBGene00016718	WBGene00044183	WBGene00007132	pals-27
WBGene00007465	WBGene00021741	WBGene00020613	T20D4.7
WBGene00000548	WBGene00022872	WBGene00017705	F22E5.6
WBGene00013294	WBGene00001668	WBGene00017445	sid-5
WBGene00017093	WBGene00022572	WBGene00015837	math-8
WBGene00012182	WBGene00045393	WBGene00016766	C49C8.2
WBGene00138721	WBGene00006248	WBGene00021122	W09G12.8
WBGene00016639	WBGene00044708	WBGene00000027	abu-4
WBGene00007467	WBGene00008507	WBGene00003708	nhr-118
WBGene00006812	WBGene00020875	WBGene00020546	zig-13
WBGene00013538	WBGene00023266	WBGene00235271	C49C8.8
WBGene00013939	WBGene00007662	WBGene00009061	pals-14
WBGene00010819	WBGene00007471	WBGene00018102	math-28
WBGene00013177	WBGene00004810	WBGene00008067	C43D7.4
WBGene00002199	WBGene00011539	WBGene00050899	T10C6.15
WBGene00000596	WBGene00044181	WBGene00086568	Y2H9A.6
WBGene00005961	WBGene00012505	WBGene00013837	fbxa-30
WBGene00019971	WBGene00007656	WBGene00194902	Y39H10B.3
WBGene00044787	WBGene00045416	WBGene00009170	F26F2.5
WBGene00006894	WBGene00022548	WBGene00022282	Y74C10AR.2
WBGene00013754	WBGene00021409	WBGene00044783	T26H5.10
WBGene00020228	WBGene00044707	WBGene00000841	cul-6
WBGene00007315	WBGene00009840	WBGene00018903	F55G1.7
WBGene00008301	WBGene00021111	WBGene00016666	C45E5.3
WBGene00044181	WBGene00023225	WBGene00019931	R07C12.1
WBGene00044182	WBGene00007467	WBGene00018696	pho-6
WBGene00001043	WBGene00008843	WBGene00022824	ZK813.5
WBGene00219377	WBGene00011052	WBGene00015222	B0507.5
WBGene00016739	WBGene00013364	WBGene00044521	Y5H2A.4
WBGene00012093	WBGene00044151	WBGene00020326	math-38
WBGene00022375	WBGene00015760	WBGene00015225	B0507.8
WBGene00014673	WBGene00012069	WBGene00011161	chil-18
WBGene00011232	WBGene00044663	WBGene00008891	clec-42
WBGene00015642	WBGene00011005	WBGene00007134	pals-28
WBGene00021179	WBGene00020637	WBGene00001778	gst-30
WBGene00022313	WBGene00044206	WBGene00007297	C04F12.1
WBGene00022313	WBGene00011210	WBGene00007469	chil-4
WBGene00044181	WBGene00015839	WBGene00044085	Y105C5B.30
WBGene00005077	WBGene00015227	WBGene00018662	math-30
WBGene00004028	WBGene00015113	WBGene00019349	trx-5
WBGene00219293	WBGene00016920	WBGene00012400	Y6E2A.7
WBGene00010623	WBGene00019314	WBGene00077629	K10G4.13
WBGene00020546	WBGene00021195	WBGene00015224	B0507.7
WBGene00007470	WBGene00012399	WBGene00007470	chil-5
WBGene00010564	WBGene00008850	WBGene00021081	pals-33
WBGene00007658	WBGene00021179	WBGene00016527	fbxa-47
WBGene00015224	WBGene00194746	WBGene00014162	chil-9
WBGene00002263	WBGene00045338	WBGene00004509	rrf-2
WBGene00021654	WBGene00008873	WBGene00020364	T08E11.8
WBGene00021013	WBGene00012381	WBGene00016639	C44B12.6
WBGene00020545	WBGene00009802	WBGene00012091	pals-29
WBGene00010765	WBGene00015600	WBGene00235133	T26H5.14
WBGene00015223	WBGene00020640	WBGene00013961	ZK285.2
WBGene00016281	WBGene00016526	WBGene00014673	C08H9.9
WBGene00016668	WBGene00022550	WBGene00219377	F47C12.12
WBGene00006933	WBGene00017706	WBGene00009077	F23B2.10
WBGene00003539	WBGene00018385	WBGene00007131	pals-26
WBGene00000638	WBGene00022870	WBGene00044237	pals-9
WBGene00003649	WBGene00009898	WBGene00195165	F57G4.11
WBGene00018903	WBGene00007655	WBGene00022545	ZC196.1
WBGene00235351	WBGene00022713	WBGene00138721	pals-37
WBGene00138721	WBGene00015491	WBGene00086560	ZK355.8
WBGene00206388	WBGene00015100	WBGene00044709	pals-12
WBGene00019314	WBGene00022083	WBGene00022690	math-49
WBGene00044347	WBGene00012398	WBGene00235307	B0507.17
WBGene00018102	WBGene00194951	WBGene00021176	txt-3
WBGene00012051	WBGene00011168	WBGene00013620	fbxa-111
WBGene00016306	WBGene00016281	WBGene00005961	srx-70
WBGene00044195	WBGene00013372	WBGene00006986	zip-1
WBGene00044278	WBGene00015226	WBGene00194646	Y105C5A.1270
WBGene00003863	WBGene00022375	WBGene00012051	T26E4.9
WBGene00020639	WBGene00014046	WBGene00021654	Y47G7B.2
WBGene00206395	WBGene00007472	WBGene00044427	F56A6.5
WBGene00010686	WBGene00050906	WBGene00219293	B0334.20
WBGene00007655	WBGene00008303	WBGene00021013	W03G1.8
WBGene00022565	WBGene00009839	WBGene00022565	ZC239.2
WBGene00004214	WBGene00206393	WBGene00008267	C53A5.9
WBGene00007975	WBGene00044013	WBGene00020639	fbxa-71
WBGene00009642	WBGene00022546	WBGene00023483	Y75B8A.39
WBGene00012052	WBGene00020227	WBGene00044760	Y71H2AM.25
WBGene00005077	WBGene00021743	WBGene00017415	F13A2.6
WBGene00000597	WBGene00013634	WBGene00012267	W04G5.7
WBGene00010686	WBGene00010004	WBGene00017214	F07E5.9
WBGene00008616	WBGene00008858	WBGene00012052	T26E4.10
WBGene00023483	WBGene00013616	WBGene00022189	Y71H2AR.2
WBGene00009898	WBGene00045475	WBGene00045401	eol-1
WBGene00019349	WBGene00021404	WBGene00007660	pals-6
WBGene00008618	WBGene00219309	WBGene00010808	sepa-1
WBGene00013616	WBGene00010686	WBGene00012726	Y39G8B.5
WBGene00022690	WBGene00019057	WBGene00008015	fbxa-174
WBGene00045475	WBGene00004149	WBGene00008617	F09C6.3
WBGene00007465	WBGene00008268	WBGene00017709	F22E5.11
WBGene00018684	WBGene00015152	WBGene00015223	B0507.6
WBGene00007315	WBGene00000025	WBGene00007659	pals-5
WBGene00013961	WBGene00015403
WBGene00007876	WBGene00006630
WBGene00021005	WBGene00007132
WBGene00012399	WBGene00020613
WBGene00022477	WBGene00005643
WBGene00021122	WBGene00015603
WBGene00006748	WBGene00020449
WBGene00007469	WBGene00008352
WBGene00011539	WBGene00017705
WBGene00012268	WBGene00017445
WBGene00016639	WBGene00015837
WBGene00022545	WBGene00044212
WBGene00007459	WBGene00016766
WBGene00012359	WBGene00021122
WBGene00004402	WBGene00000027
WBGene00007661	WBGene00005931
WBGene00021083	WBGene00003708
WBGene00050899	WBGene00044362
WBGene00008067	WBGene00020546
WBGene00018614	WBGene00020777
WBGene00012069	WBGene00235271
WBGene00000693	WBGene00009061
WBGene00194902	WBGene00018102
WBGene00021197	WBGene00018234
WBGene00011169	WBGene00044238
WBGene00012381	WBGene00010545
WBGene00012381	WBGene00015762
WBGene00016796	WBGene00015601
WBGene00206517	WBGene00008067
WBGene00004881	WBGene00050899
WBGene00015222	WBGene00086568
WBGene00050899	WBGene00022321
WBGene00009856	WBGene00011130
WBGene00044319	WBGene00018921
WBGene00044085	WBGene00013837
WBGene00014046	WBGene00044208
WBGene00045058	WBGene00194902
WBGene00022552	WBGene00015829
WBGene00009061	WBGene00009518
WBGene00017378	WBGene00009170
WBGene00007471	WBGene00022282
WBGene00022547	WBGene00021256
WBGene00007131	WBGene00015593
WBGene00019576	WBGene00044783
WBGene00015837	WBGene00000841
WBGene00050899	WBGene00018903
WBGene00012398	WBGene00016525
WBGene00016766	WBGene00016666
WBGene00044783	WBGene00015455
WBGene00007672	WBGene00019931
WBGene00016527	WBGene00018696
WBGene00000700	WBGene00012961
WBGene00000701	WBGene00022824
WBGene00016658	WBGene00022345
WBGene00016639	WBGene00008265
WBGene00005670	WBGene00206494
WBGene00009224	WBGene00015222
WBGene00045268	WBGene00044521
WBGene00022548	WBGene00003995
WBGene00000716	WBGene00020326
WBGene00018619	WBGene00015225
WBGene00015221	WBGene00019452
WBGene00018614	WBGene00022758
WBGene00007472	WBGene00021193
WBGene00009908	WBGene00022569
WBGene00007468	WBGene00011161
WBGene00044521	WBGene00007674
WBGene00044490	WBGene00011677
WBGene00007297	WBGene00010206
WBGene00000025	WBGene00008891
WBGene00015683	WBGene00007134
WBGene00000027	WBGene00045457
WBGene00004171	WBGene00001778
WBGene00022824	WBGene00002188
WBGene00235271	WBGene00044416
WBGene00044237	WBGene00019450
WBGene00000657	WBGene00007297
WBGene00018662	WBGene00007469
WBGene00011168	WBGene00022869
WBGene00008672	WBGene00044085
WBGene00004402	WBGene00018662
WBGene00044151	WBGene00008872
WBGene00015537	WBGene00019349
WBGene00017709	WBGene00017592
WBGene00000710	WBGene00050959
WBGene00000708	WBGene00007813
WBGene00001778	WBGene00019590
WBGene00019054	WBGene00012400
WBGene00010183	WBGene00194713
WBGene00004170	WBGene00077629
WBGene00021744	WBGene00017095
WBGene00010760	WBGene00021859
WBGene00020778	WBGene00015224
WBGene00017822	WBGene00015832
WBGene00008858	WBGene00021175
WBGene00012058	WBGene00007470
WBGene00022821	WBGene00021081
WBGene00007765	WBGene00016527
WBGene00018645	WBGene00018997
WBGene00000802	WBGene00220140
WBGene00021176	WBGene00014162
WBGene00017214	WBGene00005582
WBGene00018621	WBGene00138715
WBGene00018616	WBGene00015597
WBGene00015838	WBGene00020364
WBGene00018645	WBGene00004509
WBGene00010399	WBGene00009167
WBGene00011584	WBGene00017711
WBGene00013399	WBGene00016639
WBGene00268189	WBGene00045188
WBGene00022547	WBGene00019858
WBGene00005537	WBGene00004811
WBGene00003734	WBGene00045415
WBGene00008102	WBGene00007673
WBGene00013619	WBGene00019451
WBGene00009077	WBGene00219750
WBGene00000608	WBGene00012091
WBGene00021743	WBGene00021339
WBGene00022820	WBGene00235133
WBGene00004509	WBGene00015835
WBGene00000712	WBGene00013091
WBGene00017583	WBGene00304201
WBGene00086560	WBGene00015598
WBGene00044206	WBGene00011847
WBGene00015600	WBGene00013637
WBGene00045265	WBGene00013961
WBGene00015544	WBGene00022866
WBGene00012381	WBGene00021405
WBGene00000752	WBGene00195172
WBGene00000703	WBGene00219377
WBGene00013900	WBGene00014673
WBGene00015226	WBGene00009077
WBGene00013492	WBGene00007131
WBGene00006876	WBGene00044237
WBGene00009859	WBGene00009675
WBGene00009170	WBGene00206536
WBGene00001090	WBGene00007694
WBGene00011486	WBGene00017470
WBGene00077629	WBGene00015758
WBGene00011150	WBGene00195165
WBGene00012505	WBGene00022545
WBGene00008113	WBGene00206359
WBGene00014047	WBGene00015114
WBGene00008099	WBGene00011672
WBGene00007660	WBGene00086560
WBGene00010760	WBGene00138721
WBGene00019931	WBGene00044523
WBGene00009836	WBGene00044709
WBGene00009839	WBGene00235307
WBGene00138724	WBGene00022690
WBGene00021743	WBGene00012101
WBGene00018380	WBGene00012456
WBGene00022691	WBGene00021176
WBGene00002199	WBGene00013620
WBGene00016669	WBGene00005344
WBGene00007751	WBGene00005961
WBGene00021084	WBGene00008105
WBGene00012323	WBGene00006986
WBGene00019939	WBGene00194646
WBGene00019489	WBGene00020358
WBGene00008303	WBGene00015761
WBGene00010686	WBGene00015833
WBGene00007229	WBGene00012051
WBGene00022478	WBGene00077546
WBGene00017705	WBGene00195177
WBGene00021746	WBGene00021654
WBGene00005188	WBGene00044427
WBGene00017218	WBGene00015828
WBGene00004153	WBGene00022570
WBGene00235133	WBGene00219293
WBGene00194646	WBGene00010821
WBGene00044665	WBGene00021013
WBGene00195165	WBGene00004093
WBGene00000719	WBGene00022565
WBGene00020638	WBGene00008267
WBGene00019489	WBGene00020639
WBGene00021741	WBGene00006718
WBGene00004123	WBGene00009835
WBGene00000656	WBGene00023483
WBGene00000698	WBGene00044760
WBGene00021876	WBGene00017415
WBGene00022822	WBGene00012267
WBGene00004041	WBGene00008068
WBGene00004141	WBGene00017214
WBGene00016666	WBGene00018761
WBGene00004154	WBGene00009166
WBGene00008304	WBGene00012052
WBGene00000713	WBGene00013019
WBGene00013837	WBGene00008069
WBGene00012213	WBGene00045347
WBGene00016845	WBGene00022674
WBGene00000751	WBGene00045401
WBGene00014922	WBGene00022189
WBGene00008018	WBGene00007654
WBGene00010717	WBGene00019047
WBGene00021086	WBGene00271651
WBGene00202514	WBGene00007660
WBGene00008233	WBGene00010808
WBGene00017361	WBGene00012726
WBGene00014759	WBGene00008015
WBGene00018470	WBGene00019699
WBGene00010661	WBGene00015834
WBGene00270321	WBGene00194645
WBGene00006674	WBGene00008617
WBGene00003708	WBGene00018384
WBGene00007344	WBGene00194695
WBGene00000609	WBGene00012450
WBGene00194985	WBGene00017709
WBGene00000666	WBGene00015223
WBGene00018169	WBGene00007659
WBGene00018696	WBGene00016497
WBGene00000616
WBGene00012212
WBGene00020995
WBGene00004009
WBGene00044491
WBGene00019622
WBGene00017415
WBGene00006929
WBGene00019382
WBGene00014173
WBGene00044535
WBGene00045394
WBGene00009895
WBGene00001713
WBGene00022069
WBGene00013615
WBGene00001730
WBGene00013986
WBGene00021263
WBGene00013931
WBGene00021745
WBGene00006926
WBGene00021994
WBGene00021156
WBGene00013394
WBGene00020995
WBGene00012272
WBGene00017541
WBGene00021498
WBGene00010613
WBGene00009384
WBGene00021094
WBGene00018031
WBGene00022282
WBGene00044489
WBGene00013393
WBGene00000841
WBGene00013391
WBGene00020806
WBGene00010368
WBGene00009978
WBGene00000033
WBGene00017305
WBGene00000254
WBGene00006555
WBGene00001757
WBGene00045412
WBGene00013867
WBGene00009398
WBGene00009857
WBGene00045048
WBGene00013392
WBGene00009251
WBGene00018250
WBGene00044802
WBGene00044801
WBGene00020786
WBGene00007849
WBGene00009895
WBGene00007243
WBGene00004052
WBGene00021772
WBGene00194717
WBGene00006986
WBGene00000698
WBGene00000671
WBGene00003520
WBGene00008621
WBGene00017263
WBGene00021085
WBGene00021979
WBGene00012211
WBGene00050906
WBGene00007251
WBGene00000942
WBGene00020326
WBGene00001695
WBGene00000663
WBGene00011262
WBGene00018568
WBGene00012301
WBGene00008010
WBGene00018162
WBGene00007250
WBGene00008789
WBGene00004149
WBGene00012557
WBGene00045338
WBGene00000733
WBGene00015465
WBGene00020219
WBGene00009606
WBGene00008891
WBGene00016824
WBGene00015002
WBGene00021978
WBGene00006591
WBGene00000663
WBGene00017445
WBGene00004154
WBGene00007506
WBGene00016190
WBGene00020720
WBGene00012910
WBGene00017968
WBGene00006926
WBGene00000703
WBGene00008378
WBGene00010604
WBGene00045411
WBGene00009984
WBGene00044807
WBGene00011537
WBGene00007262
WBGene00000029
WBGene00008535
WBGene00010987
WBGene00017968
WBGene00013620
WBGene00011927
WBGene00045261
WBGene00004099
WBGene00044773
WBGene00011227
WBGene00022479
WBGene00000024
WBGene00016997
WBGene00022181
WBGene00019152
WBGene00013843
WBGene00023420
WBGene00000602
WBGene00009651
WBGene00009659
WBGene00022508
WBGene00018225
WBGene00012959
WBGene00020364
WBGene00008042
WBGene00011642
WBGene00000680
WBGene00000030
WBGene00009090
WBGene00017532
WBGene00005657
WBGene00008537
WBGene00010196
WBGene00008825

## Sheet: pals-25(icb98) vs. IPR
S6 Table. Gene set overlap comparisons and statistics for hypergeometric testing.
pals-25(icb98) UP this study	IPR genes Reddy et al. 2019	Common to both WormBase Gene ID	Common to both Gene name
WBGene00002263	WBGene00001885	WBGene00044787	pals-36
WBGene00044237	WBGene00001889	WBGene00008302	pals-38		Hypergeometric Testing
WBGene00022550	WBGene00001918	WBGene00012910	Y46G5A.20		# genes IPR (Reddy et al. 2019)	80
WBGene00008302	WBGene00002021	WBGene00022547	ZC196.3		# gene up in pals-25(icb98) log2 fold change > 2	501
WBGene00004160	WBGene00004002	WBGene00007658	pals-4		overlap	52
WBGene00002263	WBGene00004810	WBGene00015602	fbxa-158		# genes in genome*	16797
WBGene00008842	WBGene00004811	WBGene00007661	pals-7		RF	21.8
WBGene00000028	WBGene00007131	WBGene00013294	pals-30		p-value	p < 4.529e-60
WBGene00005770	WBGene00007132	WBGene00008301	pals-39
WBGene00009858	WBGene00007134	WBGene00007657	pals-3		*number of genes detected in RNAseq dataset
WBGene00044427	WBGene00007656	WBGene00018345	F42C5.3
WBGene00004158	WBGene00007657	WBGene00009908	F49H6.5
WBGene00022667	WBGene00007658	WBGene00008269	C53A5.11
WBGene00008842	WBGene00007659	WBGene00020228	T05A8.2
WBGene00014162	WBGene00007660	WBGene00045393	F26D11.13
WBGene00008269	WBGene00007661	WBGene00044708	pals-11
WBGene00011161	WBGene00007662	WBGene00007656	pals-2
WBGene00086568	WBGene00008067	WBGene00015227	ddn-1
WBGene00011848	WBGene00008267	WBGene00012399	Y6E2A.5
WBGene00206393	WBGene00008269	WBGene00021179	fbxa-86
WBGene00009180	WBGene00008301	WBGene00015600	fbxa-165
WBGene00008015	WBGene00008302	WBGene00022550	droe-8
WBGene00044183	WBGene00008850	WBGene00009898	dod-23
WBGene00021081	WBGene00009061	WBGene00016281	pals-32
WBGene00007465	WBGene00009166	WBGene00015226	B0507.9
WBGene00012267	WBGene00009169	WBGene00022375	Y94H6A.2
WBGene00045401	WBGene00009898	WBGene00014046	clec-60
WBGene00008617	WBGene00009908	WBGene00007132	pals-27
WBGene00008671	WBGene00010822	WBGene00009061	pals-14
WBGene00018788	WBGene00012091	WBGene00008067	C43D7.4
WBGene00044379	WBGene00012399	WBGene00050899	T10C6.15
WBGene00007225	WBGene00012400	WBGene00086568	Y2H9A.6
WBGene00015225	WBGene00012726	WBGene00020326	math-38
WBGene00013941	WBGene00012757	WBGene00015225	B0507.8
WBGene00008267	WBGene00012910	WBGene00007134	pals-28
WBGene00008507	WBGene00012961	WBGene00012400	Y6E2A.7
WBGene00008615	WBGene00013294	WBGene00015224	B0507.7
WBGene00015146	WBGene00014046	WBGene00021081	pals-33
WBGene00007657	WBGene00015223	WBGene00012091	pals-29
WBGene00015227	WBGene00015224	WBGene00007131	pals-26
WBGene00008134	WBGene00015225	WBGene00044237	pals-9
WBGene00022189	WBGene00015226	WBGene00195165	F57G4.11
WBGene00044708	WBGene00015227	WBGene00138721	pals-37
WBGene00012452	WBGene00015600	WBGene00044709	pals-12
WBGene00004159	WBGene00015602	WBGene00008267	C53A5.9
WBGene00010808	WBGene00015605	WBGene00023483	Y75B8A.39
WBGene00012400	WBGene00015828	WBGene00017214	F07E5.9
WBGene00007134	WBGene00015834	WBGene00045401	eol-1
WBGene00012091	WBGene00015839	WBGene00007660	pals-6
WBGene00007659	WBGene00016281	WBGene00012726	Y39G8B.5
WBGene00020234	WBGene00016912	WBGene00015223	B0507.6
WBGene00195181	WBGene00017214	WBGene00007659	pals-5
WBGene00007656	WBGene00018345
WBGene00008873	WBGene00018353
WBGene00086568	WBGene00018997
WBGene00018345	WBGene00020228
WBGene00009802	WBGene00020326
WBGene00022550	WBGene00020357
WBGene00010004	WBGene00020774
WBGene00020613	WBGene00021081
WBGene00019018	WBGene00021179
WBGene00012125	WBGene00022096
WBGene00045393	WBGene00022375
WBGene00007657	WBGene00022476
WBGene00013754	WBGene00022497
WBGene00011160	WBGene00022547
WBGene00015602	WBGene00022550
WBGene00006508	WBGene00023483
WBGene00202499	WBGene00044212
WBGene00013943	WBGene00044237
WBGene00020227	WBGene00044708
WBGene00010686	WBGene00044709
WBGene00012726	WBGene00044787
WBGene00002263	WBGene00045393
WBGene00020875	WBGene00045401
WBGene00010724	WBGene00045416
WBGene00000959	WBGene00050899
WBGene00044709	WBGene00086568
WBGene00007132	WBGene00138721
WBGene00022546	WBGene00195165
WBGene00044804
WBGene00004732
WBGene00018903
WBGene00008009
WBGene00001263
WBGene00044760
WBGene00235307
WBGene00015836
WBGene00004786
WBGene00009314
WBGene00016718
WBGene00007465
WBGene00000548
WBGene00013294
WBGene00017093
WBGene00012182
WBGene00138721
WBGene00016639
WBGene00007467
WBGene00006812
WBGene00013538
WBGene00013939
WBGene00010819
WBGene00013177
WBGene00002199
WBGene00000596
WBGene00005961
WBGene00019971
WBGene00044787
WBGene00006894
WBGene00013754
WBGene00020228
WBGene00007315
WBGene00008301
WBGene00044181
WBGene00044182
WBGene00001043
WBGene00219377
WBGene00016739
WBGene00012093
WBGene00022375
WBGene00014673
WBGene00011232
WBGene00015642
WBGene00021179
WBGene00022313
WBGene00022313
WBGene00044181
WBGene00005077
WBGene00004028
WBGene00219293
WBGene00010623
WBGene00020546
WBGene00007470
WBGene00010564
WBGene00007658
WBGene00015224
WBGene00002263
WBGene00021654
WBGene00021013
WBGene00020545
WBGene00010765
WBGene00015223
WBGene00016281
WBGene00016668
WBGene00006933
WBGene00003539
WBGene00000638
WBGene00003649
WBGene00018903
WBGene00235351
WBGene00138721
WBGene00206388
WBGene00019314
WBGene00044347
WBGene00018102
WBGene00012051
WBGene00016306
WBGene00044195
WBGene00044278
WBGene00003863
WBGene00020639
WBGene00206395
WBGene00010686
WBGene00007655
WBGene00022565
WBGene00004214
WBGene00007975
WBGene00009642
WBGene00012052
WBGene00005077
WBGene00000597
WBGene00010686
WBGene00008616
WBGene00023483
WBGene00009898
WBGene00019349
WBGene00008618
WBGene00013616
WBGene00022690
WBGene00045475
WBGene00007465
WBGene00018684
WBGene00007315
WBGene00013961
WBGene00007876
WBGene00021005
WBGene00012399
WBGene00022477
WBGene00021122
WBGene00006748
WBGene00007469
WBGene00011539
WBGene00012268
WBGene00016639
WBGene00022545
WBGene00007459
WBGene00012359
WBGene00004402
WBGene00007661
WBGene00021083
WBGene00050899
WBGene00008067
WBGene00018614
WBGene00012069
WBGene00000693
WBGene00194902
WBGene00021197
WBGene00011169
WBGene00012381
WBGene00012381
WBGene00016796
WBGene00206517
WBGene00004881
WBGene00015222
WBGene00050899
WBGene00009856
WBGene00044319
WBGene00044085
WBGene00014046
WBGene00045058
WBGene00022552
WBGene00009061
WBGene00017378
WBGene00007471
WBGene00022547
WBGene00007131
WBGene00019576
WBGene00015837
WBGene00050899
WBGene00012398
WBGene00016766
WBGene00044783
WBGene00007672
WBGene00016527
WBGene00000700
WBGene00000701
WBGene00016658
WBGene00016639
WBGene00005670
WBGene00009224
WBGene00045268
WBGene00022548
WBGene00000716
WBGene00018619
WBGene00015221
WBGene00018614
WBGene00007472
WBGene00009908
WBGene00007468
WBGene00044521
WBGene00044490
WBGene00007297
WBGene00000025
WBGene00015683
WBGene00000027
WBGene00004171
WBGene00022824
WBGene00235271
WBGene00044237
WBGene00000657
WBGene00018662
WBGene00011168
WBGene00008672
WBGene00004402
WBGene00044151
WBGene00015537
WBGene00017709
WBGene00000710
WBGene00000708
WBGene00001778
WBGene00019054
WBGene00010183
WBGene00004170
WBGene00021744
WBGene00010760
WBGene00020778
WBGene00017822
WBGene00008858
WBGene00012058
WBGene00022821
WBGene00007765
WBGene00018645
WBGene00000802
WBGene00021176
WBGene00017214
WBGene00018621
WBGene00018616
WBGene00015838
WBGene00018645
WBGene00010399
WBGene00011584
WBGene00013399
WBGene00268189
WBGene00022547
WBGene00005537
WBGene00003734
WBGene00008102
WBGene00013619
WBGene00009077
WBGene00000608
WBGene00021743
WBGene00022820
WBGene00004509
WBGene00000712
WBGene00017583
WBGene00086560
WBGene00044206
WBGene00015600
WBGene00045265
WBGene00015544
WBGene00012381
WBGene00000752
WBGene00000703
WBGene00013900
WBGene00015226
WBGene00013492
WBGene00006876
WBGene00009859
WBGene00009170
WBGene00001090
WBGene00011486
WBGene00077629
WBGene00011150
WBGene00012505
WBGene00008113
WBGene00014047
WBGene00008099
WBGene00007660
WBGene00010760
WBGene00019931
WBGene00009836
WBGene00009839
WBGene00138724
WBGene00021743
WBGene00018380
WBGene00022691
WBGene00002199
WBGene00016669
WBGene00007751
WBGene00021084
WBGene00012323
WBGene00019939
WBGene00019489
WBGene00008303
WBGene00010686
WBGene00007229
WBGene00022478
WBGene00017705
WBGene00021746
WBGene00005188
WBGene00017218
WBGene00004153
WBGene00235133
WBGene00194646
WBGene00044665
WBGene00195165
WBGene00000719
WBGene00020638
WBGene00019489
WBGene00021741
WBGene00004123
WBGene00000656
WBGene00000698
WBGene00021876
WBGene00022822
WBGene00004041
WBGene00004141
WBGene00016666
WBGene00004154
WBGene00008304
WBGene00000713
WBGene00013837
WBGene00012213
WBGene00016845
WBGene00000751
WBGene00014922
WBGene00008018
WBGene00010717
WBGene00021086
WBGene00202514
WBGene00008233
WBGene00017361
WBGene00014759
WBGene00018470
WBGene00010661
WBGene00270321
WBGene00006674
WBGene00003708
WBGene00007344
WBGene00000609
WBGene00194985
WBGene00000666
WBGene00018169
WBGene00018696
WBGene00000616
WBGene00012212
WBGene00020995
WBGene00004009
WBGene00044491
WBGene00019622
WBGene00017415
WBGene00006929
WBGene00019382
WBGene00014173
WBGene00044535
WBGene00045394
WBGene00009895
WBGene00001713
WBGene00022069
WBGene00013615
WBGene00001730
WBGene00013986
WBGene00021263
WBGene00013931
WBGene00021745
WBGene00006926
WBGene00021994
WBGene00021156
WBGene00013394
WBGene00020995
WBGene00012272
WBGene00017541
WBGene00021498
WBGene00010613
WBGene00009384
WBGene00021094
WBGene00018031
WBGene00022282
WBGene00044489
WBGene00013393
WBGene00000841
WBGene00013391
WBGene00020806
WBGene00010368
WBGene00009978
WBGene00000033
WBGene00017305
WBGene00000254
WBGene00006555
WBGene00001757
WBGene00045412
WBGene00013867
WBGene00009398
WBGene00009857
WBGene00045048
WBGene00013392
WBGene00009251
WBGene00018250
WBGene00044802
WBGene00044801
WBGene00020786
WBGene00007849
WBGene00009895
WBGene00007243
WBGene00004052
WBGene00021772
WBGene00194717
WBGene00006986
WBGene00000698
WBGene00000671
WBGene00003520
WBGene00008621
WBGene00017263
WBGene00021085
WBGene00021979
WBGene00012211
WBGene00050906
WBGene00007251
WBGene00000942
WBGene00020326
WBGene00001695
WBGene00000663
WBGene00011262
WBGene00018568
WBGene00012301
WBGene00008010
WBGene00018162
WBGene00007250
WBGene00008789
WBGene00004149
WBGene00012557
WBGene00045338
WBGene00000733
WBGene00015465
WBGene00020219
WBGene00009606
WBGene00008891
WBGene00016824
WBGene00015002
WBGene00021978
WBGene00006591
WBGene00000663
WBGene00017445
WBGene00004154
WBGene00007506
WBGene00016190
WBGene00020720
WBGene00012910
WBGene00017968
WBGene00006926
WBGene00000703
WBGene00008378
WBGene00010604
WBGene00045411
WBGene00009984
WBGene00044807
WBGene00011537
WBGene00007262
WBGene00000029
WBGene00008535
WBGene00010987
WBGene00017968
WBGene00013620
WBGene00011927
WBGene00045261
WBGene00004099
WBGene00044773
WBGene00011227
WBGene00022479
WBGene00000024
WBGene00016997
WBGene00022181
WBGene00019152
WBGene00013843
WBGene00023420
WBGene00000602
WBGene00009651
WBGene00009659
WBGene00022508
WBGene00018225
WBGene00012959
WBGene00020364
WBGene00008042
WBGene00011642
WBGene00000680
WBGene00000030
WBGene00009090
WBGene00017532
WBGene00005657
WBGene00008537
WBGene00010196
WBGene00008825

## Sheet: pals-25(icb98) vs. ORR
S6 Table. Gene set overlap comparisons and statistics for hypergeometric testing.
pals-25(icb98) UP this study	ORR genes Fasseas et al. 2021	Common to both WormBase Gene ID	Common to both Gene name
WBGene00002263	WBGene00015223	WBGene00008009	fbxa-171
WBGene00044237	WBGene00004829	WBGene00044787	pals-36		Hypergeometric Testing
WBGene00022550	WBGene00001393	WBGene00044195	F49A5.10		# genes ORR (Fasseas et al. 2021)	206
WBGene00008302	WBGene00022679	WBGene00021746	Y50D4B.7		# gene up in pals-25(icb98) log2 fold change > 2	501
WBGene00004160	WBGene00008679	WBGene00013492	Y70C5C.1		overlap	129
WBGene00002263	WBGene00008267	WBGene00008010	C38D9.2		# genes in genome*	16797
WBGene00008842	WBGene00022610	WBGene00195181	F15H10.12		RF	21
WBGene00000028	WBGene00015559	WBGene00012323	oac-54		p-value	p < 5.122e-148
WBGene00005770	WBGene00202514	WBGene00007658	pals-4
WBGene00009858	WBGene00008542	WBGene00013294	pals-30		*number of genes detected in RNAseq dataset
WBGene00044427	WBGene00044181	WBGene00006894	ver-1
WBGene00004158	WBGene00013843	WBGene00044182	F09C6.12
WBGene00022667	WBGene00021746	WBGene00014173	ZK970.7
WBGene00008842	WBGene00009061	WBGene00013843	fbxa-49
WBGene00014162	WBGene00000636	WBGene00009858	thn-4
WBGene00008269	WBGene00015225	WBGene00011848	chil-27
WBGene00011161	WBGene00019047	WBGene00044379	ifas-1
WBGene00086568	WBGene00009213	WBGene00008842	chil-28
WBGene00011848	WBGene00000915	WBGene00008615	ifas-2
WBGene00206393	WBGene00021197	WBGene00008301	pals-39
WBGene00009180	WBGene00014173	WBGene00011160	R09D1.4
WBGene00008015	WBGene00015224	WBGene00007657	pals-3
WBGene00044183	WBGene00014148	WBGene00005770	srw-23
WBGene00021081	WBGene00022477	WBGene00018345	F42C5.3
WBGene00007465	WBGene00007467	WBGene00002199	kin-15
WBGene00012267	WBGene00015114	WBGene00015537	C06E4.8
WBGene00045401	WBGene00008269	WBGene00007468	C08H9.8
WBGene00008617	WBGene00021122	WBGene00007465	chil-1
WBGene00008671	WBGene00008015	WBGene00008269	C53A5.11
WBGene00018788	WBGene00194646	WBGene00013754	fbxa-116
WBGene00044379	WBGene00138721	WBGene00044183	F09C6.13
WBGene00007225	WBGene00018342	WBGene00045393	F26D11.13
WBGene00015225	WBGene00044760	WBGene00044708	pals-11
WBGene00013941	WBGene00012428	WBGene00020875	T28A11.13
WBGene00008267	WBGene00021791	WBGene00007471	chil-6
WBGene00008507	WBGene00004287	WBGene00044181	F09C6.11
WBGene00008615	WBGene00016281	WBGene00007656	pals-2
WBGene00015146	WBGene00045401	WBGene00022548	ZC196.4
WBGene00007657	WBGene00007468	WBGene00016306	C32B5.13
WBGene00015227	WBGene00020639	WBGene00045048	D1007.19
WBGene00008134	WBGene00007574	WBGene00007467	chil-3
WBGene00022189	WBGene00014162	WBGene00013619	fbxa-112
WBGene00044708	WBGene00019314	WBGene00016668	ilys-1
WBGene00012452	WBGene00012399	WBGene00015227	ddn-1
WBGene00004159	WBGene00023483	WBGene00019314	K02E7.10
WBGene00010808	WBGene00012267	WBGene00012399	Y6E2A.5
WBGene00012400	WBGene00012323	WBGene00011486	T05E12.3
WBGene00007134	WBGene00007470	WBGene00008873	F15H10.6
WBGene00012091	WBGene00022479	WBGene00009802	F47B8.1
WBGene00007659	WBGene00020386	WBGene00022550	droe-8
WBGene00020234	WBGene00016527	WBGene00022477	fbxa-28
WBGene00195181	WBGene00045475	WBGene00011168	R09D1.12
WBGene00007656	WBGene00044182	WBGene00016281	pals-32
WBGene00008873	WBGene00004809	WBGene00022375	Y94H6A.2
WBGene00086568	WBGene00002199	WBGene00007472	chil-7
WBGene00018345	WBGene00018345	WBGene00206393	W04G5.16
WBGene00009802	WBGene00022189	WBGene00006508	tns-1
WBGene00022550	WBGene00008615	WBGene00022546	ZC196.2
WBGene00010004	WBGene00022649	WBGene00020227	T05A8.1
WBGene00020613	WBGene00015837	WBGene00202514	T09F5.20
WBGene00019018	WBGene00000711	WBGene00021743	Y50D4B.4
WBGene00012125	WBGene00007131	WBGene00008858	pals-1
WBGene00045393	WBGene00044804	WBGene00045475	T07A5.7
WBGene00007657	WBGene00011848	WBGene00010686	K08F9.3
WBGene00013754	WBGene00021978	WBGene00008671	F11A5.3
WBGene00011160	WBGene00022375	WBGene00016718	math-23
WBGene00015602	WBGene00007657	WBGene00022478	fbxa-35
WBGene00006508	WBGene00020613	WBGene00007132	pals-27
WBGene00202499	WBGene00005770	WBGene00020613	T20D4.7
WBGene00013943	WBGene00007132	WBGene00022479	fbxa-36
WBGene00020227	WBGene00006598	WBGene00015837	math-8
WBGene00010686	WBGene00020457	WBGene00021122	W09G12.8
WBGene00012726	WBGene00268189	WBGene00020546	zig-13
WBGene00002263	WBGene00007471	WBGene00009061	pals-14
WBGene00020875	WBGene00012091	WBGene00268189	Y50D4B.9
WBGene00010724	WBGene00022545	WBGene00050899	T10C6.15
WBGene00000959	WBGene00015227	WBGene00086568	Y2H9A.6
WBGene00044709	WBGene00013754	WBGene00194902	Y39H10B.3
WBGene00007132	WBGene00011161	WBGene00000841	cul-6
WBGene00022546	WBGene00008010	WBGene00018903	F55G1.7
WBGene00044804	WBGene00006894	WBGene00021745	Y50D4B.6
WBGene00004732	WBGene00007472	WBGene00020326	math-38
WBGene00018903	WBGene00007658	WBGene00015225	B0507.8
WBGene00008009	WBGene00008220	WBGene00011161	chil-18
WBGene00001263	WBGene00012400	WBGene00007134	pals-28
WBGene00044760	WBGene00008842	WBGene00007297	C04F12.1
WBGene00235307	WBGene00044427	WBGene00019349	trx-5
WBGene00015836	WBGene00044183	WBGene00021744	clec-203
WBGene00004786	WBGene00000781	WBGene00012400	Y6E2A.7
WBGene00009314	WBGene00016306	WBGene00015224	B0507.7
WBGene00016718	WBGene00000663	WBGene00007470	chil-5
WBGene00007465	WBGene00022548	WBGene00021081	pals-33
WBGene00000548	WBGene00009029	WBGene00016527	fbxa-47
WBGene00013294	WBGene00008671	WBGene00014162	chil-9
WBGene00017093	WBGene00003863	WBGene00012091	pals-29
WBGene00012182	WBGene00021081	WBGene00020638	fbxa-43
WBGene00138721	WBGene00021745	WBGene00014673	C08H9.9
WBGene00016639	WBGene00015790	WBGene00007131	pals-26
WBGene00007467	WBGene00022478	WBGene00044237	pals-9
WBGene00006812	WBGene00021195	WBGene00195165	F57G4.11
WBGene00013538	WBGene00020546	WBGene00022545	ZC196.1
WBGene00013939	WBGene00007134	WBGene00012268	W04G5.8
WBGene00010819	WBGene00007659	WBGene00044278	F09C6.14
WBGene00013177	WBGene00011052	WBGene00138721	pals-37
WBGene00002199	WBGene00000730	WBGene00086560	ZK355.8
WBGene00000596	WBGene00011847	WBGene00044709	pals-12
WBGene00005961	WBGene00011486	WBGene00022690	math-49
WBGene00019971	WBGene00045393	WBGene00021978	Y58A7A.4
WBGene00044787	WBGene00021743	WBGene00044804	ZK938.8
WBGene00006894	WBGene00000741	WBGene00006986	zip-1
WBGene00013754	WBGene00008617	WBGene00194646	Y105C5A.1270
WBGene00020228	WBGene00012726	WBGene00021197	Y17G9A.4
WBGene00007315	WBGene00022549	WBGene00044427	F56A6.5
WBGene00008301	WBGene00007055	WBGene00008267	C53A5.9
WBGene00044181	WBGene00015828	WBGene00020639	fbxa-71
WBGene00044182	WBGene00021744	WBGene00023483	Y75B8A.39
WBGene00001043	WBGene00011168	WBGene00044760	Y71H2AM.25
WBGene00219377	WBGene00011160	WBGene00012267	W04G5.7
WBGene00016739	WBGene00008873	WBGene00003863	old-2
WBGene00012093	WBGene00006986	WBGene00017214	F07E5.9
WBGene00022375	WBGene00202504	WBGene00022189	Y71H2AR.2
WBGene00014673	WBGene00007660	WBGene00045401	eol-1
WBGene00011232	WBGene00013492	WBGene00007660	pals-6
WBGene00015642	WBGene00008858	WBGene00012726	Y39G8B.5
WBGene00021179	WBGene00044379	WBGene00008015	fbxa-174
WBGene00022313	WBGene00022546	WBGene00008617	F09C6.3
WBGene00022313	WBGene00010686	WBGene00000663	col-88
WBGene00044181	WBGene00000535	WBGene00015223	B0507.6
WBGene00005077	WBGene00018921	WBGene00007659	pals-5
WBGene00004028	WBGene00000841
WBGene00219293	WBGene00015537
WBGene00010623	WBGene00000694
WBGene00020546	WBGene00020638
WBGene00007470	WBGene00044708
WBGene00010564	WBGene00194902
WBGene00007658	WBGene00007297
WBGene00015224	WBGene00008449
WBGene00002263	WBGene00012268
WBGene00021654	WBGene00016718
WBGene00021013	WBGene00007465
WBGene00020545	WBGene00206393
WBGene00010765	WBGene00008490
WBGene00015223	WBGene00011436
WBGene00016281	WBGene00009803
WBGene00016668	WBGene00020227
WBGene00006933	WBGene00022690
WBGene00003539	WBGene00022550
WBGene00000638	WBGene00001397
WBGene00003649	WBGene00013844
WBGene00018903	WBGene00008301
WBGene00235351	WBGene00007857
WBGene00138721	WBGene00003825
WBGene00206388	WBGene00023498
WBGene00019314	WBGene00195181
WBGene00044347	WBGene00009802
WBGene00018102	WBGene00009858
WBGene00012051	WBGene00044237
WBGene00016306	WBGene00001591
WBGene00044195	WBGene00007333
WBGene00044278	WBGene00000367
WBGene00003863	WBGene00003893
WBGene00020639	WBGene00007358
WBGene00206395	WBGene00000213
WBGene00010686	WBGene00006137
WBGene00007655	WBGene00018903
WBGene00022565	WBGene00000151
WBGene00004214	WBGene00019747
WBGene00007975	WBGene00009169
WBGene00009642	WBGene00017261
WBGene00012052	WBGene00001547
WBGene00005077	WBGene00194645
WBGene00000597	WBGene00044195
WBGene00010686	WBGene00019349
WBGene00008616	WBGene00021581
WBGene00023483	WBGene00003651
WBGene00009898	WBGene00006508
WBGene00019349	WBGene00008097
WBGene00008618	WBGene00009168
WBGene00013616	WBGene00020875
WBGene00022690	WBGene00008009
WBGene00045475	WBGene00050899
WBGene00007465	WBGene00202513
WBGene00018684	WBGene00044642
WBGene00007315	WBGene00044278
WBGene00013961	WBGene00013294
WBGene00007876	WBGene00195165
WBGene00021005	WBGene00017214
WBGene00012399	WBGene00086560
WBGene00022477	WBGene00044709
WBGene00021122	WBGene00016668
WBGene00006748	WBGene00013619
WBGene00007469	WBGene00007656
WBGene00011539	WBGene00044787
WBGene00012268	WBGene00016670
WBGene00016639	WBGene00077546
WBGene00022545	WBGene00006217
WBGene00007459	WBGene00086568
WBGene00012359	WBGene00011801
WBGene00004402	WBGene00010062
WBGene00007661	WBGene00021703
WBGene00021083	WBGene00003567
WBGene00050899	WBGene00014673
WBGene00008067	WBGene00020326
WBGene00018614	WBGene00194713
WBGene00012069	WBGene00045048
WBGene00000693	WBGene00016052
WBGene00194902
WBGene00021197
WBGene00011169
WBGene00012381
WBGene00012381
WBGene00016796
WBGene00206517
WBGene00004881
WBGene00015222
WBGene00050899
WBGene00009856
WBGene00044319
WBGene00044085
WBGene00014046
WBGene00045058
WBGene00022552
WBGene00009061
WBGene00017378
WBGene00007471
WBGene00022547
WBGene00007131
WBGene00019576
WBGene00015837
WBGene00050899
WBGene00012398
WBGene00016766
WBGene00044783
WBGene00007672
WBGene00016527
WBGene00000700
WBGene00000701
WBGene00016658
WBGene00016639
WBGene00005670
WBGene00009224
WBGene00045268
WBGene00022548
WBGene00000716
WBGene00018619
WBGene00015221
WBGene00018614
WBGene00007472
WBGene00009908
WBGene00007468
WBGene00044521
WBGene00044490
WBGene00007297
WBGene00000025
WBGene00015683
WBGene00000027
WBGene00004171
WBGene00022824
WBGene00235271
WBGene00044237
WBGene00000657
WBGene00018662
WBGene00011168
WBGene00008672
WBGene00004402
WBGene00044151
WBGene00015537
WBGene00017709
WBGene00000710
WBGene00000708
WBGene00001778
WBGene00019054
WBGene00010183
WBGene00004170
WBGene00021744
WBGene00010760
WBGene00020778
WBGene00017822
WBGene00008858
WBGene00012058
WBGene00022821
WBGene00007765
WBGene00018645
WBGene00000802
WBGene00021176
WBGene00017214
WBGene00018621
WBGene00018616
WBGene00015838
WBGene00018645
WBGene00010399
WBGene00011584
WBGene00013399
WBGene00268189
WBGene00022547
WBGene00005537
WBGene00003734
WBGene00008102
WBGene00013619
WBGene00009077
WBGene00000608
WBGene00021743
WBGene00022820
WBGene00004509
WBGene00000712
WBGene00017583
WBGene00086560
WBGene00044206
WBGene00015600
WBGene00045265
WBGene00015544
WBGene00012381
WBGene00000752
WBGene00000703
WBGene00013900
WBGene00015226
WBGene00013492
WBGene00006876
WBGene00009859
WBGene00009170
WBGene00001090
WBGene00011486
WBGene00077629
WBGene00011150
WBGene00012505
WBGene00008113
WBGene00014047
WBGene00008099
WBGene00007660
WBGene00010760
WBGene00019931
WBGene00009836
WBGene00009839
WBGene00138724
WBGene00021743
WBGene00018380
WBGene00022691
WBGene00002199
WBGene00016669
WBGene00007751
WBGene00021084
WBGene00012323
WBGene00019939
WBGene00019489
WBGene00008303
WBGene00010686
WBGene00007229
WBGene00022478
WBGene00017705
WBGene00021746
WBGene00005188
WBGene00017218
WBGene00004153
WBGene00235133
WBGene00194646
WBGene00044665
WBGene00195165
WBGene00000719
WBGene00020638
WBGene00019489
WBGene00021741
WBGene00004123
WBGene00000656
WBGene00000698
WBGene00021876
WBGene00022822
WBGene00004041
WBGene00004141
WBGene00016666
WBGene00004154
WBGene00008304
WBGene00000713
WBGene00013837
WBGene00012213
WBGene00016845
WBGene00000751
WBGene00014922
WBGene00008018
WBGene00010717
WBGene00021086
WBGene00202514
WBGene00008233
WBGene00017361
WBGene00014759
WBGene00018470
WBGene00010661
WBGene00270321
WBGene00006674
WBGene00003708
WBGene00007344
WBGene00000609
WBGene00194985
WBGene00000666
WBGene00018169
WBGene00018696
WBGene00000616
WBGene00012212
WBGene00020995
WBGene00004009
WBGene00044491
WBGene00019622
WBGene00017415
WBGene00006929
WBGene00019382
WBGene00014173
WBGene00044535
WBGene00045394
WBGene00009895
WBGene00001713
WBGene00022069
WBGene00013615
WBGene00001730
WBGene00013986
WBGene00021263
WBGene00013931
WBGene00021745
WBGene00006926
WBGene00021994
WBGene00021156
WBGene00013394
WBGene00020995
WBGene00012272
WBGene00017541
WBGene00021498
WBGene00010613
WBGene00009384
WBGene00021094
WBGene00018031
WBGene00022282
WBGene00044489
WBGene00013393
WBGene00000841
WBGene00013391
WBGene00020806
WBGene00010368
WBGene00009978
WBGene00000033
WBGene00017305
WBGene00000254
WBGene00006555
WBGene00001757
WBGene00045412
WBGene00013867
WBGene00009398
WBGene00009857
WBGene00045048
WBGene00013392
WBGene00009251
WBGene00018250
WBGene00044802
WBGene00044801
WBGene00020786
WBGene00007849
WBGene00009895
WBGene00007243
WBGene00004052
WBGene00021772
WBGene00194717
WBGene00006986
WBGene00000698
WBGene00000671
WBGene00003520
WBGene00008621
WBGene00017263
WBGene00021085
WBGene00021979
WBGene00012211
WBGene00050906
WBGene00007251
WBGene00000942
WBGene00020326
WBGene00001695
WBGene00000663
WBGene00011262
WBGene00018568
WBGene00012301
WBGene00008010
WBGene00018162
WBGene00007250
WBGene00008789
WBGene00004149
WBGene00012557
WBGene00045338
WBGene00000733
WBGene00015465
WBGene00020219
WBGene00009606
WBGene00008891
WBGene00016824
WBGene00015002
WBGene00021978
WBGene00006591
WBGene00000663
WBGene00017445
WBGene00004154
WBGene00007506
WBGene00016190
WBGene00020720
WBGene00012910
WBGene00017968
WBGene00006926
WBGene00000703
WBGene00008378
WBGene00010604
WBGene00045411
WBGene00009984
WBGene00044807
WBGene00011537
WBGene00007262
WBGene00000029
WBGene00008535
WBGene00010987
WBGene00017968
WBGene00013620
WBGene00011927
WBGene00045261
WBGene00004099
WBGene00044773
WBGene00011227
WBGene00022479
WBGene00000024
WBGene00016997
WBGene00022181
WBGene00019152
WBGene00013843
WBGene00023420
WBGene00000602
WBGene00009651
WBGene00009659
WBGene00022508
WBGene00018225
WBGene00012959
WBGene00020364
WBGene00008042
WBGene00011642
WBGene00000680
WBGene00000030
WBGene00009090
WBGene00017532
WBGene00005657
WBGene00008537
WBGene00010196
WBGene00008825
