# Supplementary material for: A pals-25 gain-of-function allele triggers systemic resistance against natural pathogens of C. elegans
Source: PLoS Genet. 2022 Oct 3;18(10):e1010314. doi: 10.1371/journal.pgen.1010314 (PMC9560605; doi:10.1371/journal.pgen.1010314)
Supplement: S8 Table — RGS = number of differentially expressed genes from this study in the category. AC = total number of genes in category. (XLSX) [file pgen.1010314.s019.xlsx]

## Sheet: pals-25(jy111) WormCat full
S8 Table. WormCat analysis of pals-25(jy111) and pals-25(icb98)
Wormbase.ID	Sequence.ID	Category.1	Category.2	Category.3	Automated.Description
WBGene00000025	F19G12.7	Stress response	Stress response: ER	Stress response: ER	abu-2 is involved in endoplasmic reticulum unfolded protein response.
WBGene00000027	Y5H2A.3	Stress response	Stress response: ER	Stress response: ER	abu-4 is involved in endoplasmic reticulum unfolded protein response.
WBGene00001778	ZK546.11	Stress response	Stress response: detoxification	Stress response: detoxification: GST	gst-30 is an ortholog of human GSTA4 (glutathione S-transferase alpha 4), GSTA5 (glutathione S-transferase alpha 5), and HPGDS (hematopoietic prostaglandin D synthase)\; is predicted to have transferase activity\; is expressed in the head, the tail, and the vulva.
WBGene00003708	F13A2.8	Transcription factor	Transcription factor: NHR	Transcription factor: NHR	nhr-118 is an ortholog of human HNF4A (hepatocyte nuclear factor 4 alpha) and HNF4G (hepatocyte nuclear factor 4 gamma)\; is predicted to have several functions, including regulation of cellular process, sequence-specific DNA binding activity, and zinc ion binding activity.
WBGene00004041	F44E2.11	Development	Development: germline	Development: germline	plg-1 is expressed in the male and vas deferens.
WBGene00004402	Y116A8C.14	Signaling	Signaling: rhomboid	Signaling: rhomboid	rom-3 is an ortholog of human RHBDF1 (rhomboid 5 homolog 1) and RHBDF2\; is predicted to have serine-type endopeptidase activity.
WBGene00004509	M01G12.12	Non-coding RNA	Non-coding RNA: small RNA	Non-coding RNA: small RNA: RNA polymerase	rrf-2 is predicted to have RNA-directed 5'-3' RNA polymerase activity.
WBGene00005961	K07C6.15	Pseudogene	Pseudogene	Pseudogene	srx-70 is enriched in the DA neuron, the I5 neuron, the SAB, and the retrovesicular ganglion based on microarray studies\; is affected by several genes including sir-2.1, pgl-1, and glh-1 based on microarray and RNA-seq studies\; is affected by Sirolimus based on microarray studies.
WBGene00006598	Y37A1B.13	Chaperone	Chaperone: unassigned	Chaperone: unassigned	tor-2 is an ortholog of human TOR1B and TOR2A\; is predicted to have ATP binding activity\; is involved in cellular response to misfolded protein, negative regulation of gene expression, and regulation of neuron apoptotic process\; localizes to the endoplasmic reticulum\; is expressed in the head and the nervous system\; is used to study Parkinson's disease and dystonia\; human orthologs of this …
WBGene00006894	T17A3.1	Signaling	Signaling: Y kinase	Signaling: Y kinase	ver-1 is an ortholog of human KDR, FLT4, and FGFR4\; is predicted to have ATP binding activity and protein kinase activity\; is involved in nematode male tail tip morphogenesis\; is expressed in the intestine and the neuronal sheath cell.
WBGene00007131	B0284.1	Development	Development: somatic	Development: somatic	pals-26 is expressed in several tissues, including the alimentary system, the coelomocyte, the epithelial system, the nervous system, and the reproductive system\; is predicted to encode a protein with the following domain: Amyotrophic lateral sclerosis 2 chromosomal region candidate gene 12 protein.
WBGene00007132	B0284.2	Unassigned	Unassigned	Unassigned: ALS2cr12 domain	pals-27 is enriched in several tissues, including dopaminergic neurons, the Z1.p, the Z4.a, the male distal tip cell, and the somatic gonad precursor based on tiling array and RNA-seq studies\; is affected by several genes including daf-16, daf-2, and daf-12 based on microarray and RNA-seq studies\; is affected by five chemicals including Sodium Chloride, resveratrol, and single-walled carbon nan…
WBGene00007134	B0284.4	Unassigned	Unassigned	Unassigned: ALS2cr12 domain	pals-28 is enriched in dopaminergic neurons and the cephalic sheath cell based on tiling array studies\; is affected by several genes including elt-2, lin-35, and pgl-1 based on microarray and RNA-seq studies\; is affected by methylmercuric chloride, nanoparticle, and Sirolimus based on microarray studies\; is predicted to encode a protein with the following domain: Amyotrophic lateral sclerosis …
WBGene00007297	C04F12.1	Non-coding RNA	Non-coding RNA: small RNA	Non-coding RNA: small RNA: argonaute	C04F12.1 is an ortholog of human AGO1 (argonaute 1, RISC catalytic component), AGO4 (argonaute 4, RISC catalytic component), and AGO2 (argonaute 2, RISC catalytic component)\; is predicted to have nucleic acid binding activity.
WBGene00007465	C08H9.4	Extracellular material	Extracellular material: chitinase	Extracellular material: chitinase	chil-1 is predicted to have chitin binding activity.
WBGene00007467	C08H9.7	Extracellular material	Extracellular material: chitinase	Extracellular material: chitinase	chil-3 is predicted to have chitin binding activity.
WBGene00007469	C08H9.10	Extracellular material	Extracellular material: chitinase	Extracellular material: chitinase	chil-4 is predicted to have chitin binding activity.
WBGene00007470	C08H9.11	Extracellular material	Extracellular material: chitinase	Extracellular material: chitinase	chil-5 is predicted to have chitin binding activity.
WBGene00007471	C08H9.12	Extracellular material	Extracellular material: chitinase	Extracellular material: chitinase	chil-6 is predicted to have chitin binding activity.
WBGene00007472	C08H9.13	Extracellular material	Extracellular material: chitinase	Extracellular material: chitinase	chil-7 is predicted to have chitin binding activity.
WBGene00007656	C17H1.3	Unassigned	Unassigned	Unassigned: ALS2cr12 domain	pals-2 is expressed in the hypodermis and the nervous system\; is predicted to encode a protein with the following domain: Amyotrophic lateral sclerosis 2 chromosomal region candidate gene 12 protein.
WBGene00007657	C17H1.4	Unassigned	Unassigned	Unassigned: ALS2cr12 domain	pals-3 is enriched in the excretory cell based on tiling array studies\; is affected by several genes including hsf-1, elt-2, and lin-35 based on microarray, tiling array, and RNA-seq studies\; is affected by methylmercuric chloride, Mercuric Chloride, and multi-walled carbon nanotube based on microarray and RNA-seq studies\; is predicted to encode a protein with the following domain: Amyotrophic…
WBGene00007658	C17H1.5	Unassigned	Unassigned	Unassigned: ALS2cr12 domain	pals-4 is enriched in dopaminergic neurons based on tiling array studies\; is affected by several genes including daf-2, hsf-1, and elt-2 based on microarray and RNA-seq studies\; is affected by D-glucose, resveratrol, and Sirolimus based on RNA-seq and microarray studies\; is predicted to encode a protein with the following domain: Amyotrophic lateral sclerosis 2 chromosomal region candidate gen…
WBGene00007659	C17H1.6	Stress response	Stress response: pathogen	Stress response: pathogen: unassigned	pals-5 is involved in innate immune response.
WBGene00007660	C17H1.7	Unassigned	Unassigned	Unassigned: ALS2cr12 domain	pals-6 is enriched in dopaminergic neurons, the OLL, the PVD, and the intestine based on microarray, tiling array, and RNA-seq studies\; is affected by several genes including daf-16, daf-2, and glp-1 based on microarray, tiling array, and RNA-seq studies\; is affected by nine chemicals including Nitric Oxide, D-glucose, and Sodium Chloride based on RNA-seq and microarray studies\; is predicted t…
WBGene00007661	C17H1.8	Unassigned	Unassigned	Unassigned: ALS2cr12 domain	pals-7 is affected by several genes including rrf-3, hsf-1, and lin-35 based on microarray and RNA-seq studies\; is affected by four chemicals including methylmercuric chloride, Mercuric Chloride, and multi-walled carbon nanotube based on microarray and RNA-seq studies.
WBGene00008009	C38D9.1	Proteolysis proteasome	Proteolysis proteasome: E3	Proteolysis proteasome: E3: F box	fbxa-171 is enriched in the DA neuron, the I5 neuron, the SAB, the VA neuron, and the retrovesicular ganglion based on tiling array and microarray studies\; is affected by several genes including clk-1, eat-2, and sir-2.1 based on microarray, tiling array, and RNA-seq studies\; is predicted to encode a protein with the following domains: F-box domain and Domain of unknown function DUF38, Caenorha…
WBGene00008010	C38D9.2	Unassigned	Unassigned	Unassigned	C38D9.2 is expressed in the intestinal cell.
WBGene00008015	C38D9.7	Proteolysis proteasome	Proteolysis proteasome: E3	Proteolysis proteasome: E3: F box	fbxa-174 is enriched in the DA neuron, the VA neuron, the body wall muscle cell, and the intestine based on tiling array and RNA-seq studies\; is affected by several genes including pgl-1, lin-15B, and dpy-21 based on microarray and RNA-seq studies\; is predicted to encode a protein with the following domains: F-box domain and Domain of unknown function DUF38, Caenorhabditis species.
WBGene00008099	C44H9.4	Non-coding RNA	Non-coding RNA: small RNA	Non-coding RNA: small RNA: unassigned	C44H9.4 is an ortholog of human MOV10L1 (Mov10 like RISC complex RNA helicase 1)\; is predicted to encode a protein with the following domain: P-loop containing nucleoside triphosphate hydrolase.
WBGene00008267	C53A5.9	Unassigned	Unassigned	Unassigned	C53A5.9 is an ortholog of human GAN (gigaxonin), KBTBD12 (kelch repeat and BTB domain containing 12), and KLHL8 (kelch like 8)\; is predicted to encode a protein with the following domains: Kelch repeat type 1 and Kelch-type beta propeller.
WBGene00008269	C53A5.11	Unassigned	Unassigned	Unassigned	C53A5.11 is an ortholog of human GAN (gigaxonin), KBTBD12 (kelch repeat and BTB domain containing 12), and KLHL8 (kelch like 8)\; is predicted to encode a protein with the following domains: Kelch repeat type 1, Galactose oxidase\/kelch, beta-propeller, and Kelch-type beta propeller.
WBGene00008301	C54D10.7	Unassigned	Unassigned	Unassigned: ALS2cr12 domain	pals-39 is enriched in dopaminergic neurons, the DA neuron, the VA neuron, and the intestine based on tiling array studies\; is affected by several genes including daf-16, daf-2, and glp-1 based on microarray and RNA-seq studies\; is affected by six chemicals including Tunicamycin, D-glucose, and stavudine based on microarray and RNA-seq studies\; is predicted to encode a protein with the followi…
WBGene00008302	C54D10.8	Unassigned	Unassigned	Unassigned: ALS2cr12 domain	pals-38 is enriched in the alimentary system, the body wall muscle cell, the digestive tract, and the nervous system based on tiling array, RNA-seq, and microarray studies\; is affected by several genes including daf-16, daf-2, and hsf-1 based on microarray, tiling array, and RNA-seq studies\; is affected by five chemicals including Mercuric Chloride, resveratrol, and Quercetin based on microarra…
WBGene00008507	F01G10.4	Unassigned	Unassigned	Unassigned	F01G10.4 is affected by several genes including daf-2, hsf-1, and elt-2 based on microarray and RNA-seq studies\; is affected by indole based on microarray studies.
WBGene00008615	F09C6.1	Unassigned	Unassigned	Unassigned: regulated by multiple stresses	F09C6.1 is enriched in the pharyngeal muscle cell based on tiling array studies\; is affected by several genes including daf-16, daf-2, and age-1 based on microarray, RNA-seq, and tiling array studies\; is affected by six chemicals including methylmercuric chloride, multi-walled carbon nanotube, and Atrazine based on microarray and RNA-seq studies\; is predicted to encode a protein with the follo…
WBGene00008617	F09C6.3	Unassigned	Unassigned	Unassigned	F09C6.3 is enriched in the ASER based on RNA-seq studies\; is affected by several genes including daf-16, daf-12, and lin-35 based on RNA-seq, tiling array, and microarray studies\; is affected by six chemicals including methylmercuric chloride, sodium arsenite, and multi-walled carbon nanotube based on microarray and RNA-seq studies.
WBGene00008842	F15A4.8	Pseudogene	Pseudogene	Pseudogene	chil-28 is affected by several genes including daf-16, daf-2, and daf-12 based on microarray, tiling array, and RNA-seq studies\; is affected by multi-walled carbon nanotube and resveratrol based on RNA-seq and microarray studies.
WBGene00008858	F15D3.8	Unassigned	Unassigned	Unassigned: ALS2cr12 domain	pals-1 is enriched in dopaminergic neurons based on tiling array studies\; is affected by several genes including daf-16, daf-2, and daf-12 based on microarray, tiling array, and RNA-seq studies\; is affected by five chemicals including tryptophan, Tunicamycin, and Alovudine based on microarray and RNA-seq studies\; is predicted to encode a protein with the following domain: Amyotrophic lateral s…
WBGene00008873	F15H10.6	Pseudogene	Pseudogene	Pseudogene	F15H10.6 is enriched in the DA neuron and the VA neuron based on tiling array studies\; is affected by several genes including lin-4, lin-14, and clk-1 based on microarray and tiling array studies\; is affected by dafa#1 and Sirolimus based on microarray studies.
WBGene00008891	F16H6.1	Stress response	Stress response: C-type Lectin	Stress response: C-type Lectin	clec-42 is predicted to have carbohydrate binding activity\; is expressed in the nervous system.
WBGene00009061	F22G12.1	Unassigned	Unassigned	Unassigned: ALS2cr12 domain	pals-14 is enriched in dopaminergic neurons and the intestine based on tiling array and RNA-seq studies\; is affected by several genes including daf-16, daf-2, and glp-1 based on tiling array, microarray, and RNA-seq studies\; is affected by Nitric Oxide, Ethanol, and Colistin based on RNA-seq and microarray studies\; is predicted to encode a protein with the following domain: Amyotrophic lateral…
WBGene00009077	F23B2.10	Unassigned	Unassigned	Unassigned	F23B2.10 is affected by several genes including daf-16, daf-2, and daf-12 based on microarray, tiling array, and RNA-seq studies\; is affected by resveratrol and single-walled carbon nanotube based on microarray studies\; is predicted to encode a protein with the following domain: Zinc finger, RING-type.
WBGene00009802	F47B8.1	Transmembrane protein	Transmembrane protein: unassigned	Transmembrane protein: unassigned	F47B8.1 is enriched in the muscle cell based on microarray studies\; is affected by several genes including age-1, daf-12, and clk-1 based on microarray, tiling array, and RNA-seq studies\; is affected by resveratrol based on microarray studies\; is predicted to encode a protein with the following domain: Protein of unknown function DUF2700.
WBGene00009839	F47H4.8	Proteolysis proteasome	Proteolysis proteasome: E3	Proteolysis proteasome: E3: F box	fbxa-188 is enriched in the PLM, the Z1, the Z4, the body wall muscle cell, and the intestine based on tiling array, RNA-seq, and microarray studies\; is affected by several genes including daf-16, daf-2, and let-60 based on microarray, tiling array, and RNA-seq studies\; is affected by resveratrol and Sirolimus based on microarray studies\; is predicted to encode a protein with the following dom…
WBGene00009857	F49A5.5	Stress response	Stress response: C-type Lectin	Stress response: C-type Lectin	clec-28 is an ortholog of human CLEC3A (C-type lectin domain family 3 member A) and CLEC3B (C-type lectin domain family 3 member B)\; is predicted to have carbohydrate binding activity.
WBGene00009859	F49A5.7	Stress response	Stress response: C-type Lectin	Stress response: C-type Lectin	clec-33 is an ortholog of human CLEC3A (C-type lectin domain family 3 member A) and CLEC3B (C-type lectin domain family 3 member B)\; is predicted to have carbohydrate binding activity.
WBGene00009898	F49E12.2	Unassigned	Unassigned	Unassigned: regulated by multiple stresses	dod-23 is enriched in the germ line, the intestine, and the pharyngeal muscle cell based on tiling array, RNA-seq, and microarray studies\; is affected by several genes including daf-16, daf-2, and glp-1 based on microarray, RNA-seq, tiling array, and proteomic studies\; is affected by fourteen chemicals including aldicarb, Ethanol, and 1-methylnicotinamide based on microarray and RNA-seq studies.
WBGene00010004	F53H2.1	Unassigned	Unassigned	Unassigned	F53H2.1 is enriched in the intestine based on RNA-seq studies\; is affected by several genes including daf-16, daf-2, and hsf-1 based on microarray and RNA-seq studies\; is affected by Colistin based on microarray studies\; is predicted to encode a protein with the following domain: Protein of unknown function DUF713.
WBGene00010686	K08F9.3	Transmembrane protein	Transmembrane protein: unassigned	Transmembrane protein: unassigned	K08F9.3 is enriched in the ALM, the PLM, the germ line, and the intestine based on microarray and RNA-seq studies\; is affected by several genes including daf-2, clk-1, and elt-2 based on microarray and RNA-seq studies\; is affected by five chemicals including Tunicamycin, Sodium Chloride, and Quercetin based on microarray and RNA-seq studies\; is predicted to encode a protein with the following …
WBGene00010808	M01E5.6	Unassigned	Unassigned	Unassigned	sepa-1 exhibits protein binding activity, bridging and protein self-association\; is involved in autophagy\; localizes to the cytoplasm\; is expressed in the head, the intestine, and the tail.
WBGene00011005	R04B5.7	Unassigned	Unassigned	Unassigned	R04B5.7 is enriched in the Z1.p, the Z4.a, the gon_male_dtc anterior, and the gon_male_dtc posterior based on RNA-seq studies\; is affected by several genes including let-60, clk-1, and csr-1 based on RNA-seq and microarray studies.
WBGene00011160	R09D1.4	Pseudogene	Pseudogene	Pseudogene	R09D1.4 is affected by dpy-21 and cox-5B based on RNA-seq studies\; is affected by resveratrol and allantoin based on microarray studies.
WBGene00011161	R09D1.5	Extracellular material	Extracellular material: chitinase	Extracellular material: chitinase	chil-18 is predicted to have chitin binding activity.
WBGene00011168	R09D1.12	Signaling	Signaling: Y kinase	Signaling: Y kinase	R09D1.12 is an ortholog of human FGFR4 (fibroblast growth factor receptor 4)\; is predicted to have protein tyrosine kinase activity.
WBGene00011486	T05E12.3	Transmembrane transport	Transmembrane transport: potassium channel	Transmembrane transport: potassium channel	T05E12.3 is an ortholog of human KCTD10 (potassium channel tetramerization domain containing 10), KCTD13, and TNFAIP1 (TNF alpha induced protein 1)\; human KCTD13 exhibits GTP-Rho binding activity and identical protein binding activity.
WBGene00011539	T06E6.5	Proteolysis proteasome	Proteolysis proteasome: E3	Proteolysis proteasome: E3: F box	fbxa-135 is enriched in the DA neuron, the VA neuron, the intestine, and the pharyngeal muscle cell based on tiling array studies\; is affected by several genes including daf-16, daf-2, and glp-1 based on microarray, tiling array, and RNA-seq studies\; is affected by Sodium Chloride, resveratrol, and Sirolimus based on RNA-seq and microarray studies\; is predicted to encode a protein with the fol…
WBGene00011847	T19H5.2	Extracellular material	Extracellular material: chitinase	Extracellular material: chitinase	chil-26 is predicted to have chitin binding activity.
WBGene00011848	T19H5.3	Extracellular material	Extracellular material: chitinase	Extracellular material: chitinase	chil-27 is affected by several genes including clk-1, eat-2, and lin-15B based on microarray, tiling array, and RNA-seq studies\; is affected by Zidovudine, Atrazine, and Sirolimus based on RNA-seq and microarray studies\; is predicted to encode a protein with the following domains: Glycoside hydrolase family 18, catalytic domain and Glycoside hydrolase superfamily.
WBGene00012051	T26E4.9	Unassigned	Unassigned	Unassigned	T26E4.9 is affected by several genes including sir-2.1, hpl-2, and drh-3 based on tiling array, RNA-seq, and microarray studies\; is affected by multi-walled carbon nanotube based on RNA-seq studies.
WBGene00012058	T26F2.2	Pseudogene	Pseudogene	Pseudogene	T26F2.2 is affected by several genes including daf-16, daf-2, and hsf-1 based on microarray and RNA-seq studies\; is affected by five chemicals including methylmercuric chloride, stavudine, and Atrazine based on microarray and RNA-seq studies.
WBGene00012091	T27E7.6	Unassigned	Unassigned	Unassigned: ALS2cr12 domain	pals-29 is enriched in dopaminergic neurons based on tiling array studies\; is affected by several genes including elt-2, lin-35, and pgl-1 based on microarray and RNA-seq studies\; is affected by six chemicals including methylmercuric chloride, Mercuric Chloride, and nanoparticle based on microarray studies\; is predicted to encode a protein with the following domain: Amyotrophic lateral scleros…
WBGene00012093	T27E7.9	Transmembrane protein	Transmembrane protein: unassigned	Transmembrane protein: unassigned	T27E7.9 is affected by several genes including sir-2.1, bar-1, and drh-3 based on microarray and RNA-seq studies\; is affected by methylmercuric chloride based on microarray studies\; is predicted to encode a protein with the following domain: 7TM GPCR, serpentine receptor class z (Srz).
WBGene00012267	W04G5.7	Unassigned	Unassigned	Unassigned	W04G5.7 is enriched in the body wall muscle cell and the nervous system based on tiling array and microarray studies\; is affected by several genes including pgl-1, glh-1, and hpl-2 based on tiling array, RNA-seq, and microarray studies\; is predicted to encode a protein with the following domain: Protein of unknown function DUF684.
WBGene00012268	W04G5.8	Unassigned	Unassigned	Unassigned	W04G5.8 is enriched in the Z1 and the Z4 based on RNA-seq studies\; is affected by several genes including sir-2.1, lin-35, and pgl-1 based on microarray, tiling array, and RNA-seq studies\; is affected by Sodium Chloride, Ethanol, and Sirolimus based on RNA-seq and microarray studies\; is predicted to encode a protein with the following domain: Protein of unknown function DUF684.
WBGene00012323	W07A12.6	Metabolism	Metabolism: lipid	Metabolism: lipid: o-acyl transferase	oac-54 is predicted to have transferase activity, transferring acyl groups other than amino-acyl groups.
WBGene00012381	Y2H9A.4	Transmembrane protein	Transmembrane protein: unassigned	Transmembrane protein: unassigned	Y2H9A.4 is enriched in the coelomocyte and the hypodermis based on tiling array studies\; is affected by several genes including daf-16, daf-2, and glp-1 based on microarray and RNA-seq studies\; is affected by five chemicals including D-glucose, resveratrol, and Cadmium based on RNA-seq and microarray studies\; is predicted to encode a protein with the following domain: Protein of unknown functi…
WBGene00012398	Y6E2A.4	Unassigned	Unassigned	Unassigned: regulated by multiple stresses	Y6E2A.4 is enriched in several tissues, including dopaminergic neurons, the Z1.p, the Z4.a, the male distal tip cell, and the somatic gonad precursor based on tiling array and RNA-seq studies\; is affected by several genes including daf-16, daf-2, and glp-1 based on microarray and RNA-seq studies\; is affected by nine chemicals including Tunicamycin, levamisole, and Sodium Chloride based on micro…
WBGene00012399	Y6E2A.5	Unassigned	Unassigned	Unassigned	Y6E2A.5 is enriched in several tissues, including the Z1.p, the Z4.a, the male distal tip cell, the nervous system, and the somatic gonad precursor based on tiling array, RNA-seq, and microarray studies\; is affected by several genes including daf-16, daf-2, and glp-1 based on microarray, tiling array, and RNA-seq studies\; is affected by four chemicals including multi-walled carbon nanotube, Acr…
WBGene00012400	Y6E2A.7	Unassigned	Unassigned	Unassigned	Y6E2A.7 is enriched in dopaminergic neurons and the body wall muscle cell based on tiling array studies\; is affected by several genes including daf-2, clk-1, and lin-35 based on microarray, tiling array, and RNA-seq studies\; is affected by five chemicals including Mercuric Chloride, resveratrol, and Acrylamide based on microarray studies\; is predicted to encode a protein with the following dom…
WBGene00012726	Y39G8B.5	Signaling	Signaling: Y kinase	Signaling: Y kinase	Y39G8B.5 is an ortholog of human SBK1\; is predicted to have ATP binding activity and protein kinase activity.
WBGene00013019	Y48G10A.2	Unassigned	Unassigned	Unassigned: regulated by multiple stresses	Y48G10A.2 is enriched in the body wall muscle cell and the germ line based on tiling array and RNA-seq studies\; is affected by several genes including daf-16, daf-2, and daf-12 based on microarray, tiling array, and RNA-seq studies\; is affected by five chemicals including manganese chloride, Zidovudine, and paraquat based on RNA-seq and microarray studies.
WBGene00013294	Y57G11B.1	Unassigned	Unassigned	Unassigned: ALS2cr12 domain	pals-30 is enriched in the NSM based on tiling array studies\; is affected by several genes including daf-16, glp-1, and daf-12 based on microarray and RNA-seq studies\; is affected by Mercuric Chloride, single-walled carbon nanotube, and adsorbable organic bromine compound based on microarray studies\; is predicted to encode a protein with the following domain: Amyotrophic lateral sclerosis 2 ch…
WBGene00013492	Y70C5C.1	Unassigned	Unassigned	Unassigned	Y70C5C.1 is an ortholog of human IDE (insulin degrading enzyme)\; is predicted to have catalytic activity and metal ion binding activity.
WBGene00013754	Y113G7B.1	Proteolysis proteasome	Proteolysis proteasome: E3	Proteolysis proteasome: E3: F box	fbxa-116 is involved in innate immune response.
WBGene00013843	ZC47.12	Pseudogene	Pseudogene	Pseudogene	fbxa-49 is enriched in the muscle cell based on RNA-seq studies\; is affected by several genes including daf-16, daf-12, and pgl-1 based on RNA-seq studies\; is affected by methylmercuric chloride and Sodium Chloride based on microarray and RNA-seq studies.
WBGene00013961	ZK285.2	Transmembrane protein	Transmembrane protein: unassigned	Transmembrane protein: unassigned	ZK285.2 is affected by several genes including daf-16, daf-12, and clk-1 based on microarray and RNA-seq studies\; is affected by methylmercuric chloride and multi-walled carbon nanotube based on microarray and RNA-seq studies.
WBGene00014046	ZK666.6	Stress response	Stress response: C-type Lectin	Stress response: C-type Lectin	clec-60 is predicted to have carbohydrate binding activity\; is involved in defense response to Gram-positive bacterium\; is expressed in the intestine.
WBGene00014162	ZK938.6	Extracellular material	Extracellular material: chitinase	Extracellular material: chitinase	chil-9 is predicted to have chitin binding activity.
WBGene00014673	C08H9.9	Pseudogene	Pseudogene	Pseudogene	C08H9.9 is affected by several genes including daf-16, eat-2, and smg-2 based on RNA-seq and microarray studies\; is affected by adsorbable organic bromine compound and Sirolimus based on microarray studies.
WBGene00015222	B0507.5	Unassigned	Unassigned	Unassigned	B0507.5 is affected by several genes including sir-2.1, lin-15B, and prg-1 based on microarray, tiling array, and RNA-seq studies\; is affected by aldicarb based on microarray studies.
WBGene00015223	B0507.6	Unassigned	Unassigned	Unassigned: regulated by multiple stresses	B0507.6 is enriched in dopaminergic neurons, the body wall muscle cell, the cephalic sheath cell, and the intestine based on tiling array and RNA-seq studies\; is affected by several genes including daf-16, daf-2, and glp-1 based on microarray, tiling array, and RNA-seq studies\; is affected by five chemicals including Atrazine, Cadmium, and fluoranthene based on microarray studies\; is predicted…
WBGene00015224	B0507.7	Unassigned	Unassigned	Unassigned	B0507.7 is enriched in the coelomocyte, the germ line, the intestine, and the muscle cell based on tiling array and RNA-seq studies\; is affected by several genes including glp-1, hsf-1, and elt-2 based on microarray and RNA-seq studies\; is affected by methylmercuric chloride based on microarray studies.
WBGene00015225	B0507.8	Cytoskeleton	Cytoskeleton: unassigned	Cytoskeleton: unassigned	B0507.8 is enriched in the body wall muscle cell, the excretory cell, the intestine, and the nervous system based on tiling array and RNA-seq studies\; is affected by several genes including daf-16, daf-2, and glp-1 based on microarray, tiling array, and RNA-seq studies\; is affected by nine chemicals including Nitric Oxide, methylmercuric chloride, and Mercuric Chloride based on RNA-seq and micr…
WBGene00015226	B0507.9	Unassigned	Unassigned	Unassigned	B0507.9 is enriched in GABAergic neurons, dopaminergic neurons, the OLL, the PVD, and the excretory cell based on microarray and tiling array studies\; is affected by several genes including lin-35, pgl-1, and lin-15B based on microarray and RNA-seq studies\; is affected by methylmercuric chloride, Mercuric Chloride, and Sirolimus based on microarray studies.
WBGene00015227	B0507.10	Unassigned	Unassigned	Unassigned: regulated by multiple stresses	ddn-1 is enriched in several tissues, including the alimentary system, the coelomocyte, the excretory cell, the muscular system, and the nervous system based on tiling array, RNA-seq, and microarray studies\; is affected by several genes including daf-16, daf-2, and glp-1 based on microarray, tiling array, and RNA-seq studies\; is affected by thirteen chemicals including Nitric Oxide, methylmercu…
WBGene00015456	C04G6.6	Unassigned	Unassigned	Unassigned: regulated by multiple stresses	C04G6.6 is enriched in the DA neuron, the VA neuron, the body wall muscle cell, and the germ line based on tiling array and RNA-seq studies\; is affected by several genes including daf-2, clk-1, and elt-2 based on microarray, tiling array, and RNA-seq studies\; is affected by nine chemicals including manganese chloride, D-glucose, and Alovudine based on RNA-seq and microarray studies.
WBGene00015537	C06E4.8	Unassigned	Unassigned	Unassigned: regulated by multiple stresses	C06E4.8 is enriched in several tissues, including the Z1.p, the epithelial system, the male distal tip cell, the muscular system, and the somatic gonad precursor based on tiling array and RNA-seq studies\; is affected by several genes including daf-16, lin-4, and lin-14 based on microarray, tiling array, and RNA-seq studies\; is affected by six chemicals including Tunicamycin, D-glucose, and Cry5…
WBGene00015602	C08E3.10	Proteolysis proteasome	Proteolysis proteasome: E3	Proteolysis proteasome: E3: F box	fbxa-158 is enriched in the ALM, the PLM, and the intestine based on tiling array, microarray, and RNA-seq studies\; is affected by several genes including glp-1, hsf-1, and clk-1 based on microarray, RNA-seq, and tiling array studies\; is affected by ten chemicals including methylmercury hydroxide, methylmercuric chloride, and Tunicamycin based on RNA-seq and microarray studies\; is predicted to…
WBGene00015837	C16C4.13	Unassigned	Unassigned	Unassigned: membrane spanning domain	math-8 is affected by several genes including daf-2, alg-1, and hpl-2 based on tiling array and microarray studies\; is affected by Cadmium Chloride and Alovudine based on RNA-seq studies\; is predicted to encode a protein with the following domains: MATH\/TRAF domain and TRAF-like.
WBGene00016281	C31B8.4	Unassigned	Unassigned	Unassigned: regulated by multiple stresses	pals-32 is enriched in the coelomocyte, the excretory cell, the hypodermis, the nervous system, and the pharyngeal muscle cell based on tiling array studies\; is affected by several genes including daf-16, daf-2, and glp-1 based on microarray, tiling array, and RNA-seq studies\; is affected by fourteen chemicals including tryptophan, methylmercuric chloride, and Tunicamycin based on microarray an…
WBGene00016497	C37C3.3	Pseudogene	Pseudogene	Pseudogene	vps-32.2 is an ortholog of human CHMP4A (charged multivesicular body protein 4A), CHMP4B (charged multivesicular body protein 4B), and CHMP4C (charged multivesicular body protein 4C)\; is expressed in several tissues, including the alimentary system and the nervous system\; human orthologs of this gene are implicated in cataract 31 multiple types\; human CHMP4A exhibits ATPase binding activity an…
WBGene00016527	C39B5.9	Proteolysis proteasome	Proteolysis proteasome: E3	Proteolysis proteasome: E3: F box	fbxa-47 is enriched in the OLL and the PVD based on microarray and RNA-seq studies\; is affected by several genes including clk-1, lin-35, and pgl-1 based on microarray and RNA-seq studies\; is affected by methylmercuric chloride, Atrazine, and tetrabromobisphenol A based on microarray studies\; is predicted to encode a protein with the following domains: F-box domain and Domain of unknown functi…
WBGene00016639	C44B12.6	Unassigned	Unassigned	Unassigned	C44B12.6 is predicted to have cytokine activity.
WBGene00016718	C46F9.2	Unassigned	Unassigned	Unassigned: meprin-associated Traf homology domain	math-23 is affected by lin-15B, ubc-9, and ain-2 based on microarray studies\; is affected by Tunicamycin and dafa#1 based on microarray studies\; is predicted to encode a protein with the following domains: MATH\/TRAF domain and TRAF-like.
WBGene00016766	C49C8.2	Unassigned	Unassigned	Unassigned: membrane spanning domain	C49C8.2 is enriched in the intestine based on RNA-seq and microarray studies\; is affected by several genes including daf-16, daf-2, and clk-1 based on microarray, tiling array, and RNA-seq studies\; is affected by aldicarb based on microarray studies.
WBGene00017214	F07E5.9	Unassigned	Unassigned	Unassigned	F07E5.9 is enriched in the germ line based on RNA-seq studies\; is affected by several genes including daf-16, glp-1, and hsf-1 based on microarray, tiling array, and RNA-seq studies\; is affected by methylmercuric chloride, Sodium Chloride, and Sirolimus based on microarray and RNA-seq studies.
WBGene00017415	F13A2.6	Pseudogene	Pseudogene	Pseudogene	F13A2.6 is affected by several genes including clk-1, sir-2.1, and isp-1 based on microarray studies\; is affected by methylmercury hydroxide based on RNA-seq studies.
WBGene00017711	F22E5.13	Unassigned	Unassigned	Unassigned: regulated by multiple stresses	F22E5.13 is enriched in the Z1.p, the Z4.a, the male distal tip cell, and the nervous system based on microarray and RNA-seq studies\; is affected by several genes including eat-2, pgl-1, and lin-15B based on microarray and RNA-seq studies\; is affected by four chemicals including methylmercuric chloride, Rotenone, and Cry5B based on microarray and RNA-seq studies.
WBGene00018345	F42C5.3	Unassigned	Unassigned	Unassigned: regulated by multiple stresses	F42C5.3 is enriched in several tissues, including the Z1.p, the Z4.a, the nervous system, the reproductive system, and the somatic gonad precursor based on tiling array and RNA-seq studies\; is affected by several genes including daf-2, daf-12, and hsf-1 based on microarray and RNA-seq studies\; is affected by seven chemicals including Nitric Oxide, methylmercuric chloride, and Mercuric Chloride …
WBGene00018614	F48G7.2	Unassigned	Unassigned	Unassigned: ALS2cr12 domain	pals-31 is enriched in several tissues, including the Z1.p, the Z4.a, the male distal tip cell, the nervous system, and the somatic gonad precursor based on tiling array, RNA-seq, and microarray studies\; is affected by several genes including lin-4, lin-14, and hsf-1 based on microarray and RNA-seq studies\; is affected by five chemicals including Tunicamycin, Alovudine, and stavudine based on m…
WBGene00018696	F52E1.8	Lysosome	Lysosome: acid phosphatase	Lysosome: acid phosphatase	pho-6 is an ortholog of human ACP2 (acid phosphatase 2, lysosomal), ACP4 (acid phosphatase 4), and ACPP (acid phosphatase, prostate)\; human ACPP exhibits phosphatase activity and protein homodimerization activity.
WBGene00018903	F55G1.7	Unassigned	Unassigned	Unassigned	F55G1.7 is enriched in the Z1, the Z4, the cephalic sheath cell, the germ line, and the intestine based on tiling array, RNA-seq, and microarray studies\; is affected by several genes including daf-2, pmk-1, and lin-35 based on microarray, tiling array, and RNA-seq studies\; is affected by four chemicals including Zidovudine, tert-Butylhydroperoxide, and Quercetin based on RNA-seq and microarray …
WBGene00019314	K02E7.10	Proteolysis general	Proteolysis general: aspartate	Proteolysis general: aspartate: cathepsin	K02E7.10 is an ortholog of human CTSO (cathepsin O)\; is predicted to have cysteine-type peptidase activity.
WBGene00019349	K02H11.6	Metabolism	Metabolism: unassigned	Metabolism: unassigned	trx-5 is an ortholog of human NXNL1 (nucleoredoxin like 1) and NXNL2 (nucleoredoxin like 2)\; is predicted to encode a protein with the following domains: Thioredoxin-like fold and Thioredoxin-like superfamily.
WBGene00019576	K09E3.5	Unassigned	Unassigned	Unassigned: regulated by multiple stresses	K09E3.5 is enriched in the germ line based on RNA-seq studies\; is affected by several genes including sir-2.1, npr-1, and lin-15B based on microarray, tiling array, and RNA-seq studies\; is affected by ten chemicals including D-glucose, nanoparticle, and Zidovudine based on RNA-seq and microarray studies\; is predicted to encode a protein with the following domain: Protein LIN-8.
WBGene00019931	R07C12.1	Unassigned	Unassigned	Unassigned: regulated by multiple stresses	R07C12.1 is enriched in dopaminergic neurons and the DA neuron based on tiling array and microarray studies\; is affected by several genes including daf-16, daf-2, and glp-1 based on microarray, tiling array, and RNA-seq studies\; is affected by thirteen chemicals including Tunicamycin, levamisole, and procyanidin based on microarray and RNA-seq studies.
WBGene00020227	T05A8.1	Unassigned	Unassigned	Unassigned: regulated by multiple stresses	T05A8.1 is enriched in the DA neuron, the VA neuron, and the hypodermis based on tiling array studies\; is affected by several genes including lin-35, pgl-1, and lin-15B based on microarray, tiling array, and RNA-seq studies\; is affected by five chemicals including aldicarb, methylmercuric chloride, and Atrazine based on microarray studies.
WBGene00020459	T12B5.13	Pseudogene	Pseudogene	Pseudogene	fbxa-23 is affected by several genes including age-1, lin-4, and lin-14 based on microarray and RNA-seq studies\; is predicted to encode a protein with the following domain: Domain of unknown function DUF38, Caenorhabditis species.
WBGene00020546	T17A3.10	Transmembrane protein	Transmembrane protein: unassigned	Transmembrane protein: unassigned	zig-13 is enriched in the hypodermis based on RNA-seq studies\; is affected by several genes including let-60, clk-1, and dpy-7 based on microarray and RNA-seq studies\; is affected by five chemicals including Tunicamycin, tert-Butylhydroperoxide, and Quercetin based on microarray and RNA-seq studies\; is predicted to encode a protein with the following domains: Immunoglobulin-like fold and Immun…
WBGene00020613	T20D4.7	Unassigned	Unassigned	Unassigned	T20D4.7 is an ortholog of human NXNL1 (nucleoredoxin like 1) and NXNL2 (nucleoredoxin like 2)\; is predicted to encode a protein with the following domains: Thioredoxin-like fold and Thioredoxin-like superfamily.
WBGene00020639	T20H9.3	Proteolysis proteasome	Proteolysis proteasome: E3	Proteolysis proteasome: E3: F box	fbxa-71 is affected by several genes including elt-2, pgl-1, and lin-15B based on microarray, tiling array, and RNA-seq studies\; is affected by resveratrol based on microarray studies\; is predicted to encode a protein with the following domain: Domain of unknown function DUF38, Caenorhabditis species.
WBGene00020777	T24E12.10	Unassigned	Unassigned	Unassigned	T24E12.10 is enriched in the Z1.p, the Z4.a, the male, the male distal tip cell, and the somatic gonad precursor based on RNA-seq studies\; is affected by several genes including elt-2, pgl-1, and csr-1 based on microarray, tiling array, and RNA-seq studies\; is affected by four chemicals including hydrogen sulfide, resveratrol, and adsorbable organic bromine compound based on microarray studies.
WBGene00020875	T28A11.13	Metabolism	Metabolism: unassigned	Metabolism: unassigned	T28A11.13 is an ortholog of human NXNL1 (nucleoredoxin like 1) and NXNL2 (nucleoredoxin like 2)\; is predicted to encode a protein with the following domains: Thioredoxin-like fold and Thioredoxin-like superfamily.
WBGene00021013	W03G1.8	Unassigned	Unassigned	Unassigned	W03G1.8 is affected by several genes including sir-2.1, pgl-1, and glh-1 based on tiling array, microarray, and RNA-seq studies\; is affected by Atrazine based on microarray studies.
WBGene00021081	W08A12.4	Stress response	Stress response: heavy metal	Stress response: heavy metal	pals-33 is enriched in the alimentary system, the body wall muscle cell, the digestive tract, the excretory cell, and the nervous system based on tiling array and microarray studies\; is affected by several genes including daf-16, daf-2, and glp-1 based on microarray, tiling array, and RNA-seq studies\; is affected by seven chemicals including tryptophan, Mercuric Chloride, and multi-walled carbo…
WBGene00021122	W09G12.8	Unassigned	Unassigned	Unassigned	W09G12.8 is affected by several genes including clk-1, pgl-1, and glh-1 based on tiling array, RNA-seq, and microarray studies\; is affected by Mercuric Chloride and Sirolimus based on microarray studies\; is predicted to encode a protein with the following domains: Peptide N glycanase, PAW domain and Galactose-binding-like domain superfamily.
WBGene00021176	Y9C9A.1	Unassigned	Unassigned	Unassigned	Y9C9A.1 is an ortholog of human VMO1\; is predicted to encode a protein with the following domains: Vitelline membrane outer layer protein I (VOMI) and Vitelline membrane outer layer protein I (VOMI) superfamily.
WBGene00021179	Y9C9A.12	Proteolysis proteasome	Proteolysis proteasome: E3	Proteolysis proteasome: E3: F box	fbxa-86 is affected by several genes including clk-1, lin-35, and bar-1 based on microarray and RNA-seq studies\; is affected by methylmercuric chloride, Mercuric Chloride, and Atrazine based on microarray studies\; is predicted to encode a protein with the following domains: F-box domain, Domain of unknown function DUF38, Caenorhabditis species, and Leucine-rich repeat domain superfamily.
WBGene00021404	Y38C1AB.2	Unassigned	Unassigned	Unassigned	trpl-3 is enriched in the AFD based on RNA-seq studies\; is affected by daf-16, mir-34, and lin-22 based on RNA-seq and microarray studies\; is affected by Tunicamycin based on microarray studies.
WBGene00021408	Y38C1AB.6	Transmembrane transport	Transmembrane transport: TRP channel	Transmembrane transport: TRP channel	trpl-4 is enriched in the AFD based on RNA-seq studies\; is affected by several genes including daf-16, sir-2.1, and isp-1 based on RNA-seq and microarray studies\; is affected by Atrazine, Colistin, and adsorbable organic bromine compound based on microarray studies.
WBGene00021654	Y47G7B.2	Transmembrane protein	Transmembrane protein: unassigned	Transmembrane protein: unassigned	Y47G7B.2 is enriched in several tissues, including the Z1.p, the Z4.a, the nervous system, the reproductive system, and the somatic gonad precursor based on tiling array, RNA-seq, and microarray studies\; is affected by several genes including daf-2, hsf-1, and clk-1 based on microarray, tiling array, and RNA-seq studies\; is affected by six chemicals including stavudine, Cisplatin, and Atrazine …
WBGene00021741	Y50D4B.2	Metabolism	Metabolism: unassigned	Metabolism: unassigned	Y50D4B.2 is an ortholog of human SCCPDH.
WBGene00021743	Y50D4B.4	Transmembrane protein	Transmembrane protein: unassigned	Transmembrane protein: unassigned	Y50D4B.4 is enriched in the OLL, the PVD, the cephalic sheath cell, and the hypodermis based on microarray and tiling array studies\; is affected by several genes including daf-16, daf-2, and daf-12 based on microarray, proteomic, and RNA-seq studies\; is affected by fourteen chemicals including Rotenone, Tunicamycin, and manganese chloride based on RNA-seq, microarray, and proteomic studies\; is…
WBGene00021859	Y54F10BM.4	Proteolysis proteasome	Proteolysis proteasome: E3	Proteolysis proteasome: E3: F box	fbxa-39 is affected by several genes including eat-2, lin-35, and lin-15B based on microarray, RNA-seq, and tiling array studies\; is affected by Atrazine and Cadmium based on microarray studies\; is predicted to encode a protein with the following domains: F-box domain and Domain of unknown function DUF38, Caenorhabditis species.
WBGene00021873	Y54G2A.8	Stress response	Stress response: C-type Lectin	Stress response: C-type Lectin	clec-82 is predicted to have carbohydrate binding activity\; is involved in defense response to Gram-positive bacterium.
WBGene00022189	Y71H2AR.2	Proteolysis general	Proteolysis general: cysteine	Proteolysis general: cysteine: cathepsin	Y71H2AR.2 is an ortholog of human CTSO (cathepsin O)\; is predicted to have cysteine-type peptidase activity.
WBGene00022282	Y74C10AR.2	Unassigned	Unassigned	Unassigned	Y74C10AR.2 is enriched in the male based on RNA-seq and microarray studies\; is affected by several genes including daf-2, eat-2, and fog-2 based on microarray and RNA-seq studies\; is affected by adsorbable organic bromine compound, allantoin, and Sirolimus based on microarray studies.
WBGene00022375	Y94H6A.2	Unassigned	Unassigned	Unassigned	Y94H6A.2 is affected by several genes including daf-16, glp-1, and eat-2 based on microarray, tiling array, and RNA-seq studies\; is affected by four chemicals including Tunicamycin, 4-bromodiphenyl ether, and Atrazine based on microarray studies\; is predicted to encode a protein with the following domain: Protein of unknown function DUF684.
WBGene00022479	Y119D3A.4	Proteolysis proteasome	Proteolysis proteasome: E3	Proteolysis proteasome: E3: F box	fbxa-36 is enriched in the AVA based on tiling array studies\; is affected by several genes including daf-2, eat-2, and lin-35 based on microarray, tiling array, and RNA-seq studies\; is affected by four chemicals including methylmercuric chloride, Sodium Chloride, and Microcystin-LR based on microarray and RNA-seq studies\; is predicted to encode a protein with the following domains: F-box domai…
WBGene00022545	ZC196.1	Pseudogene	Pseudogene	Pseudogene	ZC196.1 is enriched in the OLL and the PVD based on microarray studies\; is affected by several genes including daf-16, daf-2, and age-1 based on microarray, tiling array, and RNA-seq studies\; is affected by stavudine and Colistin based on RNA-seq and microarray studies.
WBGene00022546	ZC196.2	Unassigned	Unassigned	Unassigned	ZC196.2 is an ortholog of human MOSPD3, VAPA, and VAPB\; human VAPB exhibits several functions, including FFAT motif binding activity, protein dimerization activity, and tubulin binding activity.
WBGene00022547	ZC196.3	Unassigned	Unassigned	Unassigned	ZC196.3 is affected by several genes including daf-16, daf-12, and clk-1 based on microarray and RNA-seq studies\; is affected by methylmercuric chloride, Mercuric Chloride, and Sirolimus based on microarray studies\; is predicted to encode a protein with the following domain: Protein of unknown function DUF713.
WBGene00022548	ZC196.4	Unassigned	Unassigned	Unassigned	ZC196.4 is enriched in the coelomocyte, the hypodermis, the intestine, and the ventral nerve cord based on tiling array and RNA-seq studies\; is affected by several genes including glp-1, clk-1, and eat-2 based on microarray, tiling array, and RNA-seq studies\; is affected by Mercuric Chloride and Colistin based on microarray studies\; is predicted to encode a protein with the following domain: P…
WBGene00022550	ZC196.6	Stress response	Stress response: heavy metal	Stress response: heavy metal	droe-8 is enriched in the muscular system and the nervous system based on tiling array, RNA-seq, and microarray studies\; is affected by several genes including lin-4, lin-14, and hsf-1 based on microarray, tiling array, and RNA-seq studies\; is affected by six chemicals including methylmercuric chloride, Mercuric Chloride, and procyanidin based on microarray studies.
WBGene00022565	ZC239.2	Transmembrane transport	Transmembrane transport: potassium channel	Transmembrane transport: potassium channel	ZC239.2 is an ortholog of human KCTD13, KCNRG, and KCTD10 (potassium channel tetramerization domain containing 10)\; human KCTD13 exhibits GTP-Rho binding activity and identical protein binding activity.
WBGene00022690	ZK250.7	Unassigned	Unassigned	Unassigned: meprin-associated Traf homology domain	math-49 is enriched in the NSM based on tiling array studies\; is affected by several genes including daf-12, pgl-1, and lin-15B based on microarray, tiling array, and RNA-seq studies\; is affected by five chemicals including multi-walled carbon nanotube, Alovudine, and Atrazine based on RNA-seq and microarray studies\; is predicted to encode a protein with the following domains: MATH\/TRAF domai…
WBGene00022824	ZK813.5	Transmembrane protein	Transmembrane protein: seven transmembrane receptor	Transmembrane protein: seven transmembrane receptor: unassigned	ZK813.5 is predicted to have G protein-coupled receptor activity.
WBGene00023483	Y75B8A.39	Unassigned	Unassigned	Unassigned: regulated by multiple stresses	Y75B8A.39 is enriched in the alimentary system, the digestive tract, and the nervous system based on microarray and tiling array studies\; is affected by several genes including hsf-1, elt-2, and npr-1 based on RNA-seq and microarray studies\; is affected by eight chemicals including methylmercury hydroxide, multi-walled carbon nanotube, and Sodium Chloride based on RNA-seq and microarray studies.
WBGene00044085	Y105C5B.30	Pseudogene	Pseudogene	Pseudogene	N.A.
WBGene00044151	W04G3.12	Unassigned	Unassigned	Unassigned	W04G3.12 is enriched in the PLM and the body wall muscle cell based on tiling array and RNA-seq studies\; is affected by several genes including daf-16, dpy-21, and mir-34 based on RNA-seq and microarray studies\; is affected by multi-walled carbon nanotube based on RNA-seq studies.
WBGene00044181	F09C6.11	Unassigned	Unassigned	Unassigned	F09C6.11 is enriched in the pharyngeal muscle cell based on tiling array studies\; is affected by several genes including dpy-21, hpl-2, and drh-3 based on tiling array, RNA-seq, and microarray studies\; is affected by tryptophan and multi-walled carbon nanotube based on microarray and RNA-seq studies.
WBGene00044182	F09C6.12	Unassigned	Unassigned	Unassigned	F09C6.12 is enriched in dopaminergic neurons based on tiling array studies\; is affected by several genes including daf-16, daf-12, and elt-2 based on RNA-seq and microarray studies\; is affected by multi-walled carbon nanotube based on RNA-seq studies.
WBGene00044183	F09C6.13	Unassigned	Unassigned	Unassigned	F09C6.13 is enriched in the excretory cell, the germ line, the muscle cell, and the pharynx based on tiling array and RNA-seq studies\; is affected by several genes including glp-1, pgl-1, and bar-1 based on tiling array, microarray, and RNA-seq studies\; is affected by five chemicals including tryptophan, Tunicamycin, and sodium arsenite based on microarray and RNA-seq studies.
WBGene00044206	T26H5.9	Unassigned	Unassigned	Unassigned: regulated by multiple stresses	T26H5.9 is enriched in the alimentary system, the digestive tract, the muscular system, and the nervous system based on tiling array and RNA-seq studies\; is affected by several genes including daf-16, daf-2, and glp-1 based on RNA-seq and microarray studies\; is affected by sixteen chemicals including methylmercury hydroxide, 1-methylnicotinamide, and Rotenone based on RNA-seq and microarray stu…
WBGene00044379	F40H7.12	Unassigned	Unassigned	Unassigned	F40H7.12 is enriched in several tissues, including the Z1.p, the Z4.a, the hypodermis, the male distal tip cell, and the nervous system based on tiling array and RNA-seq studies\; is affected by several genes including daf-16, daf-12, and elt-2 based on tiling array, microarray, and RNA-seq studies\; is affected by seven chemicals including Tunicamycin, multi-walled carbon nanotube, and stavudine…
WBGene00044427	F56A6.5	Unassigned	Unassigned	Unassigned	F56A6.5 is enriched in the pharynx based on RNA-seq and tiling array studies\; is affected by multi-walled carbon nanotube based on RNA-seq studies\; is predicted to encode a protein with the following domains: Zinc finger, RING-type and Zinc finger, RING\/FYVE\/PHD-type.
WBGene00044491	Y54G2A.48	Unassigned	Unassigned	Unassigned	Y54G2A.48 is enriched in the DA neuron, the VA neuron, and the body wall muscle cell based on tiling array studies\; is affected by several genes including daf-2, daf-12, and clk-1 based on tiling array, microarray, and RNA-seq studies\; is affected by multi-walled carbon nanotube, Cisplatin, and Colistin based on RNA-seq and microarray studies\; is predicted to encode a protein with the followin…
WBGene00044521	Y5H2A.4	Unassigned	Unassigned	Unassigned	Y5H2A.4 is enriched in the DA neuron, the VA neuron, the body wall muscle cell, and the hypodermis based on tiling array studies\; is affected by several genes including clk-1, pmk-1, and aak-2 based on tiling array, RNA-seq, and microarray studies\; is affected by hydrogen sulfide, dafa#1, and adsorbable organic bromine compound based on microarray studies.
WBGene00044708	C17H1.13	Unassigned	Unassigned	Unassigned: ALS2cr12 domain	pals-11 is affected by several genes including rrf-3, elt-2, and sir-2.1 based on microarray, tiling array, and RNA-seq studies\; is affected by resveratrol and Sirolimus based on microarray studies.
WBGene00044760	Y71H2AM.25	Proteolysis general	Proteolysis general: cysteine	Proteolysis general: cysteine: cathepsin	Y71H2AM.25 is an ortholog of human CTSO (cathepsin O)\; is predicted to have cysteine-type peptidase activity.
WBGene00044783	T26H5.10	Unassigned	Unassigned	Unassigned	T26H5.10 is enriched in GABAergic neurons, the OLL, the PVD, the intestine, and the ventral nerve cord based on tiling array studies\; is affected by several genes including daf-2, hsf-1, and clk-1 based on tiling array, RNA-seq, and microarray studies\; is affected by six chemicals including Tunicamycin, stavudine, and Zidovudine based on microarray and RNA-seq studies.
WBGene00044787	C54D10.12	Pseudogene	Pseudogene	Pseudogene	pals-36 is enriched in the intestine based on RNA-seq studies\; is affected by several genes including daf-16, hsf-1, and clk-1 based on microarray and RNA-seq studies.
WBGene00045393	F26D11.13	Unassigned	Unassigned	Unassigned: regulated by multiple stresses	F26D11.13 is enriched in the DA neuron, the VA neuron, the body wall muscle cell, the coelomocyte, and the intestine based on tiling array and microarray studies\; is affected by several genes including daf-12, hsf-1, and clk-1 based on tiling array, microarray, and RNA-seq studies\; is affected by Cadmium and Sirolimus based on microarray studies.
WBGene00045401	T26F2.3	mRNA functions	mRNA functions: processing	mRNA functions: processing: decapping	eol-1 is predicted to have 5'-3' exonuclease activity, RNA pyrophosphohydrolase activity, and mRNA binding activity\; is involved in regulation of olfactory learning\; is expressed in the head, the nervous system, and the reproductive system.
WBGene00045475	T07A5.7	Unassigned	Unassigned	Unassigned	T07A5.7 is an ortholog of human FKTN\; is predicted to encode a protein with the following domain: Fukutin-related.
WBGene00050899	T10C6.15	Unassigned	Unassigned	Unassigned	T10C6.15 is affected by several genes including elt-2, eat-2, and fog-2 based on microarray and RNA-seq studies\; is affected by sodium arsenite, Cadmium Chloride, and Sodium Chloride based on RNA-seq studies\; is predicted to encode a protein with the following domains: Domain of unknown function DUF38, Caenorhabditis species and F-box-like domain superfamily.
WBGene00086560	ZK355.8	Unassigned	Unassigned	Unassigned	ZK355.8 is enriched in dopaminergic neurons and the intestine based on tiling array studies\; is affected by several genes including daf-16, daf-2, and glp-1 based on microarray and RNA-seq studies\; is affected by tryptophan based on microarray studies.
WBGene00086568	Y2H9A.6	Unassigned	Unassigned	Unassigned: membrane spanning domain	Y2H9A.6 is enriched in the amphid sheath cell based on RNA-seq studies\; is affected by several genes including daf-2, glp-1, and hsf-1 based on tiling array, microarray, and RNA-seq studies.
WBGene00138721	C54D10.14	Neuronal function	Neuronal function: synaptic function	Neuronal function: synaptic function: neuropeptide	pals-37 is enriched in the intestine based on RNA-seq studies\; is affected by several genes including daf-16, daf-2, and glp-1 based on microarray and RNA-seq studies\; is affected by five chemicals including Ethanol, stavudine, and Sodium Chloride based on RNA-seq and microarray studies\; is predicted to encode a protein with the following domain: Amyotrophic lateral sclerosis 2 chromosomal reg…
WBGene00194902	Y39H10B.3	Unassigned	Unassigned	Unassigned	Y39H10B.3 is affected by several genes including hsf-1, elt-2, and pgl-1 based on RNA-seq studies.
WBGene00202499	B0507.15	Pseudogene	Pseudogene	Pseudogene	B0507.15 is affected by several genes including lin-35, isp-1, and nuo-6 based on microarray studies\; is affected by Quercetin and Sirolimus based on microarray studies.
WBGene00206393	W04G5.16	Unassigned	Unassigned	Unassigned	N.A.
WBGene00206517	T27F7.12	Unassigned	Unassigned	Unassigned	N.A.
WBGene00219377	F47C12.12	Pseudogene	Pseudogene	Pseudogene	F47C12.12 is enriched in the male based on RNA-seq and microarray studies\; is affected by zip-2 and nhr-25 based on microarray studies.
WBGene00235307	B0507.17	Pseudogene	Pseudogene	Pseudogene	B0507.17 is affected by sir-2.1 based on microarray studies\; is affected by Colistin and Sirolimus based on microarray studies.
WBGene00271651	F19B10.14	Non-coding RNA	Non-coding RNA: ncRNA	Non-coding RNA: ncRNA	N.A.
WBGene00304201	T07H8.11	Non-coding RNA	Non-coding RNA: ncRNA	Non-coding RNA: ncRNA	N.A.

## Sheet: pals-25(jy111) WormCat stats
S8 Table. WormCat analysis of pals-25(jy111) and pals-25(icb98)
Category Level 1	RGS	AC	PValue		Category Level 2	RGS	AC	PValue		Category Level 3	RGS	AC	PValue		RGS = number of differentially expressed genes in category
Unassigned	84	6343	1.58e-10		Extracellular material: chitinase	10	37	1.08e-13		Unassigned: ALS2cr12 domain	15	31	6.73e-23		AC = total number of genes in category
Extracellular material	10	495	0.00055571		Unassigned	84	6343	1.58e-10		Extracellular material: chitinase	10	37	1.08e-13		Bold = significant by Fisher's exact test w/ Bonferroni correction
Proteolysis proteasome	11	733	0.00304355		Proteolysis proteasome: E3	11	590	0.000583045		Unassigned	47	4113	1.45e-05
Stress response	11	833	0.00750561		Non-coding RNA: small RNA	3	50	0.00298802		Proteolysis proteasome: E3: F box	11	437	4.83e-05
Pseudogene	16	2081	0.111796		Stress response: heavy metal	2	16	0.00416619		Stress response: heavy metal	2	16	0.00416619
Proteolysis general	3	394	0.357274		Signaling: Y kinase	3	73	0.0081751		Proteolysis general: cysteine: cathepsin	2	19	0.00565706
Lysosome	1	91	0.389387		Stress response: ER	2	24	0.00859956		Signaling: Y kinase	3	73	0.0081751
Chaperone	1	92	0.392647		Stress response: C-type Lectin	5	256	0.0143073		Stress response: ER	2	24	0.00859956
Development	2	295	0.471617		Proteolysis general: cysteine	2	41	0.0224893		Unassigned: meprin-associated Traf homology domain	2	24	0.00859956
Neuronal function	1	308	0.80817		Signaling: rhomboid	1	6	0.0368862		Stress response: C-type Lectin	5	256	0.0143073
Transmembrane transport	3	901	0.858287		Chaperone: unassigned	1	14	0.0773693		Unassigned: regulated by multiple stresses	17	1707	0.0160762
Cytoskeleton	1	371	0.862731		Transmembrane transport: TRP channel	1	15	0.0823078		Non-coding RNA: small RNA: RNA polymerase	1	4	0.0264892
Signaling	4	1188	0.875909		Metabolism: unassigned	3	192	0.0886933		Signaling: rhomboid	1	6	0.0368862
mRNA functions	1	407	0.886591		Pseudogene	16	2081	0.111796		mRNA functions: processing: decapping	1	10	0.0573463
Transcription factor	1	581	0.954798		Development: germline	1	23	0.120871		Chaperone: unassigned	1	14	0.0773693
Metabolism	4	1601	0.969306		Transmembrane transport: potassium channel	2	121	0.141496		Transmembrane transport: TRP channel	1	15	0.0823078
Transmembrane protein	9	3200	0.985667		Lysosome: acid phosphatase	1	31	0.157804		Metabolism: unassigned	3	192	0.0886933
Non-coding RNA	5	9535	1		Proteolysis general: aspartate	1	33	0.166791		Unassigned: membrane spanning domain	3	210	0.108028
					Cytoskeleton: unassigned	1	77	0.341847		Non-coding RNA: small RNA: argonaute	1	21	0.111386
					Development: somatic	1	122	0.482727		Pseudogene	16	2081	0.111796
					Stress response: pathogen	1	192	0.644129		Proteolysis general: aspartate: cathepsin	1	22	0.116141
					Stress response: detoxification	1	206	0.669744		Development: germline	1	23	0.120871
					Transmembrane protein: unassigned	8	1692	0.68248		Non-coding RNA: small RNA: unassigned	1	25	0.130254
					Neuronal function: synaptic function	1	244	0.73031		Transmembrane transport: potassium channel	2	121	0.141496
					Transcription factor: NHR	1	259	0.751021		Lysosome: acid phosphatase	1	31	0.157804
					mRNA functions: processing	1	296	0.795527		Stress response: detoxification: GST	1	52	0.2475
					Metabolism: lipid	1	526	0.939578		Metabolism: lipid: o-acyl transferase	1	56	0.263463
					Transmembrane protein: seven transmembrane receptor	1	1473	0.999563		Cytoskeleton: unassigned	1	77	0.341847
					Non-coding RNA: ncRNA	2	7850	1		Stress response: pathogen: unassigned	1	96	0.405515
										Development: somatic	1	122	0.482727
										Neuronal function: synaptic function: neuropeptide	1	139	0.527676
										Transmembrane protein: seven transmembrane receptor: unassigned	1	155	0.566387
										Transmembrane protein: unassigned	8	1692	0.68248
										Transcription factor: NHR	1	259	0.751021
										Non-coding RNA: ncRNA	2	7850	1

## Sheet: pals-25(icb98) WormCat full
S8 Table. WormCat analysis of pals-25(jy111) and pals-25(icb98)
Wormbase.ID	Sequence.ID	Category.1	Category.2	Category.3	Automated.Description
WBGene00000024	AC3.3	Stress response	Stress response: ER	Stress response: ER	abu-1 is involved in endoplasmic reticulum unfolded protein response\; localizes to the integral component of endoplasmic reticulum membrane\; is expressed in the pharynx.
WBGene00000025	F19G12.7	Stress response	Stress response: ER	Stress response: ER	abu-2 is involved in endoplasmic reticulum unfolded protein response.
WBGene00000027	Y5H2A.3	Stress response	Stress response: ER	Stress response: ER	abu-4 is involved in endoplasmic reticulum unfolded protein response.
WBGene00000028	Y105C5A.4	Stress response	Stress response: ER	Stress response: ER	abu-5 is involved in endoplasmic reticulum unfolded protein response\; is expressed in the pharyngeal muscle cell.
WBGene00000029	C03A7.7	Unassigned	Unassigned	Unassigned	abu-6 is involved in pharynx development\; is expressed in the pharyngeal muscle cell.
WBGene00000030	C03A7.8	Unassigned	Unassigned	Unassigned	abu-7 is involved in pharynx development\; is expressed in the grinder.
WBGene00000033	F35A5.3	Stress response	Stress response: ER	Stress response: ER	abu-10 is involved in endoplasmic reticulum unfolded protein response.
WBGene00000254	K04F10.4	Proteolysis general	Proteolysis general: serine	Proteolysis general: serine	bli-4 is an ortholog of human PCSK5 (proprotein convertase subtilisin\/kexin type 5) and PCSK6\; is predicted to have metal ion binding activity and serine-type endopeptidase activity\; is involved in several processes, including cellular response to salt, chemosensory behavior, and collagen and cuticulin-based cuticle development\; localizes to the nucleus\; is expressed in several tissues, incl…
WBGene00000548	F56D1.4	Signaling	Signaling: phosphatase	Signaling: phosphatase: Y	clr-1 exhibits transmembrane receptor protein tyrosine phosphatase activity\; is involved in negative regulation of fibroblast growth factor receptor signaling pathway and peptidyl-tyrosine dephosphorylation\; localizes to the plasma membrane\; is expressed in the head, the hypodermis, the muscular system, the nervous system, and the somatic gonad.
WBGene00000596	C15A11.5	Extracellular material	Extracellular material: collagen	Extracellular material: collagen	col-7 is an ortholog of human SFTPD (surfactant protein D)\; is predicted to be a structural constituent of cuticle\; is expressed in the seam cell.
WBGene00000597	F11H8.3	Extracellular material	Extracellular material: collagen	Extracellular material: collagen	col-8 is an ortholog of human SFTPD (surfactant protein D)\; is predicted to be a structural constituent of cuticle.
WBGene00000602	F15H10.2	Extracellular material	Extracellular material: collagen	Extracellular material: collagen	col-13 is an ortholog of human MARCO (macrophage receptor with collagenous structure)\; is predicted to be a structural constituent of cuticle.
WBGene00000608	ZK1193.1	Extracellular material	Extracellular material: collagen	Extracellular material: collagen	col-19 is an ortholog of human SFTPD (surfactant protein D)\; is a structural constituent of collagen and cuticulin-based cuticle\; is involved in cuticle development involved in collagen and cuticulin-based cuticle molting cycle\; localizes to the alae of collagen and cuticulin-based cuticle extracellular matrix and annuli extracellular matrix\; is expressed in the epithelial system, the male, t…
WBGene00000609	F11G11.11	Extracellular material	Extracellular material: collagen	Extracellular material: collagen	col-20 is predicted to be a structural constituent of cuticle.
WBGene00000616	C09G5.4	Extracellular material	Extracellular material: collagen	Extracellular material: collagen	col-39 is an ortholog of human SFTPD (surfactant protein D)\; is predicted to be a structural constituent of cuticle.
WBGene00000638	C15A11.6	Extracellular material	Extracellular material: collagen	Extracellular material: collagen	col-62 is an ortholog of human SFTPD (surfactant protein D)\; is predicted to be a structural constituent of cuticle.
WBGene00000656	C09G5.5	Extracellular material	Extracellular material: collagen	Extracellular material: collagen	col-80 is an ortholog of human SFTPD (surfactant protein D)\; is predicted to be a structural constituent of cuticle.
WBGene00000657	F38A3.1	Extracellular material	Extracellular material: collagen	Extracellular material: collagen	col-81 is an ortholog of human MARCO (macrophage receptor with collagenous structure)\; is predicted to be a structural constituent of cuticle.
WBGene00000663	W05G11.3	Extracellular material	Extracellular material: collagen	Extracellular material: collagen	col-88 is an ortholog of human SFTPD (surfactant protein D)\; is predicted to be a structural constituent of cuticle.
WBGene00000666	F09G8.6	Extracellular material	Extracellular material: collagen	Extracellular material: collagen	col-91 is an ortholog of human SFTPD (surfactant protein D)\; is predicted to be a structural constituent of cuticle.
WBGene00000671	Y41C4A.19	Extracellular material	Extracellular material: collagen	Extracellular material: collagen	col-96 is an ortholog of human COL24A1 (collagen type XXIV alpha 1 chain) and SFTPD (surfactant protein D)\; is predicted to be a structural constituent of cuticle.
WBGene00000680	Y77E11A.15	Extracellular material	Extracellular material: collagen	Extracellular material: collagen	col-106 is an ortholog of human SFTPD (surfactant protein D)\; is predicted to be a structural constituent of cuticle.
WBGene00000693	C53B4.5	Extracellular material	Extracellular material: collagen	Extracellular material: collagen	col-119 is an ortholog of human SFTPD (surfactant protein D)\; is predicted to be a structural constituent of cuticle.
WBGene00000698	C24F3.6	Extracellular material	Extracellular material: collagen	Extracellular material: collagen	col-124 is an ortholog of human SFTPD (surfactant protein D)\; is predicted to be a structural constituent of cuticle.
WBGene00000700	F54D1.2	Extracellular material	Extracellular material: collagen	Extracellular material: collagen	col-126 is predicted to be a structural constituent of cuticle.
WBGene00000701	F54D1.3	Extracellular material	Extracellular material: collagen	Extracellular material: collagen	col-127 is an ortholog of human SFTPD (surfactant protein D)\; is predicted to be a structural constituent of cuticle.
WBGene00000703	M18.1	Extracellular material	Extracellular material: collagen	Extracellular material: collagen	col-129 is an ortholog of human SFTPD (surfactant protein D)\; is predicted to be a structural constituent of cuticle\; is expressed in the hypodermis and the intestine.
WBGene00000708	M199.5	Extracellular material	Extracellular material: collagen	Extracellular material: collagen	col-135 is an ortholog of human COL9A2, COL19A1 (collagen type XIX alpha 1 chain), and COL9A1\; is predicted to encode a protein with the following domain: Collagen triple helix repeat.
WBGene00000710	Y51H4A.9	Extracellular material	Extracellular material: collagen	Extracellular material: collagen	col-137 is an ortholog of human MARCO (macrophage receptor with collagenous structure)\; is predicted to be a structural constituent of cuticle.
WBGene00000712	F41F3.4	Extracellular material	Extracellular material: collagen	Extracellular material: collagen	col-139 is predicted to be a structural constituent of cuticle.
WBGene00000713	F26F12.1	Extracellular material	Extracellular material: collagen	Extracellular material: collagen	col-140 is an ortholog of human SFTPD (surfactant protein D)\; is predicted to be a structural constituent of cuticle.
WBGene00000716	T15B7.3	Extracellular material	Extracellular material: collagen	Extracellular material: collagen	col-143 is an ortholog of human SFTPD (surfactant protein D)\; is predicted to be a structural constituent of cuticle.
WBGene00000719	T06E4.6	Extracellular material	Extracellular material: collagen	Extracellular material: collagen	col-146 is an ortholog of human SFTPD (surfactant protein D)\; is predicted to be a structural constituent of cuticle.
WBGene00000733	F57B1.4	Extracellular material	Extracellular material: collagen	Extracellular material: collagen	col-160 is an ortholog of human MARCO (macrophage receptor with collagenous structure)\; is predicted to be a structural constituent of cuticle.
WBGene00000751	C34F6.2	Extracellular material	Extracellular material: collagen	Extracellular material: collagen	col-178 is an ortholog of human MARCO (macrophage receptor with collagenous structure)\; is predicted to be a structural constituent of cuticle\; is expressed widely.
WBGene00000752	C34F6.3	Extracellular material	Extracellular material: collagen	Extracellular material: collagen	col-179 is an ortholog of human MARCO (macrophage receptor with collagenous structure)\; is predicted to be a structural constituent of cuticle\; is involved in defense response to Gram-negative bacterium and innate immune response.
WBGene00000802	Y38A10A.5	Chaperone	Chaperone: unassigned	Chaperone: unassigned	crt-1 is an ortholog of human CALR\; exhibits calcium ion binding activity\; is involved in several processes, including defecation, endoplasmic reticulum unfolded protein response, and hemidesmosome assembly\; localizes to the cytoplasm\; is expressed in several tissues, including the alimentary system, the coelomocyte, the excretory system, the nervous system, and the reproductive system\; huma…
WBGene00000841	K08E7.7	Proteolysis proteasome	Proteolysis proteasome: E3	Proteolysis proteasome: E3: SCF	cul-6 is an ortholog of human CUL1 (cullin 1)\; is predicted to have ubiquitin protein ligase binding activity\; is involved in defense response to virus\; is expressed in the intestine and the pharynx.
WBGene00000942	ZC477.9	Cytoskeleton	Cytoskeleton: unassigned	Cytoskeleton: unassigned	deb-1 is an ortholog of human VCL\; is a structural constituent of cytoskeleton\; is involved in cytoskeletal anchoring at plasma membrane and positive regulation of ovulation\; localizes to the cytoskeleton and striated muscle dense body\; is expressed in the gonad\; human orthologs of this gene are implicated in dilated cardiomyopathy 1W and hypertrophic cardiomyopathy 15.
WBGene00000959	F46H6.2	Signaling	Signaling: lipid	Signaling: lipid: kinase DAG	dgk-2 is an ortholog of human DGKE\; is predicted to have ATP binding activity, NAD+ kinase activity, and diacylglycerol kinase activity.
WBGene00001043	W07A8.3	Trafficking	Trafficking: endocytosis	Trafficking: endocytosis: clathrin	dnj-25 is an ortholog of human DNAJC6 (DnaJ heat shock protein family (Hsp40) member C6) and GAK (cyclin G associated kinase)\; is involved in receptor-mediated endocytosis\; is expressed in the hypodermis and the pharynx.
WBGene00001090	F15B10.2	Non-coding RNA	Non-coding RNA: small RNA	Non-coding RNA: small RNA: unassigned	drh-1 is an ortholog of human DDX58 (DExD\/H-box helicase 58)\; is predicted to have ATP binding activity, DNA binding activity, and helicase activity\; is involved in RNA interference.
WBGene00001263	K04H4.1	Extracellular material	Extracellular material: matrix	Extracellular material: matrix	emb-9 is an ortholog of human COL4A3 (collagen type IV alpha 3 chain)\; is predicted to have extracellular matrix structural constituent\; is involved in several processes, including embryo development, extracellular matrix organization, and muscle organ development\; localizes to the basement membrane\; is expressed in several tissues, including the MSpppaaa, the alimentary system, the coelomocy…
WBGene00001695	T18H9.1	Signaling	Signaling: hedgehog-like	Signaling: hedgehog-like	grd-6 is expressed in several tissues, including the excretory system and the nervous system\; is predicted to encode a protein with the following domain: Ground-like domain.
WBGene00001713	F42C5.7	Signaling	Signaling: hedgehog-like	Signaling: hedgehog-like	grl-4 is expressed in several tissues, including the alimentary system, the epithelial system, the head, the nervous system, and the reproductive system\; is predicted to encode a protein with the following domain: Ground-like domain.
WBGene00001730	ZC168.5	Signaling	Signaling: hedgehog-like	Signaling: hedgehog-like	grl-21 is expressed in the arcade cell and the hypodermis\; is predicted to encode a protein with the following domain: Ground-like domain.
WBGene00001757	R05F9.5	Stress response	Stress response: detoxification	Stress response: detoxification: GST	gst-9 is an ortholog of human GSTA4 (glutathione S-transferase alpha 4), GSTA5 (glutathione S-transferase alpha 5), and HPGDS (hematopoietic prostaglandin D synthase)\; is predicted to have glutathione transferase activity.
WBGene00001778	ZK546.11	Stress response	Stress response: detoxification	Stress response: detoxification: GST	gst-30 is an ortholog of human GSTA4 (glutathione S-transferase alpha 4), GSTA5 (glutathione S-transferase alpha 5), and HPGDS (hematopoietic prostaglandin D synthase)\; is predicted to have transferase activity\; is expressed in the head, the tail, and the vulva.
WBGene00002199	M176.6	Signaling	Signaling: Y kinase	Signaling: Y kinase	kin-15 is an ortholog of human FGFR4 (fibroblast growth factor receptor 4)\; is predicted to have ATP binding activity and transmembrane receptor protein tyrosine kinase activity\; is expressed in the hyp6 and the hyp7 syncytium.
WBGene00002263	K08H10.1	Unassigned	Unassigned	Unassigned	lea-1 is an ortholog of human PLIN4 (perilipin 4)\; is predicted to have lipid binding activity\; is involved in hyperosmotic response, response to desiccation, and response to heat\; is expressed in several tissues including the body wall musculature and the gonad.
WBGene00003520	F45G2.1	Proteolysis general	Proteolysis general: metallopeptidase	Proteolysis general: metallopeptidase	nas-1 is predicted to have metalloendopeptidase activity and zinc ion binding activity\; is expressed in the arcade cell and the pharynx.
WBGene00003539	T11F9.3	Proteolysis general	Proteolysis general: metallopeptidase	Proteolysis general: metallopeptidase	nas-20 is predicted to have metalloendopeptidase activity and zinc ion binding activity.
WBGene00003649	T27B7.1	Transcription factor	Transcription factor: NHR	Transcription factor: NHR	nhr-59 is predicted to have DNA-binding activity transcription factor activity, sequence-specific DNA binding activity, and zinc ion binding activity.
WBGene00003708	F13A2.8	Transcription factor	Transcription factor: NHR	Transcription factor: NHR	nhr-118 is an ortholog of human HNF4A (hepatocyte nuclear factor 4 alpha) and HNF4G (hepatocyte nuclear factor 4 gamma)\; is predicted to have several functions, including regulation of cellular process, sequence-specific DNA binding activity, and zinc ion binding activity.
WBGene00003734	F58E1.6	Transmembrane transport	Transmembrane transport: sodium channel	Transmembrane transport: sodium channel	nhx-6 is an ortholog of human SLC9A3 (solute carrier family 9 member A3) and SLC9A5 (solute carrier family 9 member A5)\; is predicted to have sodium:proton antiporter activity\; is expressed in the intestine.
WBGene00003863	ZK938.5	Signaling	Signaling: Y kinase	Signaling: Y kinase	old-2 is an ortholog of human FGFR4 (fibroblast growth factor receptor 4)\; is predicted to have transmembrane receptor protein tyrosine kinase activator activity\; is involved in determination of adult lifespan.
WBGene00004009	F22E10.4	Pseudogene	Pseudogene	Pseudogene	pgp-15 is expressed in head neurons and tail neurons.
WBGene00004028	Y18H1A.6	DNA	DNA: telomere	DNA: telomere	pif-1 is an ortholog of human PIF1 (PIF1 5'-to-3' DNA helicase)\; is predicted to have ATP binding activity, ATP-dependent 5'-3' DNA helicase activity, and DNA binding activity\; is expressed in the intestine.
WBGene00004041	F44E2.11	Development	Development: germline	Development: germline	plg-1 is expressed in the male and vas deferens.
WBGene00004052	H23L24.5	Stress response	Stress response: unassigned	Stress response: unassigned	parg-2 is an ortholog of human Parg\; exhibits poly(ADP-ribose) glycohydrolase activity\; is involved in nucleotide-sugar metabolic process and response to gamma radiation\; localizes to the cytoplasm\; is expressed in head neurons and tail neurons.
WBGene00004099	C03A7.4	Unassigned	Unassigned	Unassigned: prion domain	abu-15 is involved in endoplasmic reticulum unfolded protein response and pharynx development\; is expressed in the pharyngeal muscle cell.
WBGene00004123	F39D8.1	Unassigned	Unassigned	Unassigned: prion domain	pqn-36 is enriched in GABAergic neurons, the DA neuron, the I5 neuron, the SAB, and the retrovesicular ganglion based on microarray studies\; is affected by several genes including skn-1, elt-2, and sir-2.1 based on microarray and RNA-seq studies\; is affected by seven chemicals including Rotenone, Quercetin, and Hydrolyzable Tannins based on RNA-seq and microarray studies.
WBGene00004141	R09F10.7	Unassigned	Unassigned	Unassigned: prion domain	pqn-57 is involved in endoplasmic reticulum unfolded protein response\; is expressed in the pharyngeal muscle cell and the rectum.
WBGene00004149	T16A1.7	Unassigned	Unassigned	Unassigned: prion domain	trpl-5 is affected by several genes including hsf-1, clk-1, and elt-2 based on microarray, tiling array, and RNA-seq studies\; is affected by methylmercuric chloride based on microarray studies.
WBGene00004153	T23F1.6	Unassigned	Unassigned	Unassigned: prion domain	pqn-71 is enriched in the arcade cell, the intestine, the pharyngeal-intestinal valve cell, and the pharynx based on microarray and RNA-seq studies\; is affected by several genes including daf-16, daf-2, and skn-1 based on microarray, tiling array, and RNA-seq studies\; is affected by fifteen chemicals including aldicarb, 1-methylnicotinamide, and methylmercuric chloride based on microarray and R…
WBGene00004154	W01B11.5	Unassigned	Unassigned	Unassigned: prion domain	pqn-72 is enriched in the AFD, the hypodermis, and the muscle cell based on tiling array, RNA-seq, and microarray studies\; is affected by several genes including daf-16, daf-2, and daf-12 based on microarray and RNA-seq studies\; is affected by seven chemicals including 1-methylnicotinamide, D-glucose, and Zidovudine based on RNA-seq and microarray studies.
WBGene00004158	Y105C5A.3	Unassigned	Unassigned	Unassigned: prion domain	pqn-76 is affected by tdp-1 and sir-2.1 based on RNA-seq and microarray studies\; is affected by Neurotoxins and resveratrol based on microarray studies\; is predicted to encode a protein with the following domain: Protein of unknown function DUF1096.
WBGene00004159	Y105C5A.5	Unassigned	Unassigned	Unassigned: prion domain	pqn-78 is affected by several genes including clk-1, sir-2.1, and cyc-1 based on microarray, tiling array, and RNA-seq studies\; is affected by aldicarb, Neurotoxins, and resveratrol based on microarray studies\; is predicted to encode a protein with the following domain: Protein of unknown function DUF1096.
WBGene00004160	Y105C5A.6	Unassigned	Unassigned	Unassigned: prion domain	pqn-79 is affected by several genes including clk-1, pmk-1, and aak-2 based on tiling array, microarray, and RNA-seq studies\; is affected by eight chemicals including aldicarb, Neurotoxins, and Atrazine based on microarray studies\; is predicted to encode a protein with the following domain: Protein of unknown function DUF1096.
WBGene00004170	Y73F8A.8	Unassigned	Unassigned	Unassigned: prion domain	pqn-90 is affected by several genes including clk-1, lin-15B, and aak-2 based on microarray, RNA-seq, and tiling array studies\; is affected by thirteen chemicals including aldicarb, sodium arsenite, and multi-walled carbon nanotube based on microarray and RNA-seq studies.
WBGene00004171	Y73F8A.9	Unassigned	Unassigned	Unassigned: prion domain	pqn-91 is affected by several genes including sir-2.1, lin-15B, and hpl-2 based on microarray and RNA-seq studies\; is affected by five chemicals including Heme, sodium arsenite, and Neurotoxins based on microarray and RNA-seq studies.
WBGene00004214	F59G1.5	Signaling	Signaling: phosphatase	Signaling: phosphatase: Y	ptp-2 is an ortholog of human PTPN6 (protein tyrosine phosphatase, non-receptor type 6)\; is predicted to have protein tyrosine phosphatase activity\; is involved in several processes, including muscle organ development, nematode larval development, and positive regulation of signal transduction\; localizes to the cytoplasmic vesicle\; is expressed in the body wall musculature, the head ganglion,…
WBGene00004402	Y116A8C.14	Signaling	Signaling: rhomboid	Signaling: rhomboid	rom-3 is an ortholog of human RHBDF1 (rhomboid 5 homolog 1) and RHBDF2\; is predicted to have serine-type endopeptidase activity.
WBGene00004509	M01G12.12	Non-coding RNA	Non-coding RNA: small RNA	Non-coding RNA: small RNA: RNA polymerase	rrf-2 is predicted to have RNA-directed 5'-3' RNA polymerase activity.
WBGene00004732	C18F3.2	Transmembrane protein	Transmembrane protein: unassigned	Transmembrane protein: unassigned	sax-7 is an ortholog of human CHL1 (cell adhesion molecule L1 like), NFASC (neurofascin), and NRCAM (neuronal cell adhesion molecule)\; exhibits ankyrin binding activity\; is involved in several processes, including embryo development, gastrulation, and generation of neurons\; localizes to several cellular components, including the cell-cell adherens junction, plasma membrane part, and sarcomere\…
WBGene00004786	F44A6.2	Transcription factor	Transcription factor: NHR	Transcription factor: NHR	sex-1 is an ortholog of human THRB (thyroid hormone receptor beta), PPARA (peroxisome proliferator activated receptor alpha), and NR1D1 (nuclear receptor subfamily 1 group D member 1)\; exhibits RNA polymerase II regulatory region sequence-specific DNA binding activity\; is involved in dosage compensation by hypoactivation of X chromosome, negative regulation of transcription by RNA polymerase II…
WBGene00004881	Y73B6BL.18	mRNA functions	mRNA functions: processing	mRNA functions: processing: NMD	smg-3 is an ortholog of human Upf2\; exhibits enzyme binding activity\; is involved in nuclear-transcribed mRNA catabolic process, nonsense-mediated decay.
WBGene00005077	Y92H12A.1	Signaling	Signaling: Y kinase	Signaling: Y kinase	src-1 is an ortholog of human HCK, FGR, and LYN\; exhibits netrin receptor binding activity and non-membrane spanning protein tyrosine kinase activity\; is involved in several processes, including animal organ development, axis specification, and commissural neuron axon guidance\; localizes to the contractile fiber and phagocytic cup\; is expressed in several tissues, including the alimentary sys…
WBGene00005188	T07H8.5	Transmembrane protein	Transmembrane protein: seven transmembrane receptor	Transmembrane protein: seven transmembrane receptor: srg	srg-31 is predicted to have transmembrane signaling receptor activity.
WBGene00005537	C41G6.10	Transmembrane protein	Transmembrane protein: seven transmembrane receptor	Transmembrane protein: seven transmembrane receptor: sri	sri-25 is expressed in the intestine\; is predicted to encode a protein with the following domain: 7TM GPCR, serpentine chemoreceptor class i (Sri).
WBGene00005657	C13D9.1	Transmembrane protein	Transmembrane protein: seven transmembrane receptor	Transmembrane protein: seven transmembrane receptor: srr	srr-6 is expressed in several tissues, including the alimentary system, the excretory cell, the nervous system, and the reproductive system\; is predicted to encode a protein with the following domain: Protein of unknown function DUF267, Caenorhabditis species.
WBGene00005670	C28C12.13	Transmembrane protein	Transmembrane protein: seven transmembrane receptor	Transmembrane protein: seven transmembrane receptor: sru	sru-7 is enriched in the RID based on RNA-seq studies\; is affected by several genes including elt-2, dpy-21, and hpl-2 based on RNA-seq and microarray studies\; is affected by Colistin based on microarray studies\; is predicted to encode a protein with the following domain: 7TM GPCR, serpentine receptor class u (Sru).
WBGene00005770	F49A5.8	Transmembrane protein	Transmembrane protein: seven transmembrane receptor	Transmembrane protein: seven transmembrane receptor: srw	srw-23 is predicted to have G protein-coupled peptide receptor activity.
WBGene00005961	K07C6.15	Pseudogene	Pseudogene	Pseudogene	srx-70 is enriched in the DA neuron, the I5 neuron, the SAB, and the retrovesicular ganglion based on microarray studies\; is affected by several genes including sir-2.1, pgl-1, and glh-1 based on microarray and RNA-seq studies\; is affected by Sirolimus based on microarray studies.
WBGene00006508	M01E11.7	Signaling	Signaling: SH domain	Signaling: SH domain	tns-1 is an ortholog of human TNS1, TNS3, and TNS2\; localizes to the M band, cell junction, and striated muscle dense body\; is expressed in the muscular system and the reproductive system.
WBGene00006555	ZK829.5	Transcription factor	Transcription factor: T box	Transcription factor: T box	tbx-36 is an ortholog of human TBX2 (T-box 2), TBX4 (T-box 4), and TBX21 (T-box 21)\; is predicted to have DNA binding activity and DNA-binding activity transcription factor activity.
WBGene00006591	T24A11.3	Proteolysis general	Proteolysis general: metallopeptidase	Proteolysis general: metallopeptidase	toh-1 is predicted to have metalloendopeptidase activity and zinc ion binding activity\; is expressed in several tissues, including the epithelial system, the intestine, and the reproductive system.
WBGene00006674	T01B4.1	Transmembrane transport	Transmembrane transport: potassium channel	Transmembrane transport: potassium channel	twk-21 is predicted to have potassium channel activity.
WBGene00006748	R13A1.4	Transmembrane transport	Transmembrane transport: ion channel	Transmembrane transport: ion channel	unc-8 is an ortholog of human SCNN1G (sodium channel epithelial 1 gamma subunit), SCNN1B (sodium channel epithelial 1 beta subunit), and SCNN1A (sodium channel epithelial 1 alpha subunit)\; is predicted to have cation channel activity\; is involved in locomotion\; localizes to the neuronal cell body\; is expressed in the amphid sensillum, the head, and the nervous system\; human orthologs of this…
WBGene00006812	F25C8.3	Transmembrane transport	Transmembrane transport: unassigned	Transmembrane transport: unassigned	unc-80 is an ortholog of human unc80\; exhibits cation channel activity\; is involved in cation homeostasis, positive regulation of locomotion, and response to anesthetic\; localizes to the axon and cation channel complex\; is expressed in several tissues, including the excretory canal, the muscle cell, the nervous system, and the reproductive system.
WBGene00006876	ZK1151.1	Extracellular material	Extracellular material: matrix	Extracellular material: matrix	vab-10 is an ortholog of human DST (dystonin) and MACF1 (microtubule-actin crosslinking factor 1)\; is predicted to have actin filament binding activity\; is involved in cell-cell adhesion and epidermis morphogenesis\; localizes to the hemidesmosome, intracellular organelle, and plasma membrane region\; colocalizes with the intermediate filament\; is expressed in several tissues, including the al…
WBGene00006894	T17A3.1	Signaling	Signaling: Y kinase	Signaling: Y kinase	ver-1 is an ortholog of human KDR, FLT4, and FGFR4\; is predicted to have ATP binding activity and protein kinase activity\; is involved in nematode male tail tip morphogenesis\; is expressed in the intestine and the neuronal sheath cell.
WBGene00006926	C42D8.2	Metabolism	Metabolism: lipid	Metabolism: lipid: binding	vit-2 is an ortholog of human CTD-3088G3.8\; is predicted to have lipid transporter activity and nutrient reservoir activity\; localizes to the cytoplasmic vesicle, vesicle lumen, and yolk granule\; is expressed in the embryonic cell, the gonad, the intestine, the oocyte, and the pseudocoelom.
WBGene00006929	C04F6.1	Metabolism	Metabolism: lipid	Metabolism: lipid: binding	vit-5 is an ortholog of human CTD-3088G3.8\; is predicted to have lipid transporter activity and nutrient reservoir activity\; is expressed in the intestine.
WBGene00006933	F59G1.3	Trafficking	Trafficking: vesicle targeting/fusion	Trafficking: vesicle targeting/fusion: retromer	vps-35 is an ortholog of human VPS35 (VPS35, retromer complex component)\; is involved in protein localization to postsynaptic membrane and regulation of presynapse assembly\; localizes to the dendrite and neuronal cell body\; is expressed in several tissues, including the alimentary system, the body wall musculature, the coelomocyte, the gonad, and the nervous system\; human orthologs of this ge…
WBGene00006986	Y75B8A.35	Transcription factor	Transcription factor: bZIP	Transcription factor: bZIP	zip-1 is predicted to have DNA binding activity.
WBGene00007131	B0284.1	Development	Development: somatic	Development: somatic	pals-26 is expressed in several tissues, including the alimentary system, the coelomocyte, the epithelial system, the nervous system, and the reproductive system\; is predicted to encode a protein with the following domain: Amyotrophic lateral sclerosis 2 chromosomal region candidate gene 12 protein.
WBGene00007132	B0284.2	Unassigned	Unassigned	Unassigned: ALS2cr12 domain	pals-27 is enriched in several tissues, including dopaminergic neurons, the Z1.p, the Z4.a, the male distal tip cell, and the somatic gonad precursor based on tiling array and RNA-seq studies\; is affected by several genes including daf-16, daf-2, and daf-12 based on microarray and RNA-seq studies\; is affected by five chemicals including Sodium Chloride, resveratrol, and single-walled carbon nan…
WBGene00007134	B0284.4	Unassigned	Unassigned	Unassigned: ALS2cr12 domain	pals-28 is enriched in dopaminergic neurons and the cephalic sheath cell based on tiling array studies\; is affected by several genes including elt-2, lin-35, and pgl-1 based on microarray and RNA-seq studies\; is affected by methylmercuric chloride, nanoparticle, and Sirolimus based on microarray studies\; is predicted to encode a protein with the following domain: Amyotrophic lateral sclerosis …
WBGene00007225	C01G6.3	Unassigned	Unassigned	Unassigned: regulated by multiple stresses	C01G6.3 is enriched in several tissues, including the Z1.p, the Z4.a, the epithelial system, the reproductive system, and the somatic gonad precursor based on tiling array and RNA-seq studies\; is affected by several genes including glp-1, daf-12, and dpy-10 based on microarray, tiling array, RNA-seq, and proteomic studies\; is affected by twelve chemicals including Heme, Ethanol, and methylmercu…
WBGene00007229	C01G6.9	Unassigned	Unassigned	Unassigned: regulated by multiple stresses	C01G6.9 is enriched in the germline precursor cell and the hypodermis based on tiling array studies\; is affected by several genes including skn-1, clk-1, and eat-2 based on microarray, tiling array, and RNA-seq studies\; is affected by ten chemicals including 1-methylnicotinamide, methylmercuric chloride, and Alovudine based on RNA-seq and microarray studies.
WBGene00007243	C01G12.2	Unassigned	Unassigned	Unassigned: regulated by multiple stresses	nspb-7 is enriched in the hypodermis based on RNA-seq studies\; is affected by several genes including daf-12, clk-1, and sir-2.1 based on tiling array, microarray, and RNA-seq studies\; is affected by eight chemicals including D-glucose, Quercetin, and Hydrolyzable Tannins based on RNA-seq and microarray studies\; is predicted to encode a protein with the following domain: Protein of unknown fun…
WBGene00007250	C01G12.10	Unassigned	Unassigned	Unassigned	nspb-8 is affected by several genes including clk-1, eat-2, and alg-1 based on tiling array, RNA-seq, and microarray studies\; is affected by hydrogen sulfide, D-glucose, and Triclosan based on microarray and RNA-seq studies\; is predicted to encode a protein with the following domain: Protein of unknown function DUF1459.
WBGene00007251	C01G12.11	Unassigned	Unassigned	Unassigned	nspb-9 is affected by several genes including daf-2, clk-1, and aak-2 based on tiling array, microarray, and RNA-seq studies\; is affected by eight chemicals including methylmercury hydroxide, multi-walled carbon nanotube, and D-glucose based on RNA-seq and microarray studies\; is predicted to encode a protein with the following domain: Protein of unknown function DUF1459.
WBGene00007262	C02D4.1	Extracellular material	Extracellular material: secreted protein	Extracellular material: secreted protein	jud-4 is expressed in the hypodermis and the vulval muscle.
WBGene00007297	C04F12.1	Non-coding RNA	Non-coding RNA: small RNA	Non-coding RNA: small RNA: argonaute	C04F12.1 is an ortholog of human AGO1 (argonaute 1, RISC catalytic component), AGO4 (argonaute 4, RISC catalytic component), and AGO2 (argonaute 2, RISC catalytic component)\; is predicted to have nucleic acid binding activity.
WBGene00007315	C04H5.7	Unassigned	Unassigned	Unassigned: regulated by multiple stresses	C04H5.7 is enriched in the AVE, the Z1.p, the Z4.a, and the reproductive system based on tiling array and RNA-seq studies\; is affected by several genes including daf-2, dpy-10, and hsf-1 based on microarray and RNA-seq studies\; is affected by eleven chemicals including Lithium Chloride, Heme, and diallyl trisulfide based on microarray and RNA-seq studies.
WBGene00007344	C05E7.2	Proteolysis general	Proteolysis general: unassigned	Proteolysis general: unassigned	C05E7.2 is enriched in the DA neuron and the hypodermis based on tiling array, RNA-seq, and microarray studies\; is affected by several genes including daf-16, daf-2, and glp-1 based on proteomic, tiling array, RNA-seq, and microarray studies\; is affected by eighteen chemicals including Heme, aldicarb, and 1-methylnicotinamide based on microarray and RNA-seq studies\; is predicted to encode a pr…
WBGene00007459	C08F11.12	Unassigned	Unassigned	Unassigned: regulated by multiple stresses	C08F11.12 is enriched in the germ line and the hypodermis based on RNA-seq studies\; is affected by several genes including daf-16, daf-2, and dpy-10 based on microarray, RNA-seq, tiling array, and proteomic studies\; is affected by fifteen chemicals including hydrogen sulfide, Nitric Oxide, and methylmercuric chloride based on microarray and RNA-seq studies\; is predicted to encode a protein wit…
WBGene00007465	C08H9.4	Extracellular material	Extracellular material: chitinase	Extracellular material: chitinase	chil-1 is predicted to have chitin binding activity.
WBGene00007467	C08H9.7	Extracellular material	Extracellular material: chitinase	Extracellular material: chitinase	chil-3 is predicted to have chitin binding activity.
WBGene00007468	C08H9.8	Pseudogene	Pseudogene	Pseudogene	C08H9.8 is affected by clk-1 based on microarray studies.
WBGene00007469	C08H9.10	Extracellular material	Extracellular material: chitinase	Extracellular material: chitinase	chil-4 is predicted to have chitin binding activity.
WBGene00007470	C08H9.11	Extracellular material	Extracellular material: chitinase	Extracellular material: chitinase	chil-5 is predicted to have chitin binding activity.
WBGene00007471	C08H9.12	Extracellular material	Extracellular material: chitinase	Extracellular material: chitinase	chil-6 is predicted to have chitin binding activity.
WBGene00007472	C08H9.13	Extracellular material	Extracellular material: chitinase	Extracellular material: chitinase	chil-7 is predicted to have chitin binding activity.
WBGene00007506	C10C5.2	Stress response	Stress response: pathogen	Stress response: pathogen: unassigned	C10C5.2 is involved in innate immune response.
WBGene00007655	C17H1.2	Unassigned	Unassigned	Unassigned	C17H1.2 is enriched in dopaminergic neurons, the cephalic sheath cell, the germ line, and the intestine based on tiling array and RNA-seq studies\; is affected by several genes including clk-1, elt-2, and sir-2.1 based on microarray, tiling array, and RNA-seq studies\; is affected by resveratrol based on microarray studies.
WBGene00007656	C17H1.3	Unassigned	Unassigned	Unassigned: ALS2cr12 domain	pals-2 is expressed in the hypodermis and the nervous system\; is predicted to encode a protein with the following domain: Amyotrophic lateral sclerosis 2 chromosomal region candidate gene 12 protein.
WBGene00007657	C17H1.4	Unassigned	Unassigned	Unassigned: ALS2cr12 domain	pals-3 is enriched in the excretory cell based on tiling array studies\; is affected by several genes including hsf-1, elt-2, and lin-35 based on microarray, tiling array, and RNA-seq studies\; is affected by methylmercuric chloride, Mercuric Chloride, and multi-walled carbon nanotube based on microarray and RNA-seq studies\; is predicted to encode a protein with the following domain: Amyotrophic…
WBGene00007658	C17H1.5	Unassigned	Unassigned	Unassigned: ALS2cr12 domain	pals-4 is enriched in dopaminergic neurons based on tiling array studies\; is affected by several genes including daf-2, hsf-1, and elt-2 based on microarray and RNA-seq studies\; is affected by D-glucose, resveratrol, and Sirolimus based on RNA-seq and microarray studies\; is predicted to encode a protein with the following domain: Amyotrophic lateral sclerosis 2 chromosomal region candidate gen…
WBGene00007659	C17H1.6	Stress response	Stress response: pathogen	Stress response: pathogen: unassigned	pals-5 is involved in innate immune response.
WBGene00007660	C17H1.7	Unassigned	Unassigned	Unassigned: ALS2cr12 domain	pals-6 is enriched in dopaminergic neurons, the OLL, the PVD, and the intestine based on microarray, tiling array, and RNA-seq studies\; is affected by several genes including daf-16, daf-2, and glp-1 based on microarray, tiling array, and RNA-seq studies\; is affected by nine chemicals including Nitric Oxide, D-glucose, and Sodium Chloride based on RNA-seq and microarray studies\; is predicted t…
WBGene00007661	C17H1.8	Unassigned	Unassigned	Unassigned: ALS2cr12 domain	pals-7 is affected by several genes including rrf-3, hsf-1, and lin-35 based on microarray and RNA-seq studies\; is affected by four chemicals including methylmercuric chloride, Mercuric Chloride, and multi-walled carbon nanotube based on microarray and RNA-seq studies.
WBGene00007672	C18D4.2	Proteolysis proteasome	Proteolysis proteasome: E3	Proteolysis proteasome: E3: F box	fbxa-136 is affected by several genes including daf-16, skn-1, and clk-1 based on microarray and RNA-seq studies\; is affected by four chemicals including Mercuric Chloride, Tunicamycin, and Sodium Chloride based on microarray and RNA-seq studies\; is predicted to encode a protein with the following domain: Ubiquitin interacting motif.
WBGene00007751	C26G2.2	Unassigned	Unassigned	Unassigned: membrane spanning domain	C26G2.2 is enriched in the nervous system based on tiling array and microarray studies\; is affected by several genes including daf-2, hsf-1, and clk-1 based on microarray, tiling array, and RNA-seq studies\; is affected by four chemicals including methylmercuric chloride, Rotenone, and manganese chloride based on microarray and RNA-seq studies.
WBGene00007765	C27B7.9	Unassigned	Unassigned	Unassigned: regulated by multiple stresses	C27B7.9 is enriched in dopaminergic neurons, the cephalic sheath cell, the excretory cell, the germ line, and the hypodermis based on tiling array and RNA-seq studies\; is affected by several genes including daf-2, clk-1, and npr-1 based on RNA-seq, tiling array, proteomic, and microarray studies\; is affected by eight chemicals including 1-methylnicotinamide, methylmercuric chloride, and mangane…
WBGene00007849	C31E10.8	Unassigned	Unassigned	Unassigned	tbc-19 is an ortholog of human TBC1D2 and TBC1D2B\; human TBC1D2 exhibits GTPase activator activity and cadherin binding activity.
WBGene00007876	C32H11.13	Unassigned	Unassigned	Unassigned	dct-19 is affected by several genes including daf-16, daf-2, and clk-1 based on microarray, tiling array, and RNA-seq studies\; is predicted to encode a protein with the following domain: CUB-like domain.
WBGene00007975	C36B1.8	Signaling	Signaling: lipid	Signaling: lipid: unassigned	gls-1 localizes to the P granule and polysome\; is expressed in the germ line.
WBGene00008009	C38D9.1	Proteolysis proteasome	Proteolysis proteasome: E3	Proteolysis proteasome: E3: F box	fbxa-171 is enriched in the DA neuron, the I5 neuron, the SAB, the VA neuron, and the retrovesicular ganglion based on tiling array and microarray studies\; is affected by several genes including clk-1, eat-2, and sir-2.1 based on microarray, tiling array, and RNA-seq studies\; is predicted to encode a protein with the following domains: F-box domain and Domain of unknown function DUF38, Caenorha…
WBGene00008010	C38D9.2	Unassigned	Unassigned	Unassigned	C38D9.2 is expressed in the intestinal cell.
WBGene00008015	C38D9.7	Proteolysis proteasome	Proteolysis proteasome: E3	Proteolysis proteasome: E3: F box	fbxa-174 is enriched in the DA neuron, the VA neuron, the body wall muscle cell, and the intestine based on tiling array and RNA-seq studies\; is affected by several genes including pgl-1, lin-15B, and dpy-21 based on microarray and RNA-seq studies\; is predicted to encode a protein with the following domains: F-box domain and Domain of unknown function DUF38, Caenorhabditis species.
WBGene00008018	C38H2.1	Signaling	Signaling: small GTPase	Signaling: small GTPase: unassigned	tbc-8 is an ortholog of human SGSM1 (small G protein signaling modulator 1) and SGSM2\; exhibits Rab GTPase binding activity\; is involved in dense core granule maturation\; localizes to the cytoplasmic part and intracellular organelle\; is expressed in the head and the nervous system.
WBGene00008042	C40H1.7	Unassigned	Unassigned	Unassigned: regulated by multiple stresses	C40H1.7 is enriched in the OLL, the PVD, the intestine, and the muscle cell based on microarray, tiling array, and RNA-seq studies\; is affected by several genes including daf-16, daf-2, and elt-2 based on microarray, tiling array, and RNA-seq studies\; is affected by fourteen chemicals including Rotenone, bisphenol A, and indole based on RNA-seq and microarray studies\; is predicted to encode a …
WBGene00008067	C43D7.4	Unassigned	Unassigned	Unassigned	C43D7.4 is affected by several genes including daf-2, sir-2.1, and lin-35 based on microarray, tiling array, and RNA-seq studies\; is affected by Mercuric Chloride based on microarray studies.
WBGene00008099	C44H9.4	Non-coding RNA	Non-coding RNA: small RNA	Non-coding RNA: small RNA: unassigned	C44H9.4 is an ortholog of human MOV10L1 (Mov10 like RISC complex RNA helicase 1)\; is predicted to encode a protein with the following domain: P-loop containing nucleoside triphosphate hydrolase.
WBGene00008102	C44H9.7	Unassigned	Unassigned	Unassigned: membrane spanning domain	C44H9.7 is enriched in the intestine and the pharyngeal muscle cell based on tiling array studies\; is affected by several genes including skn-1, hsf-1, and clk-1 based on microarray and RNA-seq studies\; is affected by eight chemicals including 1-methylnicotinamide, methylmercuric chloride, and Zidovudine based on RNA-seq and microarray studies.
WBGene00008113	C46C2.5	Unassigned	Unassigned	Unassigned: regulated by multiple stresses	C46C2.5 is enriched in the germ line and the hypodermis based on proteomic and RNA-seq studies\; is affected by several genes including daf-16, daf-2, and daf-12 based on microarray, tiling array, proteomic, and RNA-seq studies\; is affected by nine chemicals including methylmercuric chloride, Rotenone, and Alovudine based on microarray and RNA-seq studies.
WBGene00008134	C47B2.9	mRNA functions	mRNA functions: binding	mRNA functions: binding: unassigned	C47B2.9 is an ortholog of human C6orf203\; is predicted to have RNA binding activity.
WBGene00008233	C50F4.8	Unassigned	Unassigned	Unassigned: regulated by multiple stresses	C50F4.8 is involved in defense response to Gram-positive bacterium.
WBGene00008267	C53A5.9	Unassigned	Unassigned	Unassigned	C53A5.9 is an ortholog of human GAN (gigaxonin), KBTBD12 (kelch repeat and BTB domain containing 12), and KLHL8 (kelch like 8)\; is predicted to encode a protein with the following domains: Kelch repeat type 1 and Kelch-type beta propeller.
WBGene00008269	C53A5.11	Unassigned	Unassigned	Unassigned	C53A5.11 is an ortholog of human GAN (gigaxonin), KBTBD12 (kelch repeat and BTB domain containing 12), and KLHL8 (kelch like 8)\; is predicted to encode a protein with the following domains: Kelch repeat type 1, Galactose oxidase\/kelch, beta-propeller, and Kelch-type beta propeller.
WBGene00008301	C54D10.7	Unassigned	Unassigned	Unassigned: ALS2cr12 domain	pals-39 is enriched in dopaminergic neurons, the DA neuron, the VA neuron, and the intestine based on tiling array studies\; is affected by several genes including daf-16, daf-2, and glp-1 based on microarray and RNA-seq studies\; is affected by six chemicals including Tunicamycin, D-glucose, and stavudine based on microarray and RNA-seq studies\; is predicted to encode a protein with the followi…
WBGene00008302	C54D10.8	Unassigned	Unassigned	Unassigned: ALS2cr12 domain	pals-38 is enriched in the alimentary system, the body wall muscle cell, the digestive tract, and the nervous system based on tiling array, RNA-seq, and microarray studies\; is affected by several genes including daf-16, daf-2, and hsf-1 based on microarray, tiling array, and RNA-seq studies\; is affected by five chemicals including Mercuric Chloride, resveratrol, and Quercetin based on microarra…
WBGene00008303	C54D10.9	Unassigned	Unassigned	Unassigned	C54D10.9 is enriched in dopaminergic neurons, the AFD, and the hypodermis based on tiling array and RNA-seq studies\; is affected by several genes including clk-1, tax-6, and lem-2 based on microarray, tiling array, and RNA-seq studies\; is affected by multi-walled carbon nanotube, resveratrol, and single-walled carbon nanotube based on RNA-seq and microarray studies.
WBGene00008304	C54D10.10	Proteolysis general	Proteolysis general: serine	Proteolysis general: serine	C54D10.10 is an ortholog of human TFPI and TFPI2\; is predicted to have serine-type endopeptidase inhibitor activity\; is expressed in several tissues, including the nervous system, the pharynx, the reproductive system, and the seam cell.
WBGene00008378	D1054.11	Unassigned	Unassigned	Unassigned	ule-3 is enriched in dopaminergic neurons, the cephalic sheath cell, the germ line, and the hypodermis based on tiling array, RNA-seq, and proteomic studies\; is affected by several genes including daf-16, daf-2, and daf-12 based on microarray, RNA-seq, proteomic, and tiling array studies\; is affected by eleven chemicals including Ethanol, Rotenone, and manganese chloride based on RNA-seq and mi…
WBGene00008507	F01G10.4	Unassigned	Unassigned	Unassigned	F01G10.4 is affected by several genes including daf-2, hsf-1, and elt-2 based on microarray and RNA-seq studies\; is affected by indole based on microarray studies.
WBGene00008535	F02H6.2	Unassigned	Unassigned	Unassigned: regulated by multiple stresses	F02H6.2 is enriched in the AB, the germ line, the hypodermis, and the pharyngeal muscle cell based on tiling array and RNA-seq studies\; is affected by several genes including daf-2, glp-1, and skn-1 based on microarray, tiling array, and RNA-seq studies\; is affected by eight chemicals including D-glucose, Zidovudine, and Quercetin based on RNA-seq and microarray studies.
WBGene00008537	F02H6.4	Pseudogene	Pseudogene	Pseudogene	F02H6.4 is enriched in the cephalic sheath cell and the germ line based on tiling array and RNA-seq studies\; is affected by several genes including dpy-10, eat-2, and sir-2.1 based on microarray, tiling array, and RNA-seq studies\; is affected by nine chemicals including hydrogen sulfide, Mianserin, and D-glucose based on microarray and RNA-seq studies.
WBGene00008615	F09C6.1	Unassigned	Unassigned	Unassigned: regulated by multiple stresses	F09C6.1 is enriched in the pharyngeal muscle cell based on tiling array studies\; is affected by several genes including daf-16, daf-2, and age-1 based on microarray, RNA-seq, and tiling array studies\; is affected by six chemicals including methylmercuric chloride, multi-walled carbon nanotube, and Atrazine based on microarray and RNA-seq studies\; is predicted to encode a protein with the follo…
WBGene00008616	F09C6.2	Proteolysis proteasome	Proteolysis proteasome: E3	Proteolysis proteasome: E3: F box	fbxa-44 is enriched in the pharyngeal muscle cell based on tiling array studies\; is affected by several genes including daf-16, daf-12, and clk-1 based on RNA-seq, tiling array, and microarray studies\; is affected by five chemicals including methylmercuric chloride, multi-walled carbon nanotube, and tert-Butylhydroperoxide based on microarray and RNA-seq studies\; is predicted to encode a prote…
WBGene00008617	F09C6.3	Unassigned	Unassigned	Unassigned	F09C6.3 is enriched in the ASER based on RNA-seq studies\; is affected by several genes including daf-16, daf-12, and lin-35 based on RNA-seq, tiling array, and microarray studies\; is affected by six chemicals including methylmercuric chloride, sodium arsenite, and multi-walled carbon nanotube based on microarray and RNA-seq studies.
WBGene00008618	F09C6.6	Proteolysis proteasome	Proteolysis proteasome: E3	Proteolysis proteasome: E3: F box	fbxa-45 is affected by several genes including clk-1, cyc-1, and ahr-1 based on microarray and tiling array studies\; is affected by fluoranthene based on microarray studies\; is predicted to encode a protein with the following domains: F-box domain and Domain of unknown function DUF38, Caenorhabditis species.
WBGene00008621	F09C8.1	Signaling	Signaling: lipid	Signaling: lipid: phospholipase B	F09C8.1 is an ortholog of human PLB1 (phospholipase B1)\; is predicted to have hydrolase activity, acting on ester bonds\; is expressed in the intestine.
WBGene00008671	F11A5.3	Signaling	Signaling: small GTPase	Signaling: small GTPase: Rab	F11A5.3 is an ortholog of human RAB2A (RAB2A, member RAS oncogene family) and RAB2B (RAB2B, member RAS oncogene family)\; is predicted to have GTP binding activity and GTPase activity.
WBGene00008672	F11A5.4	Signaling	Signaling: small GTPase	Signaling: small GTPase: Ras	F11A5.4 is an ortholog of human RAB2A (RAB2A, member RAS oncogene family) and RAB2B (RAB2B, member RAS oncogene family)\; is predicted to have GTP binding activity and GTPase activity.
WBGene00008789	F14D7.2	Unassigned	Unassigned	Unassigned	F14D7.2 is expressed in the germ line.
WBGene00008825	F14H3.6	Unassigned	Unassigned	Unassigned: regulated by multiple stresses	F14H3.6 is enriched in several tissues, including the AB, the Psub2, the epithelial system, the germ line, and the pharyngeal muscle cell based on tiling array and RNA-seq studies\; is affected by several genes including daf-16, daf-2, and daf-12 based on microarray, tiling array, and RNA-seq studies\; is affected by six chemicals including Rotenone, Zidovudine, and Cholestanol based on RNA-seq a…
WBGene00008842	F15A4.8	Pseudogene	Pseudogene	Pseudogene	chil-28 is affected by several genes including daf-16, daf-2, and daf-12 based on microarray, tiling array, and RNA-seq studies\; is affected by multi-walled carbon nanotube and resveratrol based on RNA-seq and microarray studies.
WBGene00008858	F15D3.8	Unassigned	Unassigned	Unassigned: ALS2cr12 domain	pals-1 is enriched in dopaminergic neurons based on tiling array studies\; is affected by several genes including daf-16, daf-2, and daf-12 based on microarray, tiling array, and RNA-seq studies\; is affected by five chemicals including tryptophan, Tunicamycin, and Alovudine based on microarray and RNA-seq studies\; is predicted to encode a protein with the following domain: Amyotrophic lateral s…
WBGene00008873	F15H10.6	Pseudogene	Pseudogene	Pseudogene	F15H10.6 is enriched in the DA neuron and the VA neuron based on tiling array studies\; is affected by several genes including lin-4, lin-14, and clk-1 based on microarray and tiling array studies\; is affected by dafa#1 and Sirolimus based on microarray studies.
WBGene00008891	F16H6.1	Stress response	Stress response: C-type Lectin	Stress response: C-type Lectin	clec-42 is predicted to have carbohydrate binding activity\; is expressed in the nervous system.
WBGene00009061	F22G12.1	Unassigned	Unassigned	Unassigned: ALS2cr12 domain	pals-14 is enriched in dopaminergic neurons and the intestine based on tiling array and RNA-seq studies\; is affected by several genes including daf-16, daf-2, and glp-1 based on tiling array, microarray, and RNA-seq studies\; is affected by Nitric Oxide, Ethanol, and Colistin based on RNA-seq and microarray studies\; is predicted to encode a protein with the following domain: Amyotrophic lateral…
WBGene00009077	F23B2.10	Unassigned	Unassigned	Unassigned	F23B2.10 is affected by several genes including daf-16, daf-2, and daf-12 based on microarray, tiling array, and RNA-seq studies\; is affected by resveratrol and single-walled carbon nanotube based on microarray studies\; is predicted to encode a protein with the following domain: Zinc finger, RING-type.
WBGene00009090	F23D12.6	Transmembrane protein	Transmembrane protein: unassigned	Transmembrane protein: unassigned	fipr-3 is affected by several genes including daf-16, skn-1, and daf-12 based on microarray and RNA-seq studies\; is affected by five chemicals including 1-methylnicotinamide, manganese chloride, and D-glucose based on RNA-seq studies.
WBGene00009170	F26F2.5	Unassigned	Unassigned	Unassigned: regulated by multiple stresses	F26F2.5 is enriched in the ventral nerve cord based on tiling array studies\; is affected by several genes including elt-2, sir-2.1, and pmk-1 based on microarray, tiling array, and RNA-seq studies\; is affected by five chemicals including methylmercuric chloride, Mercuric Chloride, and sesamin based on microarray studies.
WBGene00009180	F26H11.2	Transcription: chromatin	Transcription: chromatin modification	Transcription: chromatin modification: NURF	nurf-1 is an ortholog of human BPTF (bromodomain PHD finger transcription factor)\; is predicted to have metal ion binding activity and methylated histone binding activity\; is involved in positive regulation of transcription by RNA polymerase II\; is expressed in several tissues, including the alimentary system, the epithelial system, the head, the reproductive system, and the tail.
WBGene00009224	F28F8.7	Transcription: chromatin	Transcription: chromatin modification	Transcription: chromatin modification: REST	F28F8.7 is an ortholog of human RCOR1\; is predicted to encode a protein with the following domain: ELM2 domain.
WBGene00009251	F29D10.2	Unassigned	Unassigned	Unassigned	F29D10.2 is affected by several genes including daf-16, lin-15B, and nhr-25 based on microarray, tiling array, and RNA-seq studies\; is affected by six chemicals including Tunicamycin, multi-walled carbon nanotube, and resveratrol based on microarray and RNA-seq studies.
WBGene00009314	F32B4.4	Nucleic acid	Nucleic acid: binding	Nucleic acid: binding: unassigned	F32B4.4 is an ortholog of human SAFB (scaffold attachment factor B), SAFB2, and SLTM (SAFB like transcription modulator)\; is predicted to have RNA binding activity.
WBGene00009384	F35B12.4	Proteolysis general	Proteolysis general: serine	Proteolysis general: serine	piit-1 is an ortholog of human TFPI and TFPI2\; is predicted to have peptidase activity and serine-type endopeptidase inhibitor activity.
WBGene00009398	F35C5.10	Unassigned	Unassigned	Unassigned	nspb-11 is affected by several genes including skn-1, lin-4, and lin-14 based on tiling array, RNA-seq, and microarray studies\; is affected by nine chemicals including 1-methylnicotinamide, Rotenone, and multi-walled carbon nanotube based on RNA-seq and microarray studies\; is predicted to encode a protein with the following domain: Protein of unknown function DUF1459.
WBGene00009606	F40G12.11	Unassigned	Unassigned	Unassigned	F40G12.11 is expressed in the germ line.
WBGene00009642	F42G4.5	Unassigned	Unassigned	Unassigned: regulated by multiple stresses	F42G4.5 is enriched in the AFD, the OLL, the PVD, and the intestine based on microarray, tiling array, and RNA-seq studies\; is affected by several genes including daf-16, glp-1, and hsf-1 based on microarray and RNA-seq studies\; is affected by eight chemicals including Rotenone, Tunicamycin, and Cry5B based on RNA-seq and microarray studies.
WBGene00009651	F43D2.2	Pseudogene	Pseudogene	Pseudogene	F43D2.2 is enriched in the germ line based on RNA-seq studies\; is affected by several genes including daf-2, glp-1, and skn-1 based on microarray, tiling array, and RNA-seq studies\; is affected by eight chemicals including Rotenone, Alovudine, and stavudine based on RNA-seq and microarray studies.
WBGene00009659	F43G6.7	Unassigned	Unassigned	Unassigned: regulated by multiple stresses	F43G6.7 is enriched in the NSM, the germ line, and the pharyngeal muscle cell based on tiling array and RNA-seq studies\; is affected by several genes including dpy-10, clk-1, and sir-2.1 based on microarray and RNA-seq studies\; is affected by ten chemicals including hydrogen sulfide, Rotenone, and Alovudine based on microarray and RNA-seq studies.
WBGene00009802	F47B8.1	Transmembrane protein	Transmembrane protein: unassigned	Transmembrane protein: unassigned	F47B8.1 is enriched in the muscle cell based on microarray studies\; is affected by several genes including age-1, daf-12, and clk-1 based on microarray, tiling array, and RNA-seq studies\; is affected by resveratrol based on microarray studies\; is predicted to encode a protein with the following domain: Protein of unknown function DUF2700.
WBGene00009836	F47H4.4	Proteolysis proteasome	Proteolysis proteasome: E3	Proteolysis proteasome: E3: F box	fbxa-185 is enriched in the intestine and the nervous system based on tiling array and RNA-seq studies\; is affected by several genes including clk-1, elt-2, and dpy-21 based on tiling array, microarray, and RNA-seq studies\; is predicted to encode a protein with the following domains: F-box domain and Domain of unknown function DUF38, Caenorhabditis species.
WBGene00009839	F47H4.8	Proteolysis proteasome	Proteolysis proteasome: E3	Proteolysis proteasome: E3: F box	fbxa-188 is enriched in the PLM, the Z1, the Z4, the body wall muscle cell, and the intestine based on tiling array, RNA-seq, and microarray studies\; is affected by several genes including daf-16, daf-2, and let-60 based on microarray, tiling array, and RNA-seq studies\; is affected by resveratrol and Sirolimus based on microarray studies\; is predicted to encode a protein with the following dom…
WBGene00009856	F49A5.4	Stress response	Stress response: C-type Lectin	Stress response: C-type Lectin	clec-24 is an ortholog of human CLEC3A (C-type lectin domain family 3 member A) and CLEC3B (C-type lectin domain family 3 member B)\; is predicted to have carbohydrate binding activity.
WBGene00009857	F49A5.5	Stress response	Stress response: C-type Lectin	Stress response: C-type Lectin	clec-28 is an ortholog of human CLEC3A (C-type lectin domain family 3 member A) and CLEC3B (C-type lectin domain family 3 member B)\; is predicted to have carbohydrate binding activity.
WBGene00009858	F49A5.6	Unassigned	Unassigned	Unassigned	thn-4 is affected by daf-2, nhr-25, and daf-16 based on microarray studies\; is affected by Acrylamide based on microarray studies\; is predicted to encode a protein with the following domains: Thaumatin family and Osmotin\/thaumatin-like superfamily.
WBGene00009859	F49A5.7	Stress response	Stress response: C-type Lectin	Stress response: C-type Lectin	clec-33 is an ortholog of human CLEC3A (C-type lectin domain family 3 member A) and CLEC3B (C-type lectin domain family 3 member B)\; is predicted to have carbohydrate binding activity.
WBGene00009895	F49E11.10	Extracellular material	Extracellular material: secreted protein	Extracellular material: secreted protein	scl-2 is an ortholog of human GLIPR1 (GLI pathogenesis related 1) and members of the human CRISP (Cysteine rich secretory protein family) gene family including CRISP2, CRISP3, and CRISP1\; is expressed in the intestinal cell\; is predicted to encode a protein with the following domains: Cysteine-rich secretory protein, allergen V5\/Tpx-1-related, CAP domain, and CAP superfamily.
WBGene00009898	F49E12.2	Unassigned	Unassigned	Unassigned: regulated by multiple stresses	dod-23 is enriched in the germ line, the intestine, and the pharyngeal muscle cell based on tiling array, RNA-seq, and microarray studies\; is affected by several genes including daf-16, daf-2, and glp-1 based on microarray, RNA-seq, tiling array, and proteomic studies\; is affected by fourteen chemicals including aldicarb, Ethanol, and 1-methylnicotinamide based on microarray and RNA-seq studies.
WBGene00009908	F49H6.5	Metabolism	Metabolism: molybdenum cofactor	Metabolism: molybdenum cofactor	F49H6.5 is an ortholog of human Mocs1\; is predicted to have 4 iron, 4 sulfur cluster binding activity, catalytic activity, and metal ion binding activity\; human orthologs of this gene are implicated in molybdenum cofactor deficiency type A.
WBGene00009978	F53E4.1	Unassigned	Unassigned	Unassigned	F53E4.1 is an ortholog of human KLHDC3\; is expressed in several tissues, including the alimentary system, the epithelial system, the nervous system, the reproductive system, and the tail\; human KLHDC3 exhibits chromatin binding activity.
WBGene00009984	F53F1.6	Unassigned	Unassigned	Unassigned: regulated by multiple stresses	F53F1.6 is enriched in the body wall muscle cell, the coelomocyte, the germline precursor cell, and the intestine based on tiling array, proteomic, and microarray studies\; is affected by several genes including daf-16, daf-2, and skn-1 based on microarray and RNA-seq studies\; is affected by eleven chemicals including methylmercuric chloride, Rotenone, and Tunicamycin based on microarray and RNA…
WBGene00010004	F53H2.1	Unassigned	Unassigned	Unassigned	F53H2.1 is enriched in the intestine based on RNA-seq studies\; is affected by several genes including daf-16, daf-2, and hsf-1 based on microarray and RNA-seq studies\; is affected by Colistin based on microarray studies\; is predicted to encode a protein with the following domain: Protein of unknown function DUF713.
WBGene00010183	F57A8.8	Stress response	Stress response: pathogen	Stress response: pathogen: NLP-like	fipr-13 is enriched in dopaminergic neurons, the body wall muscle cell, the germ line, and the seam cell based on tiling array and RNA-seq studies\; is affected by several genes including daf-2, hsf-1, and clk-1 based on microarray, tiling array, and RNA-seq studies\; is affected by four chemicals including Alovudine, stavudine, and Zidovudine based on RNA-seq and microarray studies.
WBGene00010196	F57C2.4	Unassigned	Unassigned	Unassigned	F57C2.4 is enriched in dopaminergic neurons, the cephalic sheath cell, the excretory cell, the germ line, and the hypodermis based on tiling array and RNA-seq studies\; is affected by several genes including daf-16, daf-2, and daf-12 based on microarray, tiling array, and RNA-seq studies\; is affected by eleven chemicals including Heme, hydrogen sulfide, and Ethanol based on microarray and RNA-se…
WBGene00010368	H06A10.1	Unassigned	Unassigned	Unassigned: regulated by multiple stresses	H06A10.1 is an ortholog of human THBD (thrombomodulin)\; is involved in nematode larval development.
WBGene00010399	H16D19.1	Stress response	Stress response: C-type Lectin	Stress response: C-type Lectin	clec-13 is enriched in the intestine based on RNA-seq studies\; is affected by several genes including daf-16, daf-2, and age-1 based on microarray, RNA-seq, and tiling array studies\; is affected by Tunicamycin and Ethanol based on microarray studies\; is predicted to encode a protein with the following domains: CUB domain, C-type lectin-like, C-type lectin-like\/link domain superfamily, C-type …
WBGene00010564	K04G2.5	Signaling	Signaling: lipid	Signaling: lipid: phospholipase: unassigned	ath-1 is an ortholog of human LYPLA1 and LYPLA2\; is predicted to have hydrolase activity.
WBGene00010604	K06B4.10	Transcription factor	Transcription factor: NHR	Transcription factor: NHR	nhr-199 is predicted to have DNA-binding activity transcription factor activity, sequence-specific DNA binding activity, and zinc ion binding activity.
WBGene00010613	K07A1.6	Proteolysis general	Proteolysis general: inhibitor	Proteolysis general: inhibitor: TIL domain	K07A1.6 is enriched in the body wall muscle cell and the germ line based on tiling array and RNA-seq studies\; is affected by several genes including daf-2, hsf-1, and eat-2 based on microarray, tiling array, and RNA-seq studies\; is affected by twelve chemicals including Ethanol, 1-methylnicotinamide, and Rotenone based on RNA-seq and microarray studies\; is predicted to encode a protein with th…
WBGene00010623	K07A12.5	Unassigned	Unassigned	Unassigned: regulated by multiple stresses	K07A12.5 is enriched in the AVA, the germ line, the intestine, the male, and the muscle cell based on tiling array, RNA-seq, and microarray studies\; is affected by several genes including daf-2, glp-1, and skn-1 based on microarray and RNA-seq studies\; is affected by seven chemicals including Ethanol, methylmercuric chloride, and Rotenone based on RNA-seq and microarray studies.
WBGene00010661	K08E3.1	Neuronal function	Neuronal function: synaptic function	Neuronal function: synaptic function: neurotransmitter metabolism	tyr-2 is an ortholog of human DCT, TYR, and TYRP1\; exhibits dopachrome isomerase activity\; is involved in cellular metabolic process\; is expressed in the hypodermis and the uterine muscle.
WBGene00010686	K08F9.3	Transmembrane protein	Transmembrane protein: unassigned	Transmembrane protein: unassigned	K08F9.3 is enriched in the ALM, the PLM, the germ line, and the intestine based on microarray and RNA-seq studies\; is affected by several genes including daf-2, clk-1, and elt-2 based on microarray and RNA-seq studies\; is affected by five chemicals including Tunicamycin, Sodium Chloride, and Quercetin based on microarray and RNA-seq studies\; is predicted to encode a protein with the following …
WBGene00010717	K09C8.7	Unassigned	Unassigned	Unassigned	K09C8.7 is affected by several genes including daf-16, daf-2, and clk-1 based on tiling array, microarray, and RNA-seq studies\; is affected by Colistin based on microarray studies.
WBGene00010724	K09E9.1	Transmembrane transport	Transmembrane transport: solute carrier	Transmembrane transport: solute carrier	K09E9.1 is enriched in the ASER, the body wall musculature, and the intestine based on tiling array, RNA-seq, and microarray studies\; is affected by several genes including daf-16, daf-2, and daf-12 based on tiling array, microarray, and RNA-seq studies\; is affected by eight chemicals including 1-methylnicotinamide, Rotenone, and D-glucopyranose based on RNA-seq and microarray studies\; is pred…
WBGene00010760	K10H10.4	Unassigned	Unassigned	Unassigned: regulated by multiple stresses	K10H10.4 is enriched in the ASER, the hypodermis, and the pharyngeal muscle cell based on tiling array and RNA-seq studies\; is affected by several genes including daf-16, skn-1, and daf-12 based on microarray, tiling array, and RNA-seq studies\; is affected by fourteen chemicals including 1-methylnicotinamide, nicotinic acid, and Rotenone based on RNA-seq and microarray studies.
WBGene00010765	K10H10.10	Unassigned	Unassigned	Unassigned	K10H10.10 is affected by several genes including daf-16, daf-2, and daf-12 based on tiling array, RNA-seq, and microarray studies\; is affected by four chemicals including indole, Cadmium Chloride, and stavudine based on microarray and RNA-seq studies.
WBGene00010808	M01E5.6	Unassigned	Unassigned	Unassigned	sepa-1 exhibits protein binding activity, bridging and protein self-association\; is involved in autophagy\; localizes to the cytoplasm\; is expressed in the head, the intestine, and the tail.
WBGene00010819	M01G12.5	Unassigned	Unassigned	Unassigned	M01G12.5 is affected by slr-2 based on microarray studies\; is affected by four chemicals including Mercuric Chloride, Chlorpyrifos, and Diazinon based on microarray studies\; is predicted to encode a protein with the following domains: Serpin family, Serpin domain, and Serpin superfamily.
WBGene00010987	R03C1.1	Unassigned	Unassigned	Unassigned: regulated by multiple stresses	R03C1.1 is enriched in GABAergic neurons, the DA neuron, and the pharynx based on microarray studies\; is affected by several genes including daf-16, skn-1, and daf-12 based on microarray, tiling array, and RNA-seq studies\; is affected by sixteen chemicals including aldicarb, hydrogen sulfide, and Ethanol based on microarray and RNA-seq studies.
WBGene00011150	R08H2.9	Transcription factor	Transcription factor: NHR	Transcription factor: NHR	nhr-269 is predicted to have DNA-binding activity transcription factor activity, sequence-specific DNA binding activity, and zinc ion binding activity.
WBGene00011160	R09D1.4	Pseudogene	Pseudogene	Pseudogene	R09D1.4 is affected by dpy-21 and cox-5B based on RNA-seq studies\; is affected by resveratrol and allantoin based on microarray studies.
WBGene00011161	R09D1.5	Extracellular material	Extracellular material: chitinase	Extracellular material: chitinase	chil-18 is predicted to have chitin binding activity.
WBGene00011168	R09D1.12	Signaling	Signaling: Y kinase	Signaling: Y kinase	R09D1.12 is an ortholog of human FGFR4 (fibroblast growth factor receptor 4)\; is predicted to have protein tyrosine kinase activity.
WBGene00011169	R09D1.13	Signaling	Signaling: Y kinase	Signaling: Y kinase	R09D1.13 is an ortholog of human FGFR4 (fibroblast growth factor receptor 4)\; is predicted to have protein kinase activity.
WBGene00011227	R11.2	Neuronal function	Neuronal function: synaptic function	Neuronal function: synaptic function: neuropeptide	nlp-67 is enriched in the body wall musculature, the hypodermis, the intestine, and the nervous system based on tiling array, RNA-seq, and microarray studies\; is affected by several genes including daf-16, daf-2, and daf-12 based on microarray, tiling array, and RNA-seq studies\; is affected by 1-methylnicotinamide, D-glucose, and dafa#1 based on RNA-seq and microarray studies.
WBGene00011232	R11A5.4	Metabolism	Metabolism: glycolysis	Metabolism: glycolysis	pck-2 is an ortholog of human PCK1 and PCK2\; is predicted to have GTP binding activity, kinase activity, and phosphoenolpyruvate carboxykinase activity\; is expressed in several tissues, including the intestine, the muscular system, and the reproductive system.
WBGene00011262	R13H4.3	Lysosome	Lysosome: acid phosphatase	Lysosome: acid phosphatase	pho-8 is an ortholog of human ACP2 (acid phosphatase 2, lysosomal), ACP4 (acid phosphatase 4), and ACPP (acid phosphatase, prostate)\; human ACPP exhibits phosphatase activity and protein homodimerization activity.
WBGene00011486	T05E12.3	Transmembrane transport	Transmembrane transport: potassium channel	Transmembrane transport: potassium channel	T05E12.3 is an ortholog of human KCTD10 (potassium channel tetramerization domain containing 10), KCTD13, and TNFAIP1 (TNF alpha induced protein 1)\; human KCTD13 exhibits GTP-Rho binding activity and identical protein binding activity.
WBGene00011537	T06E4.10	Unassigned	Unassigned	Unassigned	T06E4.10 is enriched in the intestine based on RNA-seq studies\; is affected by several genes including daf-16, skn-1, and daf-12 based on microarray, tiling array, and RNA-seq studies\; is affected by eleven chemicals including Ethanol, methylmercury hydroxide, and 1-methylnicotinamide based on RNA-seq and microarray studies.
WBGene00011539	T06E6.5	Proteolysis proteasome	Proteolysis proteasome: E3	Proteolysis proteasome: E3: F box	fbxa-135 is enriched in the DA neuron, the VA neuron, the intestine, and the pharyngeal muscle cell based on tiling array studies\; is affected by several genes including daf-16, daf-2, and glp-1 based on microarray, tiling array, and RNA-seq studies\; is affected by Sodium Chloride, resveratrol, and Sirolimus based on RNA-seq and microarray studies\; is predicted to encode a protein with the fol…
WBGene00011584	T07D10.4	Stress response	Stress response: C-type Lectin	Stress response: C-type Lectin	clec-15 is an ortholog of human CLEC3A (C-type lectin domain family 3 member A) and CLEC3B (C-type lectin domain family 3 member B)\; is predicted to have carbohydrate binding activity.
WBGene00011642	T09B9.1	Metabolism	Metabolism: unassigned	Metabolism: unassigned	T09B9.1 is an ortholog of human AADACL3 (arylacetamide deacetylase like 3) and AADACL4 (arylacetamide deacetylase like 4)\; is predicted to have carboxylic ester hydrolase activity.
WBGene00011848	T19H5.3	Extracellular material	Extracellular material: chitinase	Extracellular material: chitinase	chil-27 is affected by several genes including clk-1, eat-2, and lin-15B based on microarray, tiling array, and RNA-seq studies\; is affected by Zidovudine, Atrazine, and Sirolimus based on RNA-seq and microarray studies\; is predicted to encode a protein with the following domains: Glycoside hydrolase family 18, catalytic domain and Glycoside hydrolase superfamily.
WBGene00011927	T22C8.6	Unassigned	Unassigned	Unassigned	T22C8.6 is enriched in the hypodermis and the intestine based on tiling array and RNA-seq studies\; is affected by several genes including daf-2, age-1, and dpy-10 based on microarray, tiling array, and RNA-seq studies\; is affected by four chemicals including stavudine, Zidovudine, and dafa#1 based on RNA-seq and microarray studies.
WBGene00012051	T26E4.9	Unassigned	Unassigned	Unassigned	T26E4.9 is affected by several genes including sir-2.1, hpl-2, and drh-3 based on tiling array, RNA-seq, and microarray studies\; is affected by multi-walled carbon nanotube based on RNA-seq studies.
WBGene00012052	T26E4.10	Unassigned	Unassigned	Unassigned	T26E4.10 is affected by several genes including eat-2, sir-2.1, and prg-1 based on tiling array, RNA-seq, and microarray studies\; is affected by four chemicals including methylmercuric chloride, Atrazine, and fluoranthene based on microarray studies.
WBGene00012058	T26F2.2	Pseudogene	Pseudogene	Pseudogene	T26F2.2 is affected by several genes including daf-16, daf-2, and hsf-1 based on microarray and RNA-seq studies\; is affected by five chemicals including methylmercuric chloride, stavudine, and Atrazine based on microarray and RNA-seq studies.
WBGene00012069	T26H5.4	Unassigned	Unassigned	Unassigned: regulated by multiple stresses	T26H5.4 is affected by several genes including age-1, clk-1, and elt-2 based on microarray and RNA-seq studies\; is affected by eight chemicals including methylmercuric chloride, Tunicamycin, and resveratrol based on microarray studies.
WBGene00012091	T27E7.6	Unassigned	Unassigned	Unassigned: ALS2cr12 domain	pals-29 is enriched in dopaminergic neurons based on tiling array studies\; is affected by several genes including elt-2, lin-35, and pgl-1 based on microarray and RNA-seq studies\; is affected by six chemicals including methylmercuric chloride, Mercuric Chloride, and nanoparticle based on microarray studies\; is predicted to encode a protein with the following domain: Amyotrophic lateral scleros…
WBGene00012093	T27E7.9	Transmembrane protein	Transmembrane protein: unassigned	Transmembrane protein: unassigned	T27E7.9 is affected by several genes including sir-2.1, bar-1, and drh-3 based on microarray and RNA-seq studies\; is affected by methylmercuric chloride based on microarray studies\; is predicted to encode a protein with the following domain: 7TM GPCR, serpentine receptor class z (Srz).
WBGene00012125	T28D6.5	Transmembrane protein	Transmembrane protein: unassigned	Transmembrane protein: unassigned	T28D6.5 is enriched in the nervous system based on RNA-seq studies\; is affected by several genes including daf-2, glp-1, and daf-12 based on microarray, RNA-seq, and tiling array studies\; is affected by dafa#1 based on microarray studies.
WBGene00012182	W01D2.5	Transmembrane transport	Transmembrane transport: solute carrier	Transmembrane transport: solute carrier	osta-3 is an ortholog of human SLC51A (solute carrier family 51 alpha subunit)\; is predicted to have transporter activity\; is expressed in ciliated neurons.
WBGene00012211	W02D9.5	Stress response	Stress response: pathogen	Stress response: pathogen: unassigned	ssp-37 is involved in defense response to Gram-negative bacterium.
WBGene00012212	W02D9.6	Unassigned	Unassigned	Unassigned: regulated by multiple stresses	W02D9.6 is affected by several genes including daf-16, hsf-1, and clk-1 based on microarray and RNA-seq studies\; is affected by ten chemicals including 1-methylnicotinamide, Rotenone, and Alovudine based on RNA-seq and microarray studies.
WBGene00012213	W02D9.7	Unassigned	Unassigned	Unassigned: regulated by multiple stresses	W02D9.7 is enriched in the intestine and the nervous system based on RNA-seq and microarray studies\; is affected by several genes including daf-16, daf-2, and glp-1 based on microarray, RNA-seq, and tiling array studies\; is affected by eight chemicals including hydrogen sulfide, Ethanol, and Rotenone based on microarray and RNA-seq studies.
WBGene00012267	W04G5.7	Unassigned	Unassigned	Unassigned	W04G5.7 is enriched in the body wall muscle cell and the nervous system based on tiling array and microarray studies\; is affected by several genes including pgl-1, glh-1, and hpl-2 based on tiling array, RNA-seq, and microarray studies\; is predicted to encode a protein with the following domain: Protein of unknown function DUF684.
WBGene00012268	W04G5.8	Unassigned	Unassigned	Unassigned	W04G5.8 is enriched in the Z1 and the Z4 based on RNA-seq studies\; is affected by several genes including sir-2.1, lin-35, and pgl-1 based on microarray, tiling array, and RNA-seq studies\; is affected by Sodium Chloride, Ethanol, and Sirolimus based on RNA-seq and microarray studies\; is predicted to encode a protein with the following domain: Protein of unknown function DUF684.
WBGene00012272	W05B2.4	Cytoskeleton	Cytoskeleton: motor protein	Cytoskeleton: motor protein: dynein	dhc-4 is an ortholog of human DNAH3 (dynein axonemal heavy chain 3)\; is predicted to have microtubule motor activity\; is expressed in the nervous system.
WBGene00012301	W06D11.3	Unassigned	Unassigned	Unassigned	W06D11.3 is enriched in the germ line, the nervous system, and the pharynx based on tiling array and RNA-seq studies\; is affected by several genes including dpy-10, hsf-1, and sir-2.1 based on tiling array, RNA-seq, and microarray studies\; is affected by eight chemicals including bisphenol A, tert-Butylhydroperoxide, and Atrazine based on RNA-seq and microarray studies.
WBGene00012323	W07A12.6	Metabolism	Metabolism: lipid	Metabolism: lipid: o-acyl transferase	oac-54 is predicted to have transferase activity, transferring acyl groups other than amino-acyl groups.
WBGene00012359	W09D10.1	Signaling	Signaling: small GTPase	Signaling: small GTPase: unassigned	W09D10.1 is an ortholog of human SMAP1 (small ArfGAP 1) and SMAP2 (small ArfGAP2)\; is predicted to have GTPase activator activity and metal ion binding activity.
WBGene00012381	Y2H9A.4	Transmembrane protein	Transmembrane protein: unassigned	Transmembrane protein: unassigned	Y2H9A.4 is enriched in the coelomocyte and the hypodermis based on tiling array studies\; is affected by several genes including daf-16, daf-2, and glp-1 based on microarray and RNA-seq studies\; is affected by five chemicals including D-glucose, resveratrol, and Cadmium based on RNA-seq and microarray studies\; is predicted to encode a protein with the following domain: Protein of unknown functi…
WBGene00012398	Y6E2A.4	Unassigned	Unassigned	Unassigned: regulated by multiple stresses	Y6E2A.4 is enriched in several tissues, including dopaminergic neurons, the Z1.p, the Z4.a, the male distal tip cell, and the somatic gonad precursor based on tiling array and RNA-seq studies\; is affected by several genes including daf-16, daf-2, and glp-1 based on microarray and RNA-seq studies\; is affected by nine chemicals including Tunicamycin, levamisole, and Sodium Chloride based on micro…
WBGene00012399	Y6E2A.5	Unassigned	Unassigned	Unassigned	Y6E2A.5 is enriched in several tissues, including the Z1.p, the Z4.a, the male distal tip cell, the nervous system, and the somatic gonad precursor based on tiling array, RNA-seq, and microarray studies\; is affected by several genes including daf-16, daf-2, and glp-1 based on microarray, tiling array, and RNA-seq studies\; is affected by four chemicals including multi-walled carbon nanotube, Acr…
WBGene00012400	Y6E2A.7	Unassigned	Unassigned	Unassigned	Y6E2A.7 is enriched in dopaminergic neurons and the body wall muscle cell based on tiling array studies\; is affected by several genes including daf-2, clk-1, and lin-35 based on microarray, tiling array, and RNA-seq studies\; is affected by five chemicals including Mercuric Chloride, resveratrol, and Acrylamide based on microarray studies\; is predicted to encode a protein with the following dom…
WBGene00012452	Y17D7B.4	Unassigned	Unassigned	Unassigned: regulated by multiple stresses	Y17D7B.4 is enriched in the AFD, the PLM, the intestine, and the muscle cell based on tiling array, RNA-seq, and microarray studies\; is affected by several genes including daf-2, dpy-10, and hsf-1 based on RNA-seq and microarray studies\; is affected by seven chemicals including Rotenone, stavudine, and Quercetin based on RNA-seq and microarray studies.
WBGene00012505	Y26D4A.8	Unassigned	Unassigned	Unassigned: ALS2cr12 domain	pals-13 is enriched in the intestine based on RNA-seq studies\; is affected by several genes including clk-1, sir-2.1, and mir-34 based on microarray studies\; is affected by Diazinon based on microarray studies.
WBGene00012557	Y37D8A.19	Unassigned	Unassigned	Unassigned: regulated by multiple stresses	Y37D8A.19 is enriched in the germ line based on proteomic studies\; is affected by several genes including daf-2, daf-12, and let-7 based on microarray, RNA-seq, proteomic, and tiling array studies\; is affected by nine chemicals including Heme, hydrogen sulfide, and Ethanol based on microarray and RNA-seq studies.
WBGene00012726	Y39G8B.5	Signaling	Signaling: Y kinase	Signaling: Y kinase	Y39G8B.5 is an ortholog of human SBK1\; is predicted to have ATP binding activity and protein kinase activity.
WBGene00012910	Y46G5A.20	Unassigned	Unassigned	Unassigned: regulated by multiple stresses	Y46G5A.20 is enriched in the alimentary system, the digestive tract, the muscle cell, and the nervous system based on tiling array, RNA-seq, and microarray studies\; is affected by several genes including daf-2, glp-1, and hsf-1 based on microarray, tiling array, and RNA-seq studies\; is affected by ten chemicals including hydrogen sulfide, 1-methylnicotinamide, and stavudine based on microarray …
WBGene00012959	Y47H10A.3	Unassigned	Unassigned	Unassigned: regulated by multiple stresses	Y47H10A.3 is enriched in the intestine based on RNA-seq studies\; is affected by several genes including daf-16, skn-1, and clk-1 based on microarray, tiling array, and RNA-seq studies\; is affected by six chemicals including methylmercuric chloride, Tunicamycin, and bisphenol A based on microarray and RNA-seq studies\; is predicted to encode a protein with the following domain: RAI1-like family.
WBGene00013177	Y53H1A.1	Unassigned	Unassigned	Unassigned	rsy-1 is an ortholog of human PNISR\; localizes to the nucleus and presynaptic active zone\; is expressed in the nervous system.
WBGene00013294	Y57G11B.1	Unassigned	Unassigned	Unassigned: ALS2cr12 domain	pals-30 is enriched in the NSM based on tiling array studies\; is affected by several genes including daf-16, glp-1, and daf-12 based on microarray and RNA-seq studies\; is affected by Mercuric Chloride, single-walled carbon nanotube, and adsorbable organic bromine compound based on microarray studies\; is predicted to encode a protein with the following domain: Amyotrophic lateral sclerosis 2 ch…
WBGene00013391	Y62H9A.3	Unassigned	Unassigned	Unassigned	Y62H9A.3 is enriched in the nervous system based on RNA-seq studies\; is affected by several genes including daf-16, daf-2, and glp-1 based on microarray, tiling array, proteomic, and RNA-seq studies\; is affected by eleven chemicals including Ethanol, 1-methylnicotinamide, and Rotenone based on RNA-seq and microarray studies.
WBGene00013392	Y62H9A.4	Unassigned	Unassigned	Unassigned	Y62H9A.4 is enriched in the germ line and the seam cell based on proteomic and RNA-seq studies\; is affected by several genes including daf-16, daf-2, and daf-12 based on microarray, proteomic, and RNA-seq studies\; is affected by thirteen chemicals including Lithium Chloride, Heme, and diallyl trisulfide based on microarray and RNA-seq studies.
WBGene00013393	Y62H9A.5	Unassigned	Unassigned	Unassigned	Y62H9A.5 is expressed in the spermatheca.
WBGene00013394	Y62H9A.6	Unassigned	Unassigned	Unassigned: regulated by multiple stresses	ule-5 is enriched in dopaminergic neurons, the cephalic sheath cell, and the germ line based on proteomic, tiling array, and RNA-seq studies\; is affected by several genes including daf-16, daf-2, and daf-12 based on microarray, proteomic, tiling array, and RNA-seq studies\; is affected by fourteen chemicals including Heme, Ethanol, and Rotenone based on microarray and RNA-seq studies.
WBGene00013399	Y62H9A.11	Unassigned	Unassigned	Unassigned	Y62H9A.11 is enriched in the AFD and the ASER based on RNA-seq studies\; is affected by several genes including sir-2.1, hpl-2, and mir-34 based on microarray and RNA-seq studies.
WBGene00013492	Y70C5C.1	Unassigned	Unassigned	Unassigned	Y70C5C.1 is an ortholog of human IDE (insulin degrading enzyme)\; is predicted to have catalytic activity and metal ion binding activity.
WBGene00013538	Y73F8A.34	Proteolysis proteasome	Proteolysis proteasome: E3	Proteolysis proteasome: E3: unassigned	ari-1.4 is an ortholog of human ARIH1 (ariadne RBR E3 ubiquitin protein ligase 1)\; is predicted to have metal ion binding activity and transferase activity\; is expressed in the intestine and the nervous system.
WBGene00013615	Y102A5C.8	Pseudogene	Pseudogene	Pseudogene	fbxa-110 is affected by several genes including hpl-2, smg-2, and lin-22 based on tiling array and RNA-seq studies\; is affected by Atrazine based on microarray studies.
WBGene00013616	Y102A5C.9	Unassigned	Unassigned	Unassigned	fbxa-148 is affected by several genes including pgl-1, lin-15B, and fbf-1 based on microarray, tiling array, and RNA-seq studies\; is affected by methylmercuric chloride and Chlorpyrifos based on microarray studies\; is predicted to encode a protein with the following domain: F-box domain.
WBGene00013619	Y102A5C.13	Proteolysis proteasome	Proteolysis proteasome: E3	Proteolysis proteasome: E3: F box	fbxa-112 is affected by several genes including clk-1, lin-35, and pgl-1 based on microarray, tiling array, and RNA-seq studies\; is predicted to encode a protein with the following domain: Domain of unknown function DUF38, Caenorhabditis species.
WBGene00013620	Y102A5C.14	Proteolysis proteasome	Proteolysis proteasome: E3	Proteolysis proteasome: E3: F box	fbxa-111 is enriched in the AFD based on RNA-seq studies\; is affected by several genes including clk-1, sir-2.1, and pgl-1 based on tiling array, microarray, and RNA-seq studies\; is affected by tryptophan, methylmercuric chloride, and Sirolimus based on microarray studies\; is predicted to encode a protein with the following domains: F-box domain, Domain of unknown function DUF38, Caenorhabditi…
WBGene00013754	Y113G7B.1	Proteolysis proteasome	Proteolysis proteasome: E3	Proteolysis proteasome: E3: F box	fbxa-116 is involved in innate immune response.
WBGene00013837	ZC47.4	Proteolysis proteasome	Proteolysis proteasome: E3	Proteolysis proteasome: E3: F box	fbxa-30 is involved in innate immune response.
WBGene00013843	ZC47.12	Pseudogene	Pseudogene	Pseudogene	fbxa-49 is enriched in the muscle cell based on RNA-seq studies\; is affected by several genes including daf-16, daf-12, and pgl-1 based on RNA-seq studies\; is affected by methylmercuric chloride and Sodium Chloride based on microarray and RNA-seq studies.
WBGene00013867	ZC373.2	Unassigned	Unassigned	Unassigned: regulated by multiple stresses	ZC373.2 is enriched in dopaminergic neurons based on tiling array studies\; is affected by several genes including daf-16, daf-12, and let-7 based on microarray, RNA-seq, proteomic, and tiling array studies\; is affected by six chemicals including Heme, Ethanol, and Rotenone based on microarray and RNA-seq studies.
WBGene00013900	ZC443.5	Stress response	Stress response: detoxification	Stress response: detoxification: ugt	ugt-18 is an ortholog of human UGT3A1 (UDP glycosyltransferase family 3 member A1) and UGT3A2 (UDP glycosyltransferase family 3 member A2)\; is predicted to have glucuronosyltransferase activity.
WBGene00013931	ZK39.6	Stress response	Stress response: C-type Lectin	Stress response: C-type Lectin	clec-97 is predicted to have carbohydrate binding activity.
WBGene00013939	ZK218.5	Unassigned	Unassigned	Unassigned	ZK218.5 is affected by several genes including daf-16, daf-2, and clk-1 based on microarray, tiling array, and RNA-seq studies\; is affected by four chemicals including Zidovudine, Chlorpyrifos, and Diazinon based on RNA-seq and microarray studies\; is predicted to encode a protein with the following domain: ShKT domain.
WBGene00013941	ZK218.7	Unassigned	Unassigned	Unassigned	ZK218.7 is affected by several genes including daf-2, clk-1, and sir-2.1 based on microarray and RNA-seq studies\; is affected by resveratrol and adsorbable organic bromine compound based on microarray studies\; is predicted to encode a protein with the following domain: ShKT domain.
WBGene00013943	ZK218.11	Unassigned	Unassigned	Unassigned	ZK218.11 is enriched in the muscle cell based on microarray studies\; is affected by several genes including daf-2, clk-1, and sir-2.1 based on tiling array, RNA-seq, and microarray studies\; is affected by resveratrol and Sirolimus based on microarray studies\; is predicted to encode a protein with the following domain: ShKT domain.
WBGene00013961	ZK285.2	Transmembrane protein	Transmembrane protein: unassigned	Transmembrane protein: unassigned	ZK285.2 is affected by several genes including daf-16, daf-12, and clk-1 based on microarray and RNA-seq studies\; is affected by methylmercuric chloride and multi-walled carbon nanotube based on microarray and RNA-seq studies.
WBGene00013986	ZK512.7	Unassigned	Unassigned	Unassigned	ZK512.7 is affected by several genes including daf-16, daf-2, and daf-12 based on microarray, RNA-seq, and proteomic studies\; is affected by fifteen chemicals including Ethanol, Rotenone, and Tunicamycin based on RNA-seq and microarray studies.
WBGene00014046	ZK666.6	Stress response	Stress response: C-type Lectin	Stress response: C-type Lectin	clec-60 is predicted to have carbohydrate binding activity\; is involved in defense response to Gram-positive bacterium\; is expressed in the intestine.
WBGene00014047	ZK666.7	Stress response	Stress response: C-type Lectin	Stress response: C-type Lectin	clec-61 is predicted to have carbohydrate binding activity\; is involved in defense response to Gram-positive bacterium.
WBGene00014162	ZK938.6	Extracellular material	Extracellular material: chitinase	Extracellular material: chitinase	chil-9 is predicted to have chitin binding activity.
WBGene00014173	ZK970.7	Unassigned	Unassigned	Unassigned	ZK970.7 is involved in response to gamma radiation.
WBGene00014673	C08H9.9	Pseudogene	Pseudogene	Pseudogene	C08H9.9 is affected by several genes including daf-16, eat-2, and smg-2 based on RNA-seq and microarray studies\; is affected by adsorbable organic bromine compound and Sirolimus based on microarray studies.
WBGene00014759	F46A8.1	Pseudogene	Pseudogene	Pseudogene	F46A8.1 is affected by several genes including daf-16, hsf-1, and eat-2 based on microarray and RNA-seq studies\; is affected by Rotenone and Colistin based on RNA-seq and microarray studies.
WBGene00014922	Y57G11B.4	Pseudogene	Pseudogene	Pseudogene	Y57G11B.4 is affected by ain-1 based on microarray studies.
WBGene00015002	B0034.1	Unassigned	Unassigned	Unassigned	B0034.1 is expressed in the hypodermis, the reproductive system, the tail, and the vulval syncytia precursor.
WBGene00015146	B0336.6	Development	Development: somatic	Development: somatic	abi-1 is an ortholog of human ABI1 and ABI2\; exhibits SH3 domain binding activity, protein N-terminus binding activity, and protein kinase binding activity\; is involved in several processes, including cell projection morphogenesis, neuron migration, and positive regulation of cellular component organization\; localizes to several cellular components, including the cytoplasm, neuron projection, …
WBGene00015221	B0507.4	Unassigned	Unassigned	Unassigned	B0507.4 is enriched in the ALM and the PLM based on microarray studies\; is affected by lin-15B and clk-1 based on microarray studies\; is predicted to encode a protein with the following domain: Protein of unknown function DUF713.
WBGene00015222	B0507.5	Unassigned	Unassigned	Unassigned	B0507.5 is affected by several genes including sir-2.1, lin-15B, and prg-1 based on microarray, tiling array, and RNA-seq studies\; is affected by aldicarb based on microarray studies.
WBGene00015223	B0507.6	Unassigned	Unassigned	Unassigned: regulated by multiple stresses	B0507.6 is enriched in dopaminergic neurons, the body wall muscle cell, the cephalic sheath cell, and the intestine based on tiling array and RNA-seq studies\; is affected by several genes including daf-16, daf-2, and glp-1 based on microarray, tiling array, and RNA-seq studies\; is affected by five chemicals including Atrazine, Cadmium, and fluoranthene based on microarray studies\; is predicted…
WBGene00015224	B0507.7	Unassigned	Unassigned	Unassigned	B0507.7 is enriched in the coelomocyte, the germ line, the intestine, and the muscle cell based on tiling array and RNA-seq studies\; is affected by several genes including glp-1, hsf-1, and elt-2 based on microarray and RNA-seq studies\; is affected by methylmercuric chloride based on microarray studies.
WBGene00015225	B0507.8	Cytoskeleton	Cytoskeleton: unassigned	Cytoskeleton: unassigned	B0507.8 is enriched in the body wall muscle cell, the excretory cell, the intestine, and the nervous system based on tiling array and RNA-seq studies\; is affected by several genes including daf-16, daf-2, and glp-1 based on microarray, tiling array, and RNA-seq studies\; is affected by nine chemicals including Nitric Oxide, methylmercuric chloride, and Mercuric Chloride based on RNA-seq and micr…
WBGene00015226	B0507.9	Unassigned	Unassigned	Unassigned	B0507.9 is enriched in GABAergic neurons, dopaminergic neurons, the OLL, the PVD, and the excretory cell based on microarray and tiling array studies\; is affected by several genes including lin-35, pgl-1, and lin-15B based on microarray and RNA-seq studies\; is affected by methylmercuric chloride, Mercuric Chloride, and Sirolimus based on microarray studies.
WBGene00015227	B0507.10	Unassigned	Unassigned	Unassigned: regulated by multiple stresses	ddn-1 is enriched in several tissues, including the alimentary system, the coelomocyte, the excretory cell, the muscular system, and the nervous system based on tiling array, RNA-seq, and microarray studies\; is affected by several genes including daf-16, daf-2, and glp-1 based on microarray, tiling array, and RNA-seq studies\; is affected by thirteen chemicals including Nitric Oxide, methylmercu…
WBGene00015465	C05C8.8	Unassigned	Unassigned	Unassigned: Glycosyltransferase family A	C05C8.8 is affected by several genes including daf-16, daf-2, and daf-12 based on tiling array, microarray, and RNA-seq studies\; is affected by six chemicals including methylmercuric chloride, multi-walled carbon nanotube, and Atrazine based on microarray and RNA-seq studies\; is predicted to encode a protein with the following domain: Glycosyltransferase family 92.
WBGene00015537	C06E4.8	Unassigned	Unassigned	Unassigned: regulated by multiple stresses	C06E4.8 is enriched in several tissues, including the Z1.p, the epithelial system, the male distal tip cell, the muscular system, and the somatic gonad precursor based on tiling array and RNA-seq studies\; is affected by several genes including daf-16, lin-4, and lin-14 based on microarray, tiling array, and RNA-seq studies\; is affected by six chemicals including Tunicamycin, D-glucose, and Cry5…
WBGene00015544	C06E8.5	Unassigned	Unassigned	Unassigned	C06E8.5 is predicted to have lipid binding activity.
WBGene00015600	C08E3.8	Proteolysis proteasome	Proteolysis proteasome: E3	Proteolysis proteasome: E3: F box	fbxa-165 is enriched in the intestine based on RNA-seq studies\; is affected by several genes including daf-16, glp-1, and hsf-1 based on microarray, tiling array, and RNA-seq studies\; is affected by four chemicals including single-walled carbon nanotube, dibromoacetic acid, and Microcystin-LR based on microarray studies\; is predicted to encode a protein with the following domains: F-box domain…
WBGene00015602	C08E3.10	Proteolysis proteasome	Proteolysis proteasome: E3	Proteolysis proteasome: E3: F box	fbxa-158 is enriched in the ALM, the PLM, and the intestine based on tiling array, microarray, and RNA-seq studies\; is affected by several genes including glp-1, hsf-1, and clk-1 based on microarray, RNA-seq, and tiling array studies\; is affected by ten chemicals including methylmercury hydroxide, methylmercuric chloride, and Tunicamycin based on RNA-seq and microarray studies\; is predicted to…
WBGene00015642	C09E7.8	Unassigned	Unassigned	Unassigned	C09E7.8 is expressed in the head, the intestine, the pharynx, and the rectal gland cell\; is predicted to encode a protein with the following domains: Zinc finger, RING-type and Zinc finger, RING\/FYVE\/PHD-type.
WBGene00015683	C10G8.4	Proteolysis general	Proteolysis general: inhibitor	Proteolysis general: inhibitor: TIL domain	C10G8.4 is enriched in the ASER and the germ line based on RNA-seq studies\; is affected by several genes including daf-16, daf-2, and daf-12 based on microarray, tiling array, and RNA-seq studies\; is affected by seven chemicals including Heme, hydrogen sulfide, and Ethanol based on microarray and RNA-seq studies\; is predicted to encode a protein with the following domains: Trypsin Inhibitor-li…
WBGene00015836	C16C4.12	Unassigned	Unassigned	Unassigned: meprin-associated Traf homology domain	math-7 is affected by several genes including pgl-1, prg-1, and csr-1 based on RNA-seq and tiling array studies\; is affected by aldicarb and resveratrol based on microarray studies\; is predicted to encode a protein with the following domains: MATH\/TRAF domain and TRAF-like.
WBGene00015837	C16C4.13	Unassigned	Unassigned	Unassigned: membrane spanning domain	math-8 is affected by several genes including daf-2, alg-1, and hpl-2 based on tiling array and microarray studies\; is affected by Cadmium Chloride and Alovudine based on RNA-seq studies\; is predicted to encode a protein with the following domains: MATH\/TRAF domain and TRAF-like.
WBGene00015838	C16C4.14	Unassigned	Unassigned	Unassigned: meprin-associated Traf homology domain	math-9 is affected by several genes including daf-2, sir-2.1, and lin-35 based on microarray and tiling array studies\; is affected by resveratrol based on microarray studies\; is predicted to encode a protein with the following domains: MATH\/TRAF domain and TRAF-like.
WBGene00016190	C28G1.5	Extracellular material	Extracellular material: matrix	Extracellular material: matrix	C28G1.5 is an ortholog of human TRIM11, TRIM38, and TRIM41\; is predicted to have zinc ion binding activity.
WBGene00016281	C31B8.4	Unassigned	Unassigned	Unassigned: regulated by multiple stresses	pals-32 is enriched in the coelomocyte, the excretory cell, the hypodermis, the nervous system, and the pharyngeal muscle cell based on tiling array studies\; is affected by several genes including daf-16, daf-2, and glp-1 based on microarray, tiling array, and RNA-seq studies\; is affected by fourteen chemicals including tryptophan, methylmercuric chloride, and Tunicamycin based on microarray an…
WBGene00016306	C32B5.13	Proteolysis general	Proteolysis general: cysteine	Proteolysis general: cysteine: cathepsin	C32B5.13 is an ortholog of human CTSO (cathepsin O)\; is predicted to have cysteine-type peptidase activity.
WBGene00016527	C39B5.9	Proteolysis proteasome	Proteolysis proteasome: E3	Proteolysis proteasome: E3: F box	fbxa-47 is enriched in the OLL and the PVD based on microarray and RNA-seq studies\; is affected by several genes including clk-1, lin-35, and pgl-1 based on microarray and RNA-seq studies\; is affected by methylmercuric chloride, Atrazine, and tetrabromobisphenol A based on microarray studies\; is predicted to encode a protein with the following domains: F-box domain and Domain of unknown functi…
WBGene00016639	C44B12.6	Unassigned	Unassigned	Unassigned	C44B12.6 is predicted to have cytokine activity.
WBGene00016658	C45B2.1	Unassigned	Unassigned	Unassigned: regulated by multiple stresses	C45B2.1 is enriched in the epithelial system, the excretory cell, the germ line, the intestine, and the nervous system based on tiling array and RNA-seq studies\; is affected by several genes including daf-2, glp-1, and age-1 based on microarray, RNA-seq, and tiling array studies\; is affected by twenty-two chemicals including Ethanol, Rotenone, and Rifampin based on RNA-seq and microarray studie…
WBGene00016666	C45E5.3	Pseudogene	Pseudogene	Pseudogene	C45E5.3 is affected by several genes including daf-16, daf-2, and daf-12 based on microarray and RNA-seq studies\; is affected by multi-walled carbon nanotube and Sirolimus based on RNA-seq and microarray studies.
WBGene00016668	C45G7.1	Proteolysis general	Proteolysis general: lysozyme	Proteolysis general: lysozyme	ilys-1 is predicted to have lysozyme activity\; is expressed in the intestine, the mc1, the mc2, the pm3, and the pm4.
WBGene00016669	C45G7.2	Stress response	Stress response: pathogen	Stress response: pathogen: unassigned	ilys-2 is predicted to have lysozyme activity\; is involved in defense response to Gram-positive bacterium\; is expressed in the nerve ring and the pm3.
WBGene00016718	C46F9.2	Unassigned	Unassigned	Unassigned: meprin-associated Traf homology domain	math-23 is affected by lin-15B, ubc-9, and ain-2 based on microarray studies\; is affected by Tunicamycin and dafa#1 based on microarray studies\; is predicted to encode a protein with the following domains: MATH\/TRAF domain and TRAF-like.
WBGene00016739	C48A7.2	Transmembrane transport	Transmembrane transport: solute carrier	Transmembrane transport: solute carrier	pitr-1 is an ortholog of human SLC20A1 (solute carrier family 20 member 1) and SLC20A2 (solute carrier family 20 member 2)\; is predicted to have inorganic phosphate transmembrane transporter activity\; is expressed in several tissues, including the alimentary system, the gonad, the head, the hypodermis, and the muscular system\; human orthologs of this gene are implicated in basal ganglia calcif…
WBGene00016766	C49C8.2	Unassigned	Unassigned	Unassigned: membrane spanning domain	C49C8.2 is enriched in the intestine based on RNA-seq and microarray studies\; is affected by several genes including daf-16, daf-2, and clk-1 based on microarray, tiling array, and RNA-seq studies\; is affected by aldicarb based on microarray studies.
WBGene00016796	C50A2.2	Unassigned	Unassigned	Unassigned	cec-2 is enriched in several tissues, including the Z1.p, the Z4.a, the nervous system, the reproductive system, and the somatic gonad precursor based on RNA-seq studies\; is affected by several genes including daf-12, hsf-1, and sir-2.1 based on microarray, tiling array, and RNA-seq studies\; is affected by four chemicals including Alovudine, stavudine, and Zidovudine based on RNA-seq and microa…
WBGene00016824	C50E3.13	Unassigned	Unassigned	Unassigned: regulated by multiple stresses	C50E3.13 is enriched in the AB and the germ line based on RNA-seq studies\; is affected by several genes including daf-2, glp-1, and skn-1 based on microarray, tiling array, and RNA-seq studies\; is affected by ten chemicals including Rotenone, D-glucose, and bisphenol A based on RNA-seq and microarray studies.
WBGene00016845	C50F7.5	Unassigned	Unassigned	Unassigned: regulated by multiple stresses	C50F7.5 is expressed in several tissues, including the ABalapap, the ABalpaaa, the ABalpaapa, the ABalpaapp, and the DR muscle.
WBGene00016997	D1005.3	Transcription factor	Transcription factor: bZIP	Transcription factor: bZIP	cebp-1 is an ortholog of human CEBPG (CCAAT enhancer binding protein gamma)\; is involved in several processes, including activation of MAPK activity, generation of neurons, and regulation of nervous system development\; localizes to the cytoplasm, nucleus, and synapse\; is expressed in several tissues, including the alimentary system, the hypodermis, the muscle cell, and the nervous system.
WBGene00017093	E02C12.8	Unassigned	Unassigned	Unassigned: regulated by multiple stresses	E02C12.8 is enriched in the AFD and the intestine based on RNA-seq studies\; is affected by several genes including hsf-1, clk-1, and elt-2 based on microarray and RNA-seq studies\; is affected by ten chemicals including methylmercuric chloride, Mianserin, and D-glucopyranose based on microarray and RNA-seq studies\; is predicted to encode a protein with the following domain: Uncharacterised oxid…
WBGene00017214	F07E5.9	Unassigned	Unassigned	Unassigned	F07E5.9 is enriched in the germ line based on RNA-seq studies\; is affected by several genes including daf-16, glp-1, and hsf-1 based on microarray, tiling array, and RNA-seq studies\; is affected by methylmercuric chloride, Sodium Chloride, and Sirolimus based on microarray and RNA-seq studies.
WBGene00017218	F07F6.5	Stress response	Stress response: pathogen	Stress response: pathogen: unassigned	dct-5 is enriched in the hypodermis based on tiling array and RNA-seq studies\; is affected by several genes including daf-16, daf-2, and daf-12 based on microarray, tiling array, and RNA-seq studies\; is affected by ten chemicals including Heme, 1-methylnicotinamide, and nicotinic acid based on microarray and RNA-seq studies\; is predicted to encode a protein with the following domain: Protein o…
WBGene00017263	F08F3.6	Proteolysis proteasome	Proteolysis proteasome: E3	Proteolysis proteasome: E3: F box	F08F3.6 is expressed in the germ line\; is predicted to encode a protein with the following domain: F-box associated domain, type 2.
WBGene00017305	F09F7.8	Unassigned	Unassigned	Unassigned: regulated by multiple stresses	nspb-12 is enriched in several tissues, including the alimentary system, the arcade cell, and the nervous system based on microarray, tiling array, and RNA-seq studies\; is affected by several genes including daf-16, skn-1, and daf-12 based on microarray, tiling array, and RNA-seq studies\; is affected by ten chemicals including 1-methylnicotinamide, D-glucose, and Neurotoxins based on RNA-seq an…
WBGene00017361	F10E9.12	Unassigned	Unassigned	Unassigned: regulated by multiple stresses	F10E9.12 is enriched in the excretory cell, the intestine, and the nervous system based on tiling array, RNA-seq, and microarray studies\; is affected by several genes including daf-16, daf-2, and skn-1 based on microarray and RNA-seq studies\; is affected by sixteen chemicals including methylmercuric chloride, Rotenone, and Tunicamycin based on microarray and RNA-seq studies.
WBGene00017378	F11C7.6	Unassigned	Unassigned	Unassigned	F11C7.6 is an ortholog of human ISM2\; is predicted to encode a protein with the following domains: Thrombospondin type-1 (TSP1) repeat and Thrombospondin type-1 (TSP1) repeat superfamily.
WBGene00017415	F13A2.6	Pseudogene	Pseudogene	Pseudogene	F13A2.6 is affected by several genes including clk-1, sir-2.1, and isp-1 based on microarray studies\; is affected by methylmercury hydroxide based on RNA-seq studies.
WBGene00017445	F14B8.2	Transmembrane transport	Transmembrane transport: major facilitator	Transmembrane transport: major facilitator	sid-5 is involved in RNA interference and RNA transport\; localizes to the late endosome\; is expressed in the embryonic cell, the somatic cell, the somatic gonad, and the spermatheca.
WBGene00017532	F16H11.3	Transmembrane transport	Transmembrane transport: solute carrier	Transmembrane transport: solute carrier	ent-5 is an ortholog of human SLC29A1 (solute carrier family 29 member 1 (Augustine blood group)), SLC29A2 (solute carrier family 29 member 2), and SLC29A3 (solute carrier family 29 member 3)\; is predicted to have nucleoside transmembrane transporter activity.
WBGene00017541	F17E9.4	Unassigned	Unassigned	Unassigned: regulated by multiple stresses	F17E9.4 is enriched in dopaminergic neurons, the germ line, the hypodermis, and the intestine based on tiling array, RNA-seq, and microarray studies\; is affected by several genes including daf-2, let-7, and gld-1 based on microarray, tiling array, proteomic, and RNA-seq studies\; is affected by twelve chemicals including Heme, Ethanol, and 1-methylnicotinamide based on microarray and RNA-seq stu…
WBGene00017583	F19B10.1	Unassigned	Unassigned	Unassigned: regulated by multiple stresses	F19B10.1 is enriched in several tissues, including the Z1.p, the Z4.a, the muscle cell, the nervous system, and the reproductive system based on microarray, tiling array, and RNA-seq studies\; is affected by several genes including daf-2, glp-1, and dpy-10 based on microarray, RNA-seq, and tiling array studies\; is affected by six chemicals including hydrogen sulfide, Rotenone, and paraquat based…
WBGene00017705	F22E5.6	Transmembrane transport	Transmembrane transport: potassium channel	Transmembrane transport: potassium channel	F22E5.6 is an ortholog of human KCTD10 (potassium channel tetramerization domain containing 10), KCTD13, and TNFAIP1 (TNF alpha induced protein 1)\; human KCTD13 exhibits GTP-Rho binding activity and identical protein binding activity.
WBGene00017709	F22E5.11	Transmembrane transport	Transmembrane transport: potassium channel	Transmembrane transport: potassium channel	F22E5.11 is an ortholog of human KCTD10 (potassium channel tetramerization domain containing 10), KCTD13, and TNFAIP1 (TNF alpha induced protein 1)\; human KCTD13 exhibits GTP-Rho binding activity and identical protein binding activity.
WBGene00017822	F26D11.5	Stress response	Stress response: C-type Lectin	Stress response: C-type Lectin	clec-216 is predicted to have carbohydrate binding activity.
WBGene00017968	F32A5.2	Unassigned	Unassigned	Unassigned	skpo-3 is an ortholog of human PXDN (peroxidasin), LPO, and MPO\; is predicted to have heme binding activity and peroxidase activity.
WBGene00018031	F35B3.4	Unassigned	Unassigned	Unassigned: regulated by multiple stresses	F35B3.4 is enriched in the DA neuron, the hypodermis, and the intestine based on tiling array, RNA-seq, and microarray studies\; is affected by several genes including daf-16, daf-2, and glp-1 based on microarray, tiling array, and RNA-seq studies\; is affected by eighteen chemicals including Heme, hydrogen sulfide, and Nitric Oxide based on microarray and RNA-seq studies\; is predicted to encode…
WBGene00018102	F36H5.3	Unassigned	Unassigned	Unassigned: meprin-associated Traf homology domain	math-28 is enriched in dopaminergic neurons, the OLL, and the PVD based on microarray and tiling array studies\; is affected by several genes including daf-16, daf-2, and clk-1 based on microarray, tiling array, and RNA-seq studies\; is affected by four chemicals including Tunicamycin, Sodium Chloride, and dibromoacetic acid based on microarray and RNA-seq studies\; is predicted to encode a prote…
WBGene00018162	F38A5.5	Unassigned	Unassigned	Unassigned: regulated by multiple stresses	nspb-3 is enriched in GABAergic neurons based on RNA-seq studies\; is affected by several genes including daf-2, rrf-3, and clk-1 based on quantitative PCR, microarray, and RNA-seq studies\; is affected by thirteen chemicals including aldicarb, D-glucose, and Atrazine based on microarray and RNA-seq studies\; is predicted to encode a protein with the following domain: Protein of unknown function …
WBGene00018169	F38A5.12	Unassigned	Unassigned	Unassigned	nspb-2 is enriched in the pharynx based on RNA-seq studies\; is affected by several genes including daf-2, hsf-1, and clk-1 based on quantitative PCR, microarray, tiling array, and RNA-seq studies\; is affected by Ethanol, multi-walled carbon nanotube, and fluoranthene based on RNA-seq and microarray studies\; is predicted to encode a protein with the following domain: Protein of unknown function…
WBGene00018225	F40B5.1	Pseudogene	Pseudogene	Pseudogene	nep-14 is affected by several genes including daf-2, dpy-10, and hsf-1 based on microarray, tiling array, and RNA-seq studies\; is affected by ten chemicals including hydrogen sulfide, methylmercuric chloride, and Mercuric Chloride based on microarray and RNA-seq studies.
WBGene00018250	F40H3.2	Unassigned	Unassigned	Unassigned: regulated by multiple stresses	F40H3.2 is enriched in the Z1, the Z4, and the hypodermis based on tiling array and RNA-seq studies\; is affected by several genes including daf-16, daf-2, and glp-1 based on microarray and RNA-seq studies\; is affected by four chemicals including Tunicamycin, Humic Substances, and dafa#1 based on microarray studies.
WBGene00018345	F42C5.3	Unassigned	Unassigned	Unassigned: regulated by multiple stresses	F42C5.3 is enriched in several tissues, including the Z1.p, the Z4.a, the nervous system, the reproductive system, and the somatic gonad precursor based on tiling array and RNA-seq studies\; is affected by several genes including daf-2, daf-12, and hsf-1 based on microarray and RNA-seq studies\; is affected by seven chemicals including Nitric Oxide, methylmercuric chloride, and Mercuric Chloride …
WBGene00018380	F43C11.3	Unassigned	Unassigned	Unassigned: regulated by multiple stresses	decr-1.1 is enriched in the germ line and the hypodermis based on tiling array and RNA-seq studies\; is affected by several genes including daf-2, glp-1, and dpy-10 based on quantitative PCR, microarray, RNA-seq, and tiling array studies\; is affected by fourteen chemicals including Ethanol, methylmercury hydroxide, and methylmercuric chloride based on RNA-seq and microarray studies.
WBGene00018470	F45E4.5	Unassigned	Unassigned	Unassigned	F45E4.5 is enriched in the Z1, the Z4, and the hypodermis based on tiling array and RNA-seq studies\; is affected by several genes including daf-16, daf-2, and skn-1 based on microarray, tiling array, and RNA-seq studies\; is affected by nine chemicals including Neurotoxins, stavudine, and Zidovudine based on microarray and RNA-seq studies.
WBGene00018568	F47E1.4	Transmembrane transport	Transmembrane transport: solute carrier	Transmembrane transport: solute carrier	F47E1.4 is an ortholog of human SLCO3A1 (solute carrier organic anion transporter 3A1)\; is predicted to have transporter activity.
WBGene00018614	F48G7.2	Unassigned	Unassigned	Unassigned: ALS2cr12 domain	pals-31 is enriched in several tissues, including the Z1.p, the Z4.a, the male distal tip cell, the nervous system, and the somatic gonad precursor based on tiling array, RNA-seq, and microarray studies\; is affected by several genes including lin-4, lin-14, and hsf-1 based on microarray and RNA-seq studies\; is affected by five chemicals including Tunicamycin, Alovudine, and stavudine based on m…
WBGene00018616	F48G7.5	Unassigned	Unassigned	Unassigned: regulated by multiple stresses	F48G7.5 is enriched in the intestine based on tiling array, RNA-seq, and microarray studies\; is affected by several genes including daf-16, daf-2, and skn-1 based on microarray, tiling array, and RNA-seq studies\; is affected by fifteen chemicals including Heme, 1-methylnicotinamide, and Rotenone based on microarray and RNA-seq studies\; is predicted to encode a protein with the following domain…
WBGene00018619	F48G7.8	Unassigned	Unassigned	Unassigned	F48G7.8 is enriched in the intestine based on tiling array, RNA-seq, and microarray studies\; is affected by several genes including daf-16, daf-2, and daf-12 based on microarray, tiling array, and RNA-seq studies\; is affected by five chemicals including Heme, Chlorpyrifos, and Diazinon based on microarray studies\; is predicted to encode a protein with the following domain: ShKT domain.
WBGene00018621	F48G7.10	Signaling	Signaling: PKD	Signaling: PKD	F48G7.10 is predicted to have metal ion binding activity\; is expressed in the tail.
WBGene00018645	F49F1.5	Development	Development: apoptosis	Development: apoptosis	F49F1.5 is enriched in the OLL, the PVD, and the intestine based on tiling array, RNA-seq, and microarray studies\; is affected by several genes including daf-16, skn-1, and daf-12 based on microarray, tiling array, and RNA-seq studies\; is affected by seventeen chemicals including Heme, hydrogen sulfide, and Tunicamycin based on microarray and RNA-seq studies\; is predicted to encode a protein w…
WBGene00018662	F52C6.5	Pseudogene	Pseudogene	Pseudogene	math-30 is enriched in the NSM based on tiling array studies\; is affected by drh-3 and clk-1 based on RNA-seq and microarray studies\; is affected by methylmercuric chloride and Sirolimus based on microarray studies.
WBGene00018684	F52D2.1	Proteolysis proteasome	Proteolysis proteasome: E3	Proteolysis proteasome: E3: F box	fbxa-41 is affected by several genes including daf-16, clk-1, and isp-1 based on microarray, tiling array, and RNA-seq studies\; is affected by Tunicamycin and resveratrol based on microarray studies\; is predicted to encode a protein with the following domains: F-box domain, Domain of unknown function DUF38, Caenorhabditis species, and F-box-like domain superfamily.
WBGene00018696	F52E1.8	Lysosome	Lysosome: acid phosphatase	Lysosome: acid phosphatase	pho-6 is an ortholog of human ACP2 (acid phosphatase 2, lysosomal), ACP4 (acid phosphatase 4), and ACPP (acid phosphatase, prostate)\; human ACPP exhibits phosphatase activity and protein homodimerization activity.
WBGene00018788	F54A5.3	Unassigned	Unassigned	Unassigned	shc-1 is an ortholog of human SHC3 (SHC adaptor protein 3), SHC1 (SHC adaptor protein 1), and SHC2 (SHC adaptor protein 2)\; exhibits insulin-like growth factor receptor binding activity, mitogen-activated protein kinase kinase binding activity, and mitogen-activated protein kinase kinase kinase binding activity\; is involved in several processes, including positive regulation of axon regeneratio…
WBGene00018903	F55G1.7	Unassigned	Unassigned	Unassigned	F55G1.7 is enriched in the Z1, the Z4, the cephalic sheath cell, the germ line, and the intestine based on tiling array, RNA-seq, and microarray studies\; is affected by several genes including daf-2, pmk-1, and lin-35 based on microarray, tiling array, and RNA-seq studies\; is affected by four chemicals including Zidovudine, tert-Butylhydroperoxide, and Quercetin based on RNA-seq and microarray …
WBGene00019018	F57F10.1	Transmembrane transport	Transmembrane transport: anion	Transmembrane transport: anion	abts-3 is an ortholog of human SLC4A11 (solute carrier family 4 member 11)\; is predicted to have inorganic anion exchanger activity\; is expressed in the hypodermis and the nervous system.
WBGene00019054	F58F6.6	Transmembrane protein	Transmembrane protein: unassigned	Transmembrane protein: unassigned	F58F6.6 is affected by several genes including lin-35, lin-15B, and drh-3 based on microarray and RNA-seq studies\; is affected by resveratrol based on microarray studies\; is predicted to encode a protein with the following domain: Protein of unknown function DUF621.
WBGene00019152	H04M03.2	Unassigned	Unassigned	Unassigned: regulated by multiple stresses	nspb-6 is affected by several genes including daf-16, skn-1, and daf-12 based on tiling array, RNA-seq, and microarray studies\; is affected by ten chemicals including hydrogen sulfide, manganese chloride, and D-glucose based on microarray and RNA-seq studies\; is predicted to encode a protein with the following domain: Protein of unknown function DUF1459.
WBGene00019314	K02E7.10	Proteolysis general	Proteolysis general: aspartate	Proteolysis general: aspartate: cathepsin	K02E7.10 is an ortholog of human CTSO (cathepsin O)\; is predicted to have cysteine-type peptidase activity.
WBGene00019349	K02H11.6	Metabolism	Metabolism: unassigned	Metabolism: unassigned	trx-5 is an ortholog of human NXNL1 (nucleoredoxin like 1) and NXNL2 (nucleoredoxin like 2)\; is predicted to encode a protein with the following domains: Thioredoxin-like fold and Thioredoxin-like superfamily.
WBGene00019382	K04C2.5	Unassigned	Unassigned	Unassigned	K04C2.5 is enriched in the AFD and the hypodermis based on RNA-seq studies\; is affected by several genes including lin-4, lin-14, and clk-1 based on microarray, tiling array, and RNA-seq studies\; is affected by eight chemicals including aldicarb, multi-walled carbon nanotube, and Neurotoxins based on microarray and RNA-seq studies.
WBGene00019489	K07E1.1	Metabolism	Metabolism: unassigned	Metabolism: unassigned	K07E1.1 is an ortholog of human ADI1\; is predicted to have acireductone dioxygenase [iron(II)-requiring] activity.
WBGene00019576	K09E3.5	Unassigned	Unassigned	Unassigned: regulated by multiple stresses	K09E3.5 is enriched in the germ line based on RNA-seq studies\; is affected by several genes including sir-2.1, npr-1, and lin-15B based on microarray, tiling array, and RNA-seq studies\; is affected by ten chemicals including D-glucose, nanoparticle, and Zidovudine based on RNA-seq and microarray studies\; is predicted to encode a protein with the following domain: Protein LIN-8.
WBGene00019622	K10C2.7	Unassigned	Unassigned	Unassigned: regulated by multiple stresses	K10C2.7 is enriched in the NSM and the germ line based on RNA-seq and tiling array studies\; is affected by several genes including hsf-1, clk-1, and npr-1 based on microarray, tiling array, and RNA-seq studies\; is affected by five chemicals including 1-methylnicotinamide, Tunicamycin, and bisphenol A based on RNA-seq and microarray studies.
WBGene00019931	R07C12.1	Unassigned	Unassigned	Unassigned: regulated by multiple stresses	R07C12.1 is enriched in dopaminergic neurons and the DA neuron based on tiling array and microarray studies\; is affected by several genes including daf-16, daf-2, and glp-1 based on microarray, tiling array, and RNA-seq studies\; is affected by thirteen chemicals including Tunicamycin, levamisole, and procyanidin based on microarray and RNA-seq studies.
WBGene00019939	R07G3.2	Metabolism	Metabolism: lipid	Metabolism: lipid: lipase	lips-17 is predicted to have hydrolase activity.
WBGene00019971	R09A1.1	Non-coding RNA	Non-coding RNA: small RNA	Non-coding RNA: small RNA: argonaute	ergo-1 is an ortholog of human AGO1 (argonaute 1, RISC catalytic component), AGO4 (argonaute 4, RISC catalytic component), and AGO2 (argonaute 2, RISC catalytic component)\; exhibits DEAD\/H-box RNA helicase binding activity\; is involved in production of siRNA involved in RNA interference\; localizes to the cytoplasm.
WBGene00020219	T05A7.1	Unassigned	Unassigned	Unassigned: regulated by multiple stresses	T05A7.1 is enriched in dopaminergic neurons, the body wall musculature, the germ line, the hypodermis, and the muscle cell based on tiling array, RNA-seq, and microarray studies\; is affected by several genes including daf-2, gld-1, and hsf-1 based on microarray, proteomic, tiling array, and RNA-seq studies\; is affected by eleven chemicals including hydrogen sulfide, Rotenone, and manganese chlo…
WBGene00020227	T05A8.1	Unassigned	Unassigned	Unassigned: regulated by multiple stresses	T05A8.1 is enriched in the DA neuron, the VA neuron, and the hypodermis based on tiling array studies\; is affected by several genes including lin-35, pgl-1, and lin-15B based on microarray, tiling array, and RNA-seq studies\; is affected by five chemicals including aldicarb, methylmercuric chloride, and Atrazine based on microarray studies.
WBGene00020228	T05A8.2	Transmembrane protein	Transmembrane protein: unassigned	Transmembrane protein: unassigned	T05A8.2 is enriched in the body wall musculature based on microarray studies\; is affected by several genes including sir-2.1, pgl-1, and lin-15B based on microarray, tiling array, and RNA-seq studies\; is affected by methylmercuric chloride, multi-walled carbon nanotube, and Sirolimus based on microarray and RNA-seq studies.
WBGene00020234	T05A12.3	Unassigned	Unassigned	Unassigned	T05A12.3 is enriched in the germ line based on RNA-seq studies\; is affected by several genes including daf-2, emb-4, and tdp-1 based on RNA-seq and microarray studies\; is affected by D-glucose, stavudine, and Humic Substances based on RNA-seq and microarray studies.
WBGene00020326	T07H3.3	Stress response	Stress response: pathogen	Stress response: pathogen: unassigned	math-38 is involved in defense response to Gram-positive bacterium.
WBGene00020364	T08E11.8	Pseudogene	Pseudogene	Pseudogene	T08E11.8 is affected by several genes including daf-16, daf-2, and hsf-1 based on microarray, tiling array, and RNA-seq studies\; is affected by methylmercuric chloride, multi-walled carbon nanotube, and adsorbable organic bromine compound based on microarray and RNA-seq studies\; is predicted to encode a protein with the following domain: Domain of unknown function DUF38, Caenorhabditis species.
WBGene00020545	T17A3.9	Pseudogene	Pseudogene	Pseudogene	adbp-2 is affected by several genes including clk-1, nhr-25, and mir-34 based on tiling array and microarray studies.
WBGene00020546	T17A3.10	Transmembrane protein	Transmembrane protein: unassigned	Transmembrane protein: unassigned	zig-13 is enriched in the hypodermis based on RNA-seq studies\; is affected by several genes including let-60, clk-1, and dpy-7 based on microarray and RNA-seq studies\; is affected by five chemicals including Tunicamycin, tert-Butylhydroperoxide, and Quercetin based on microarray and RNA-seq studies\; is predicted to encode a protein with the following domains: Immunoglobulin-like fold and Immun…
WBGene00020613	T20D4.7	Unassigned	Unassigned	Unassigned	T20D4.7 is an ortholog of human NXNL1 (nucleoredoxin like 1) and NXNL2 (nucleoredoxin like 2)\; is predicted to encode a protein with the following domains: Thioredoxin-like fold and Thioredoxin-like superfamily.
WBGene00020638	T20H9.2	Proteolysis proteasome	Proteolysis proteasome: E3	Proteolysis proteasome: E3: F box	fbxa-43 is enriched in the AVA and the AVE based on tiling array studies\; is affected by several genes including age-1, sir-2.1, and pgl-1 based on microarray, tiling array, and RNA-seq studies\; is affected by hydrogen sulfide and Sirolimus based on microarray studies\; is predicted to encode a protein with the following domains: F-box domain and Domain of unknown function DUF38, Caenorhabditis…
WBGene00020639	T20H9.3	Proteolysis proteasome	Proteolysis proteasome: E3	Proteolysis proteasome: E3: F box	fbxa-71 is affected by several genes including elt-2, pgl-1, and lin-15B based on microarray, tiling array, and RNA-seq studies\; is affected by resveratrol based on microarray studies\; is predicted to encode a protein with the following domain: Domain of unknown function DUF38, Caenorhabditis species.
WBGene00020720	T23B12.5	Extracellular material	Extracellular material: matrix	Extracellular material: matrix	T23B12.5 is an ortholog of human PGAP2\; is predicted to encode a protein with the following domain: Frag1\/DRAM\/Sfk1.
WBGene00020778	T24E12.11	Unassigned	Unassigned	Unassigned: regulated by multiple stresses	T24E12.11 is enriched in the Z1.p, the Z4.a, the reproductive system, and the somatic gonad precursor based on RNA-seq studies\; is affected by several genes including daf-2, dpy-10, and elt-2 based on microarray, tiling array, and RNA-seq studies\; is affected by seven chemicals including Rotenone, stavudine, and Diazinon based on RNA-seq and microarray studies.
WBGene00020786	T25B2.2	Unassigned	Unassigned	Unassigned: regulated by multiple stresses	T25B2.2 is affected by several genes including daf-2, glp-1, and daf-12 based on tiling array, RNA-seq, and microarray studies\; is affected by ten chemicals including aldicarb, Ethanol, and Rotenone based on microarray and RNA-seq studies.
WBGene00020806	T25F10.3	Transmembrane protein	Transmembrane protein: unassigned	Transmembrane protein: unassigned	T25F10.3 is an ortholog of human GAS6 (growth arrest specific 6), MEGF10 (multiple EGF like domains 10), and MEGF11\; human GAS6 exhibits several functions, including molecular adaptor activity, molecular function regulator, and phosphatidylserine binding activity.
WBGene00020875	T28A11.13	Metabolism	Metabolism: unassigned	Metabolism: unassigned	T28A11.13 is an ortholog of human NXNL1 (nucleoredoxin like 1) and NXNL2 (nucleoredoxin like 2)\; is predicted to encode a protein with the following domains: Thioredoxin-like fold and Thioredoxin-like superfamily.
WBGene00020995	W03F8.6	Unassigned	Unassigned	Unassigned: membrane spanning domain	W03F8.6 is expressed in the pharynx.
WBGene00021005	W03F11.1	Extracellular material	Extracellular material: PGI	Extracellular material: PGI	ule-1 is predicted to have chitin binding activity.
WBGene00021013	W03G1.8	Unassigned	Unassigned	Unassigned	W03G1.8 is affected by several genes including sir-2.1, pgl-1, and glh-1 based on tiling array, microarray, and RNA-seq studies\; is affected by Atrazine based on microarray studies.
WBGene00021081	W08A12.4	Stress response	Stress response: heavy metal	Stress response: heavy metal	pals-33 is enriched in the alimentary system, the body wall muscle cell, the digestive tract, the excretory cell, and the nervous system based on tiling array and microarray studies\; is affected by several genes including daf-16, daf-2, and glp-1 based on microarray, tiling array, and RNA-seq studies\; is affected by seven chemicals including tryptophan, Mercuric Chloride, and multi-walled carbo…
WBGene00021083	W08E12.2	Unassigned	Unassigned	Unassigned: regulated by multiple stresses	W08E12.2 is enriched in the DA neuron, the NSM, and the male based on tiling array and microarray studies\; is affected by several genes including daf-16, daf-2, and daf-12 based on microarray, tiling array, and RNA-seq studies\; is affected by thirteen chemicals including 1-methylnicotinamide, methylmercuric chloride, and Tunicamycin based on RNA-seq and microarray studies.
WBGene00021084	W08E12.3	Unassigned	Unassigned	Unassigned: regulated by multiple stresses	W08E12.3 is enriched in several tissues, including the muscular system, the nervous system, and the pharynx based on microarray and Chronogram studies\; is affected by several genes including daf-16, daf-2, and skn-1 based on microarray, tiling array, and RNA-seq studies\; is affected by nine chemicals including Heme, Neurotoxins, and sesamin based on microarray and RNA-seq studies.
WBGene00021085	W08E12.4	Unassigned	Unassigned	Unassigned	W08E12.4 is enriched in the DA neuron based on microarray studies\; is affected by several genes including daf-16, skn-1, and daf-12 based on microarray and RNA-seq studies\; is affected by six chemicals including Neurotoxins, Sodium Chloride, and Heme based on microarray and RNA-seq studies.
WBGene00021086	W08E12.5	Unassigned	Unassigned	Unassigned	W08E12.5 is enriched in the DA neuron, the intestine, the male, and the pharynx based on microarray, Chronogram, and RNA-seq studies\; is affected by several genes including dpy-10, clk-1, and eat-2 based on microarray and RNA-seq studies\; is affected by six chemicals including Neurotoxins, Heme, and Atrazine based on microarray studies.
WBGene00021094	W08F4.5	Unassigned	Unassigned	Unassigned	W08F4.5 is enriched in the hypodermis based on tiling array studies\; is affected by several genes including daf-16, daf-2, and daf-12 based on RNA-seq and microarray studies\; is affected by multi-walled carbon nanotube based on RNA-seq studies.
WBGene00021122	W09G12.8	Unassigned	Unassigned	Unassigned	W09G12.8 is affected by several genes including clk-1, pgl-1, and glh-1 based on tiling array, RNA-seq, and microarray studies\; is affected by Mercuric Chloride and Sirolimus based on microarray studies\; is predicted to encode a protein with the following domains: Peptide N glycanase, PAW domain and Galactose-binding-like domain superfamily.
WBGene00021156	Y4C6B.2	Transmembrane transport	Transmembrane transport: amino acid	Transmembrane transport: amino acid	Y4C6B.2 is enriched in the hypodermis and the nervous system based on tiling array, RNA-seq, and microarray studies\; is affected by several genes including daf-16, daf-2, and daf-12 based on tiling array, RNA-seq, and microarray studies\; is affected by six chemicals including hydrogen sulfide, Mercuric Chloride, and Rotenone based on microarray and RNA-seq studies\; is predicted to encode a pro…
WBGene00021176	Y9C9A.1	Unassigned	Unassigned	Unassigned	Y9C9A.1 is an ortholog of human VMO1\; is predicted to encode a protein with the following domains: Vitelline membrane outer layer protein I (VOMI) and Vitelline membrane outer layer protein I (VOMI) superfamily.
WBGene00021179	Y9C9A.12	Proteolysis proteasome	Proteolysis proteasome: E3	Proteolysis proteasome: E3: F box	fbxa-86 is affected by several genes including clk-1, lin-35, and bar-1 based on microarray and RNA-seq studies\; is affected by methylmercuric chloride, Mercuric Chloride, and Atrazine based on microarray studies\; is predicted to encode a protein with the following domains: F-box domain, Domain of unknown function DUF38, Caenorhabditis species, and Leucine-rich repeat domain superfamily.
WBGene00021197	Y17G9A.4	Transmembrane protein	Transmembrane protein: unassigned	Transmembrane protein: unassigned	Y17G9A.4 is affected by several genes including skn-1, clk-1, and pmk-1 based on microarray, tiling array, and RNA-seq studies\; is affected by six chemicals including Rotenone, Tunicamycin, and multi-walled carbon nanotube based on RNA-seq and microarray studies\; is predicted to encode a protein with the following domain: Protein of unknown function DUF684.
WBGene00021263	Y22D7AR.10	Unassigned	Unassigned	Unassigned: regulated by multiple stresses	Y22D7AR.10 is enriched in the arcade cell, the germ line, the intestine, and the pharyngeal-intestinal valve cell based on proteomic, Chronogram, and RNA-seq studies\; is affected by several genes including daf-16, daf-2, and glp-1 based on microarray, RNA-seq, and tiling array studies\; is affected by ten chemicals including aldicarb, hydrogen sulfide, and Ethanol based on microarray and RNA-seq…
WBGene00021498	NA	NA	NA	NA	NA
WBGene00021654	Y47G7B.2	Transmembrane protein	Transmembrane protein: unassigned	Transmembrane protein: unassigned	Y47G7B.2 is enriched in several tissues, including the Z1.p, the Z4.a, the nervous system, the reproductive system, and the somatic gonad precursor based on tiling array, RNA-seq, and microarray studies\; is affected by several genes including daf-2, hsf-1, and clk-1 based on microarray, tiling array, and RNA-seq studies\; is affected by six chemicals including stavudine, Cisplatin, and Atrazine …
WBGene00021741	Y50D4B.2	Metabolism	Metabolism: unassigned	Metabolism: unassigned	Y50D4B.2 is an ortholog of human SCCPDH.
WBGene00021743	Y50D4B.4	Transmembrane protein	Transmembrane protein: unassigned	Transmembrane protein: unassigned	Y50D4B.4 is enriched in the OLL, the PVD, the cephalic sheath cell, and the hypodermis based on microarray and tiling array studies\; is affected by several genes including daf-16, daf-2, and daf-12 based on microarray, proteomic, and RNA-seq studies\; is affected by fourteen chemicals including Rotenone, Tunicamycin, and manganese chloride based on RNA-seq, microarray, and proteomic studies\; is…
WBGene00021744	Y50D4B.5	Stress response	Stress response: C-type Lectin	Stress response: C-type Lectin	clec-203 is predicted to have carbohydrate binding activity.
WBGene00021745	Y50D4B.6	Signaling	Signaling: Y kinase	Signaling: Y kinase	Y50D4B.6 is an ortholog of human FGFR4 (fibroblast growth factor receptor 4)\; is predicted to have protein tyrosine kinase activity.
WBGene00021746	Y50D4B.7	Pseudogene	Pseudogene	Pseudogene	Y50D4B.7 is affected by several genes including clk-1, elt-2, and pgl-1 based on microarray and RNA-seq studies\; is affected by resveratrol based on microarray studies.
WBGene00021772	Y51H7BM.1	Unassigned	Unassigned	Unassigned: meprin-associated Traf homology domain	math-45 is enriched in the intestine based on tiling array and RNA-seq studies\; is affected by several genes including daf-2, skn-1, and hsf-1 based on microarray, tiling array, and RNA-seq studies\; is affected by five chemicals including Rotenone, Mianserin, and D-glucose based on RNA-seq and microarray studies\; is predicted to encode a protein with the following domains: MATH\/TRAF domain an…
WBGene00021876	Y54G2A.11	Unassigned	Unassigned	Unassigned: membrane spanning domain	Y54G2A.11 is enriched in the body wall musculature, the hypodermis, the intestine, and the ventral nerve cord based on Chronogram, tiling array, and microarray studies\; is affected by several genes including daf-2, glp-1, and daf-12 based on microarray, tiling array, and RNA-seq studies\; is affected by thirteen chemicals including Heme, 1-methylnicotinamide, and Rotenone based on microarray and…
WBGene00021978	Y58A7A.4	Unassigned	Unassigned	Unassigned	Y58A7A.4 is expressed in head neurons and the intestine.
WBGene00021979	Y58A7A.5	Unassigned	Unassigned	Unassigned: regulated by multiple stresses	Y58A7A.5 is enriched in the RID and the coelomocyte based on tiling array and RNA-seq studies\; is affected by several genes including daf-16, daf-2, and age-1 based on microarray, tiling array, and RNA-seq studies\; is affected by eighteen chemicals including Nitric Oxide, methylmercury hydroxide, and methylmercuric chloride based on RNA-seq and microarray studies.
WBGene00021994	Y59E9AL.4	Transmembrane transport	Transmembrane transport: solute carrier	Transmembrane transport: solute carrier	Y59E9AL.4 is an ortholog of human SLC23A1 (solute carrier family 23 member 1), SLC23A2 (solute carrier family 23 member 2), and SLC23A3 (solute carrier family 23 member 3)\; is predicted to have transmembrane transporter activity.
WBGene00022069	Y67D8C.5	Proteolysis proteasome	Proteolysis proteasome: E3	Proteolysis proteasome: E3: HECT	eel-1 is an ortholog of human HUWE1 (HECT, UBA and WWE domain containing 1, E3 ubiquitin protein ligase)\; is predicted to have ubiquitin-protein transferase activity\; is involved in several processes, including asymmetric protein localization involved in cell fate determination, hemidesmosome assembly, and negative regulation of Wnt signaling pathway\; is expressed in several tissues, including…
WBGene00022181	Y71H2AM.16	Lysosome	Lysosome: acid phosphatase	Lysosome: acid phosphatase	pho-9 is an ortholog of human ACP2 (acid phosphatase 2, lysosomal), ACP4 (acid phosphatase 4), and ACPP (acid phosphatase, prostate)\; human ACPP exhibits phosphatase activity and protein homodimerization activity.
WBGene00022189	Y71H2AR.2	Proteolysis general	Proteolysis general: cysteine	Proteolysis general: cysteine: cathepsin	Y71H2AR.2 is an ortholog of human CTSO (cathepsin O)\; is predicted to have cysteine-type peptidase activity.
WBGene00022282	Y74C10AR.2	Unassigned	Unassigned	Unassigned	Y74C10AR.2 is enriched in the male based on RNA-seq and microarray studies\; is affected by several genes including daf-2, eat-2, and fog-2 based on microarray and RNA-seq studies\; is affected by adsorbable organic bromine compound, allantoin, and Sirolimus based on microarray studies.
WBGene00022313	Y77E11A.12	Transmembrane protein	Transmembrane protein: unassigned	Transmembrane protein: unassigned	Y77E11A.12 is an ortholog of human GRAMD4 (GRAM domain containing 4)\; is expressed in the body wall musculature\; is predicted to encode a protein with the following domain: GRAM domain.
WBGene00022375	Y94H6A.2	Unassigned	Unassigned	Unassigned	Y94H6A.2 is affected by several genes including daf-16, glp-1, and eat-2 based on microarray, tiling array, and RNA-seq studies\; is affected by four chemicals including Tunicamycin, 4-bromodiphenyl ether, and Atrazine based on microarray studies\; is predicted to encode a protein with the following domain: Protein of unknown function DUF684.
WBGene00022477	Y119D3A.2	Proteolysis proteasome	Proteolysis proteasome: E3	Proteolysis proteasome: E3: F box	fbxa-28 is affected by rsr-2 based on tiling array studies\; is predicted to encode a protein with the following domains: F-box domain, Domain of unknown function DUF38, Caenorhabditis species, and F-box-like domain superfamily.
WBGene00022478	Y119D3A.3	Proteolysis proteasome	Proteolysis proteasome: E3	Proteolysis proteasome: E3: F box	fbxa-35 is enriched in the PLM and the muscle cell based on RNA-seq studies\; is affected by several genes including clk-1, lin-35, and dpy-7 based on microarray, tiling array, and RNA-seq studies\; is affected by four chemicals including methylmercuric chloride, multi-walled carbon nanotube, and Sodium Chloride based on microarray and RNA-seq studies\; is predicted to encode a protein with the f…
WBGene00022479	Y119D3A.4	Proteolysis proteasome	Proteolysis proteasome: E3	Proteolysis proteasome: E3: F box	fbxa-36 is enriched in the AVA based on tiling array studies\; is affected by several genes including daf-2, eat-2, and lin-35 based on microarray, tiling array, and RNA-seq studies\; is affected by four chemicals including methylmercuric chloride, Sodium Chloride, and Microcystin-LR based on microarray and RNA-seq studies\; is predicted to encode a protein with the following domains: F-box domai…
WBGene00022508	ZC53.1	Unassigned	Unassigned	Unassigned	ZC53.1 is enriched in the germ line based on RNA-seq studies\; is affected by several genes including daf-2, dpy-10, and clk-1 based on microarray and RNA-seq studies\; is affected by nine chemicals including bisphenol A, Alovudine, and stavudine based on RNA-seq and microarray studies.
WBGene00022545	ZC196.1	Pseudogene	Pseudogene	Pseudogene	ZC196.1 is enriched in the OLL and the PVD based on microarray studies\; is affected by several genes including daf-16, daf-2, and age-1 based on microarray, tiling array, and RNA-seq studies\; is affected by stavudine and Colistin based on RNA-seq and microarray studies.
WBGene00022546	ZC196.2	Unassigned	Unassigned	Unassigned	ZC196.2 is an ortholog of human MOSPD3, VAPA, and VAPB\; human VAPB exhibits several functions, including FFAT motif binding activity, protein dimerization activity, and tubulin binding activity.
WBGene00022547	ZC196.3	Unassigned	Unassigned	Unassigned	ZC196.3 is affected by several genes including daf-16, daf-12, and clk-1 based on microarray and RNA-seq studies\; is affected by methylmercuric chloride, Mercuric Chloride, and Sirolimus based on microarray studies\; is predicted to encode a protein with the following domain: Protein of unknown function DUF713.
WBGene00022548	ZC196.4	Unassigned	Unassigned	Unassigned	ZC196.4 is enriched in the coelomocyte, the hypodermis, the intestine, and the ventral nerve cord based on tiling array and RNA-seq studies\; is affected by several genes including glp-1, clk-1, and eat-2 based on microarray, tiling array, and RNA-seq studies\; is affected by Mercuric Chloride and Colistin based on microarray studies\; is predicted to encode a protein with the following domain: P…
WBGene00022550	ZC196.6	Stress response	Stress response: heavy metal	Stress response: heavy metal	droe-8 is enriched in the muscular system and the nervous system based on tiling array, RNA-seq, and microarray studies\; is affected by several genes including lin-4, lin-14, and hsf-1 based on microarray, tiling array, and RNA-seq studies\; is affected by six chemicals including methylmercuric chloride, Mercuric Chloride, and procyanidin based on microarray studies.
WBGene00022552	ZC196.9	Transmembrane protein	Transmembrane protein: unassigned	Transmembrane protein: unassigned	ZC196.9 is affected by several genes including daf-16, daf-2, and lin-35 based on microarray and RNA-seq studies\; is affected by Chlorpyrifos, Diazinon, and Sirolimus based on microarray studies\; is predicted to encode a protein with the following domain: Protein of unknown function DUF621.
WBGene00022565	ZC239.2	Transmembrane transport	Transmembrane transport: potassium channel	Transmembrane transport: potassium channel	ZC239.2 is an ortholog of human KCTD13, KCNRG, and KCTD10 (potassium channel tetramerization domain containing 10)\; human KCTD13 exhibits GTP-Rho binding activity and identical protein binding activity.
WBGene00022667	ZK154.5	Unassigned	Unassigned	Unassigned: regulated by multiple stresses	ZK154.5 is enriched in the amphid sensillum, the germ line, the intestine, and the nervous system based on tiling array and RNA-seq studies\; is affected by several genes including daf-2, sir-2.1, and lin-35 based on microarray, tiling array, and RNA-seq studies\; is affected by seven chemicals including D-glucose, Alovudine, and Zidovudine based on RNA-seq and microarray studies.
WBGene00022690	ZK250.7	Unassigned	Unassigned	Unassigned: meprin-associated Traf homology domain	math-49 is enriched in the NSM based on tiling array studies\; is affected by several genes including daf-12, pgl-1, and lin-15B based on microarray, tiling array, and RNA-seq studies\; is affected by five chemicals including multi-walled carbon nanotube, Alovudine, and Atrazine based on RNA-seq and microarray studies\; is predicted to encode a protein with the following domains: MATH\/TRAF domai…
WBGene00022691	ZK250.8	Pseudogene	Pseudogene	Pseudogene	math-50 is affected by several genes including daf-16, hsf-1, and lin-35 based on microarray and RNA-seq studies\; is affected by Chlorpyrifos based on microarray studies\; is predicted to encode a protein with the following domains: MATH\/TRAF domain and TRAF-like.
WBGene00022820	ZK813.1	Unassigned	Unassigned	Unassigned: regulated by multiple stresses	ZK813.1 is enriched in the muscle cell based on microarray studies\; is affected by several genes including daf-2, dpy-10, and hsf-1 based on microarray and RNA-seq studies\; is affected by sixteen chemicals including Lithium Chloride, Heme, and Ethanol based on microarray and RNA-seq studies\; is predicted to encode a protein with the following domain: Chorion 2.
WBGene00022821	ZK813.2	Unassigned	Unassigned	Unassigned: regulated by multiple stresses	ZK813.2 is affected by several genes including daf-16, daf-2, and age-1 based on microarray, RNA-seq, and tiling array studies\; is affected by eleven chemicals including Ethanol, methylmercuric chloride, and Rotenone based on RNA-seq and microarray studies.
WBGene00022822	ZK813.3	Unassigned	Unassigned	Unassigned	ZK813.3 is expressed in the spermatheca\; is predicted to encode a protein with the following domain: Chorion 2.
WBGene00022824	ZK813.5	Transmembrane protein	Transmembrane protein: seven transmembrane receptor	Transmembrane protein: seven transmembrane receptor: unassigned	ZK813.5 is predicted to have G protein-coupled receptor activity.
WBGene00023420	C26D10.7	Transmembrane protein	Transmembrane protein: unassigned	Transmembrane protein: unassigned	C26D10.7 is affected by several genes including daf-16, daf-12, and eat-2 based on tiling array and RNA-seq studies\; is affected by five chemicals including methylmercuric chloride, multi-walled carbon nanotube, and dafa#1 based on microarray and RNA-seq studies\; is predicted to encode a protein with the following domain: Cell-cell fusogen EFF\/AFF.
WBGene00023483	Y75B8A.39	Unassigned	Unassigned	Unassigned: regulated by multiple stresses	Y75B8A.39 is enriched in the alimentary system, the digestive tract, and the nervous system based on microarray and tiling array studies\; is affected by several genes including hsf-1, elt-2, and npr-1 based on RNA-seq and microarray studies\; is affected by eight chemicals including methylmercury hydroxide, multi-walled carbon nanotube, and Sodium Chloride based on RNA-seq and microarray studies.
WBGene00044085	Y105C5B.30	Pseudogene	Pseudogene	Pseudogene	N.A.
WBGene00044151	W04G3.12	Unassigned	Unassigned	Unassigned	W04G3.12 is enriched in the PLM and the body wall muscle cell based on tiling array and RNA-seq studies\; is affected by several genes including daf-16, dpy-21, and mir-34 based on RNA-seq and microarray studies\; is affected by multi-walled carbon nanotube based on RNA-seq studies.
WBGene00044181	F09C6.11	Unassigned	Unassigned	Unassigned	F09C6.11 is enriched in the pharyngeal muscle cell based on tiling array studies\; is affected by several genes including dpy-21, hpl-2, and drh-3 based on tiling array, RNA-seq, and microarray studies\; is affected by tryptophan and multi-walled carbon nanotube based on microarray and RNA-seq studies.
WBGene00044182	F09C6.12	Unassigned	Unassigned	Unassigned	F09C6.12 is enriched in dopaminergic neurons based on tiling array studies\; is affected by several genes including daf-16, daf-12, and elt-2 based on RNA-seq and microarray studies\; is affected by multi-walled carbon nanotube based on RNA-seq studies.
WBGene00044183	F09C6.13	Unassigned	Unassigned	Unassigned	F09C6.13 is enriched in the excretory cell, the germ line, the muscle cell, and the pharynx based on tiling array and RNA-seq studies\; is affected by several genes including glp-1, pgl-1, and bar-1 based on tiling array, microarray, and RNA-seq studies\; is affected by five chemicals including tryptophan, Tunicamycin, and sodium arsenite based on microarray and RNA-seq studies.
WBGene00044195	F49A5.10	Unassigned	Unassigned	Unassigned	F49A5.10 is enriched in the NSM based on tiling array studies\; is affected by hpl-2 based on tiling array studies\; is affected by dibromoacetic acid, dafa#1, and adsorbable organic bromine compound based on microarray studies.
WBGene00044206	T26H5.9	Unassigned	Unassigned	Unassigned: regulated by multiple stresses	T26H5.9 is enriched in the alimentary system, the digestive tract, the muscular system, and the nervous system based on tiling array and RNA-seq studies\; is affected by several genes including daf-16, daf-2, and glp-1 based on RNA-seq and microarray studies\; is affected by sixteen chemicals including methylmercury hydroxide, 1-methylnicotinamide, and Rotenone based on RNA-seq and microarray stu…
WBGene00044237	C17H1.10	Unassigned	Unassigned	Unassigned: ALS2cr12 domain	pals-9 is enriched in the PLM and the cephalic sheath cell based on tiling array and RNA-seq studies\; is affected by several genes including hsf-1, clk-1, and elt-2 based on microarray and RNA-seq studies\; is predicted to encode a protein with the following domain: Amyotrophic lateral sclerosis 2 chromosomal region candidate gene 12 protein.
WBGene00044278	F09C6.14	Unassigned	Unassigned	Unassigned	F09C6.14 is affected by several genes including daf-2, clk-1, and drh-3 based on tiling array, microarray, and RNA-seq studies.
WBGene00044319	W06E11.5	Transmembrane protein	Transmembrane protein: unassigned	Transmembrane protein: unassigned	tag-266 is an ortholog of human CHIC1 (cysteine rich hydrophobic domain 1) and CHIC2\; is predicted to encode a protein with the following domain: Golgin subfamily A member 7\/ERF4.
WBGene00044347	Y71G12B.30	Signaling	Signaling: phosphatase	Signaling: phosphatase: unassigned	Y71G12B.30 is an ortholog of human PPP1CB (protein phosphatase 1 catalytic subunit beta)\; is predicted to have phosphoprotein phosphatase activity.
WBGene00044379	F40H7.12	Unassigned	Unassigned	Unassigned	F40H7.12 is enriched in several tissues, including the Z1.p, the Z4.a, the hypodermis, the male distal tip cell, and the nervous system based on tiling array and RNA-seq studies\; is affected by several genes including daf-16, daf-12, and elt-2 based on tiling array, microarray, and RNA-seq studies\; is affected by seven chemicals including Tunicamycin, multi-walled carbon nanotube, and stavudine…
WBGene00044427	F56A6.5	Unassigned	Unassigned	Unassigned	F56A6.5 is enriched in the pharynx based on RNA-seq and tiling array studies\; is affected by multi-walled carbon nanotube based on RNA-seq studies\; is predicted to encode a protein with the following domains: Zinc finger, RING-type and Zinc finger, RING\/FYVE\/PHD-type.
WBGene00044489	Y54G2A.46	Unassigned	Unassigned	Unassigned	pudl-1 is expressed in head neurons and the hyp7 syncytium.
WBGene00044490	Y54G2A.47	Unassigned	Unassigned	Unassigned	pudl-2 is expressed in the hyp7 syncytium and the pm5.
WBGene00044491	Y54G2A.48	Unassigned	Unassigned	Unassigned	Y54G2A.48 is enriched in the DA neuron, the VA neuron, and the body wall muscle cell based on tiling array studies\; is affected by several genes including daf-2, daf-12, and clk-1 based on tiling array, microarray, and RNA-seq studies\; is affected by multi-walled carbon nanotube, Cisplatin, and Colistin based on RNA-seq and microarray studies\; is predicted to encode a protein with the followin…
WBGene00044521	Y5H2A.4	Unassigned	Unassigned	Unassigned	Y5H2A.4 is enriched in the DA neuron, the VA neuron, the body wall muscle cell, and the hypodermis based on tiling array studies\; is affected by several genes including clk-1, pmk-1, and aak-2 based on tiling array, RNA-seq, and microarray studies\; is affected by hydrogen sulfide, dafa#1, and adsorbable organic bromine compound based on microarray studies.
WBGene00044535	K11D12.13	Proteolysis general	Proteolysis general: inhibitor	Proteolysis general: inhibitor: serine	K11D12.13 is predicted to have serine-type endopeptidase inhibitor activity.
WBGene00044665	F59A6.12	Unassigned	Unassigned	Unassigned	F59A6.12 is enriched in the germ line based on RNA-seq studies\; is affected by several genes including daf-16, daf-2, and daf-12 based on tiling array, RNA-seq, and microarray studies\; is affected by hydrogen sulfide, Zidovudine, and Triclosan based on microarray and RNA-seq studies.
WBGene00044708	C17H1.13	Unassigned	Unassigned	Unassigned: ALS2cr12 domain	pals-11 is affected by several genes including rrf-3, elt-2, and sir-2.1 based on microarray, tiling array, and RNA-seq studies\; is affected by resveratrol and Sirolimus based on microarray studies.
WBGene00044709	C17H1.14	Unassigned	Unassigned	Unassigned: ALS2cr12 domain	pals-12 is affected by several genes including hsf-1, clk-1, and elt-2 based on microarray and RNA-seq studies\; is affected by tetrabromobisphenol A based on microarray studies\; is predicted to encode a protein with the following domain: Amyotrophic lateral sclerosis 2 chromosomal region candidate gene 12 protein.
WBGene00044760	Y71H2AM.25	Proteolysis general	Proteolysis general: cysteine	Proteolysis general: cysteine: cathepsin	Y71H2AM.25 is an ortholog of human CTSO (cathepsin O)\; is predicted to have cysteine-type peptidase activity.
WBGene00044773	C08A9.10	Unassigned	Unassigned	Unassigned: regulated by multiple stresses	C08A9.10 is enriched in the germ line based on RNA-seq studies\; is affected by several genes including daf-2, clk-1, and npr-1 based on tiling array, RNA-seq, and microarray studies\; is affected by five chemicals including Ethanol, 1-methylnicotinamide, and Rotenone based on RNA-seq and microarray studies\; is predicted to encode a protein with the following domain: Chromadorea ALT.
WBGene00044783	T26H5.10	Unassigned	Unassigned	Unassigned	T26H5.10 is enriched in GABAergic neurons, the OLL, the PVD, the intestine, and the ventral nerve cord based on tiling array studies\; is affected by several genes including daf-2, hsf-1, and clk-1 based on tiling array, RNA-seq, and microarray studies\; is affected by six chemicals including Tunicamycin, stavudine, and Zidovudine based on microarray and RNA-seq studies.
WBGene00044787	C54D10.12	Pseudogene	Pseudogene	Pseudogene	pals-36 is enriched in the intestine based on RNA-seq studies\; is affected by several genes including daf-16, hsf-1, and clk-1 based on microarray and RNA-seq studies.
WBGene00044801	ZC262.9	Transmembrane protein	Transmembrane protein: unassigned	Transmembrane protein: unassigned	ZC262.9 is affected by several genes including clk-1, bar-1, and lem-2 based on RNA-seq, microarray, and tiling array studies\; is affected by methylmercury hydroxide based on RNA-seq studies\; is predicted to encode a protein with the following domain: Tight junction protein, claudin-like.
WBGene00044802	ZC262.10	Unassigned	Unassigned	Unassigned	ZC262.10 is affected by emr-1 and lem-2 based on RNA-seq studies\; is affected by methylmercury hydroxide based on RNA-seq studies\; is predicted to encode a protein with the following domain: Tight junction protein, claudin-like.
WBGene00044804	ZK938.8	Pseudogene	Pseudogene	Pseudogene	ZK938.8 is affected by daf-16 based on RNA-seq studies.
WBGene00044807	T19H5.6	Extracellular material	Extracellular material: chitinase	Extracellular material: chitinase	T19H5.6 is predicted to have chitin binding activity.
WBGene00045048	D1007.19	Unassigned	Unassigned	Unassigned	D1007.19 is enriched in the intestine and the nervous system based on tiling array, RNA-seq, and microarray studies\; is affected by several genes including glp-1, daf-12, and hsf-1 based on tiling array, RNA-seq, and microarray studies\; is affected by Alovudine and Sodium Chloride based on RNA-seq studies.
WBGene00045058	Y71A12B.17	Transmembrane protein	Transmembrane protein: unassigned	Transmembrane protein: unassigned	gadr-5 is an ortholog of human ZYG11A (zyg-11 A, cell cycle regulator) and ZYG11B (zyg-11 B, cell cycle regulator)\; is predicted to encode a protein with the following domain: Leucine-rich repeat domain superfamily.
WBGene00045261	H29C22.1	Unassigned	Unassigned	Unassigned: regulated by multiple stresses	H29C22.1 is enriched in dopaminergic neurons, the cephalic sheath cell, the germ line, and the hypodermis based on tiling array and RNA-seq studies\; is affected by several genes including daf-2, glp-1, and skn-1 based on tiling array, RNA-seq, and microarray studies\; is affected by seven chemicals including 1-methylnicotinamide, Rotenone, and D-glucose based on RNA-seq and microarray studies.
WBGene00045265	K10C2.8	Unassigned	Unassigned	Unassigned	K10C2.8 is enriched in the NSM and the germ line based on RNA-seq and tiling array studies\; is affected by several genes including daf-16, daf-2, and hsf-1 based on RNA-seq and microarray studies\; is affected by five chemicals including Ethanol, Tunicamycin, and D-glucose based on RNA-seq and microarray studies.
WBGene00045268	H01M10.3	Unassigned	Unassigned	Unassigned: TransThyretin-Related family domain	ttr-42 is enriched in the cephalic sheath cell and the germ line based on tiling array and RNA-seq studies\; is affected by several genes including daf-2, hsf-1, and eat-2 based on RNA-seq and microarray studies\; is affected by four chemicals including Rotenone, D-glucose, and Zidovudine based on RNA-seq and microarray studies\; is predicted to encode a protein with the following domain: Transth…
WBGene00045338	M01B2.13	Unassigned	Unassigned	Unassigned	M01B2.13 is an ortholog of human PHYHIP and PHYHIPL (phytanoyl-CoA 2-hydroxylase interacting protein like).
WBGene00045393	F26D11.13	Unassigned	Unassigned	Unassigned: regulated by multiple stresses	F26D11.13 is enriched in the DA neuron, the VA neuron, the body wall muscle cell, the coelomocyte, and the intestine based on tiling array and microarray studies\; is affected by several genes including daf-12, hsf-1, and clk-1 based on tiling array, microarray, and RNA-seq studies\; is affected by Cadmium and Sirolimus based on microarray studies.
WBGene00045394	ZK813.7	Unassigned	Unassigned	Unassigned: regulated by multiple stresses	ZK813.7 is enriched in dopaminergic neurons, the cephalic sheath cell, and the hypodermis based on tiling array and RNA-seq studies\; is affected by several genes including glp-1, dpy-10, and hsf-1 based on RNA-seq, tiling array, and microarray studies\; is affected by five chemicals including Ethanol, Rotenone, and Heme based on RNA-seq and microarray studies.
WBGene00045401	T26F2.3	mRNA functions	mRNA functions: processing	mRNA functions: processing: decapping	eol-1 is predicted to have 5'-3' exonuclease activity, RNA pyrophosphohydrolase activity, and mRNA binding activity\; is involved in regulation of olfactory learning\; is expressed in the head, the nervous system, and the reproductive system.
WBGene00045411	C25F9.11	Unassigned	Unassigned	Unassigned	C25F9.11 is enriched in dopaminergic neurons, the OLL, and the PVD based on tiling array studies\; is affected by several genes including daf-16, hsf-1, and clk-1 based on tiling array, RNA-seq, and microarray studies\; is affected by seven chemicals including Ethanol, Nitric Oxide, and D-glucose based on RNA-seq and microarray studies.
WBGene00045412	C25F9.12	Unassigned	Unassigned	Unassigned	C25F9.12 is affected by several genes including hsf-1, lin-35, and npr-1 based on RNA-seq and microarray studies\; is affected by six chemicals including Sodium Chloride, Atrazine, and Cadmium based on RNA-seq and microarray studies.
WBGene00045475	T07A5.7	Unassigned	Unassigned	Unassigned	T07A5.7 is an ortholog of human FKTN\; is predicted to encode a protein with the following domain: Fukutin-related.
WBGene00050899	T10C6.15	Unassigned	Unassigned	Unassigned	T10C6.15 is affected by several genes including elt-2, eat-2, and fog-2 based on microarray and RNA-seq studies\; is affected by sodium arsenite, Cadmium Chloride, and Sodium Chloride based on RNA-seq studies\; is predicted to encode a protein with the following domains: Domain of unknown function DUF38, Caenorhabditis species and F-box-like domain superfamily.
WBGene00050906	F20E11.17	Unassigned	Unassigned	Unassigned	F20E11.17 is enriched in dopaminergic neurons, the excretory cell, and the intestine based on tiling array studies\; is affected by several genes including daf-16, clk-1, and bar-1 based on microarray and RNA-seq studies\; is affected by Tunicamycin, multi-walled carbon nanotube, and Colistin based on microarray and RNA-seq studies.
WBGene00077629	K10G4.13	Pseudogene	Pseudogene	Pseudogene	K10G4.13 is affected by several genes including glp-1, hsf-1, and pgl-1 based on RNA-seq studies\; is affected by adsorbable organic bromine compound based on microarray studies.
WBGene00086560	ZK355.8	Unassigned	Unassigned	Unassigned	ZK355.8 is enriched in dopaminergic neurons and the intestine based on tiling array studies\; is affected by several genes including daf-16, daf-2, and glp-1 based on microarray and RNA-seq studies\; is affected by tryptophan based on microarray studies.
WBGene00086568	Y2H9A.6	Unassigned	Unassigned	Unassigned: membrane spanning domain	Y2H9A.6 is enriched in the amphid sheath cell based on RNA-seq studies\; is affected by several genes including daf-2, glp-1, and hsf-1 based on tiling array, microarray, and RNA-seq studies.
WBGene00138721	C54D10.14	Neuronal function	Neuronal function: synaptic function	Neuronal function: synaptic function: neuropeptide	pals-37 is enriched in the intestine based on RNA-seq studies\; is affected by several genes including daf-16, daf-2, and glp-1 based on microarray and RNA-seq studies\; is affected by five chemicals including Ethanol, stavudine, and Sodium Chloride based on RNA-seq and microarray studies\; is predicted to encode a protein with the following domain: Amyotrophic lateral sclerosis 2 chromosomal reg…
WBGene00138724	F15B9.11	Unassigned	Unassigned	Unassigned	F15B9.11 is affected by several genes including clk-1, elt-2, and dpy-7 based on RNA-seq, microarray, and tiling array studies\; is affected by multi-walled carbon nanotube based on RNA-seq studies.
WBGene00194646	Y105C5A.1270	Transmembrane protein	Transmembrane protein: unassigned	Transmembrane protein: unassigned	Y105C5A.1270 is affected by several genes including daf-16, daf-12, and npr-1 based on microarray and RNA-seq studies.
WBGene00194717	ZC239.22	Unassigned	Unassigned	Unassigned: regulated by multiple stresses	ZC239.22 is enriched in the intestine based on RNA-seq studies\; is affected by several genes including daf-16, glp-1, and hsf-1 based on RNA-seq studies\; is affected by five chemicals including methylmercury hydroxide, 1-methylnicotinamide, and Alovudine based on RNA-seq studies\; is predicted to encode a protein with the following domain: Protein of unknown function DUF870, Caenorhabditis spec…
WBGene00194902	Y39H10B.3	Unassigned	Unassigned	Unassigned	Y39H10B.3 is affected by several genes including hsf-1, elt-2, and pgl-1 based on RNA-seq studies.
WBGene00194985	Y25C1A.14	Unassigned	Unassigned	Unassigned	Y25C1A.14 is affected by several genes including daf-2, hsf-1, and sma-2 based on RNA-seq and microarray studies\; is affected by 1-methylnicotinamide based on RNA-seq studies.
WBGene00195165	F57G4.11	Unassigned	Unassigned	Unassigned	F57G4.11 is affected by several genes including glp-1, hsf-1, and elt-2 based on microarray and RNA-seq studies\; is affected by Sirolimus based on microarray studies\; is predicted to encode a protein with the following domain: Domain of unknown function DUF38, Caenorhabditis species.
WBGene00195181	F15H10.12	Unassigned	Unassigned	Unassigned	F15H10.12 is affected by nhr-114, dpy-21, and emb-4 based on microarray and RNA-seq studies.
WBGene00202499	B0507.15	Pseudogene	Pseudogene	Pseudogene	B0507.15 is affected by several genes including lin-35, isp-1, and nuo-6 based on microarray studies\; is affected by Quercetin and Sirolimus based on microarray studies.
WBGene00202514	T09F5.20	Unassigned	Unassigned	Unassigned: membrane spanning domain	N.A.
WBGene00206388	K10C2.14	Unassigned	Unassigned	Unassigned	K10C2.14 is affected by several genes including npr-1, sma-2, and sma-4 based on RNA-seq studies\; is affected by stavudine based on RNA-seq studies.
WBGene00206393	W04G5.16	Unassigned	Unassigned	Unassigned	N.A.
WBGene00206395	C08H9.18	Unassigned	Unassigned	Unassigned	N.A.
WBGene00206517	T27F7.12	Unassigned	Unassigned	Unassigned	N.A.
WBGene00219293	B0334.20	Unassigned	Unassigned	Unassigned	B0334.20 is enriched in the intestine based on microarray studies\; is affected by sir-2.1 based on microarray studies\; is affected by resveratrol based on microarray studies.
WBGene00219377	F47C12.12	Pseudogene	Pseudogene	Pseudogene	F47C12.12 is enriched in the male based on RNA-seq and microarray studies\; is affected by zip-2 and nhr-25 based on microarray studies.
WBGene00235133	T26H5.14	Unassigned	Unassigned	Unassigned	T26H5.14 is enriched in the intestine based on RNA-seq studies\; is affected by several genes including daf-2, clk-1, and elt-2 based on RNA-seq studies\; is affected by Alovudine, stavudine, and Zidovudine based on RNA-seq studies.
WBGene00235271	C49C8.8	Unassigned	Unassigned	Unassigned	C49C8.8 is enriched in the DA neuron, the I5 neuron, the SAB, the intestine, and the retrovesicular ganglion based on microarray studies\; is affected by several genes including elt-2, sir-2.1, and his-3 based on RNA-seq and microarray studies\; is affected by Sodium Chloride, dafa#1, and Sirolimus based on RNA-seq and microarray studies.
WBGene00235307	B0507.17	Pseudogene	Pseudogene	Pseudogene	B0507.17 is affected by sir-2.1 based on microarray studies\; is affected by Colistin and Sirolimus based on microarray studies.
WBGene00235351	NA	NA	NA	NA	NA
WBGene00268189	Y50D4B.9	Pseudogene	Pseudogene	Pseudogene	Y50D4B.9 is affected by cox-5B and his-3 based on RNA-seq studies\; is affected by resveratrol based on microarray studies.
WBGene00270321	Y41C4A.32	Unassigned	Unassigned	Unassigned: regulated by multiple stresses	Y41C4A.32 is an ortholog of human COPB2 (coatomer protein complex subunit beta 2)\; is predicted to encode a protein with the following domains: WD40 repeat, WD40\/YVTN repeat-like-containing domain superfamily, G-protein beta WD-40 repeat, and WD40-repeat-containing domain superfamily.

## Sheet: pals-25(icb98) WormCat stats
S8 Table. WormCat analysis of pals-25(jy111) and pals-25(icb98)
Category Level 1	RGS	AC	PValue		Category Level 2	RGS	AC	PValue		Category Level 3	RGS	AC	PValue		RGS = number of differentially expressed genes in category
Unassigned	237	6343	7.33325e-24		Unassigned	237	6343	7.33325e-24		Unassigned: ALS2cr12 domain	18	31	3.37997e-20		AC = total number of genes in category
Extracellular material	44	495	7.00859e-18		Extracellular material: collagen	27	184	1.97825e-16		Extracellular material: collagen	27	184	1.97825e-16		Bold = significant by Fisher's exact test w/ Bonferroni correction
Stress response	29	833	0.000197882		Extracellular material: chitinase	10	37	3.06958e-09		Unassigned: regulated by multiple stresses	72	1707	9.92533e-12
Proteolysis proteasome	26	733	0.000306106		Proteolysis proteasome: E3	26	590	1.09904e-05		Extracellular material: chitinase	10	37	3.06958e-09
Proteolysis general	15	394	0.00266083		Signaling: Y kinase	8	73	4.54127e-05		Unassigned	120	4113	2.23524e-08
Signaling	25	1188	0.113338		Stress response: ER	5	24	8.51143e-05		Unassigned: prion domain	11	69	6.18381e-08
Lysosome	3	91	0.185223		Non-coding RNA: small RNA	5	50	0.00177246		Proteolysis proteasome: E3: F box	23	437	2.27887e-06
Transmembrane transport	17	901	0.285128		Stress response: C-type Lectin	11	256	0.00393398		Unassigned: meprin-associated Traf homology domain	6	24	6.69618e-06
Pseudogene	31	2081	0.670111		Lysosome: acid phosphatase	3	31	0.0162879		Signaling: Y kinase	8	73	4.54127e-05
Development	4	295	0.692233		Proteolysis general: serine	3	34	0.0204249		Stress response: ER	5	24	8.51143e-05
Transcription factor	8	581	0.706632		Extracellular material: matrix	4	67	0.0260852		Stress response: C-type Lectin	11	256	0.00393398
Chaperone	1	92	0.770861		Proteolysis general: cysteine	3	41	0.0321075		Proteolysis general: cysteine: cathepsin	3	19	0.00482335
Trafficking	2	205	0.837592		Stress response: heavy metal	2	16	0.0321201		Stress response: pathogen: unassigned	6	96	0.00575938
Neuronal function	3	308	0.867061		Stress response: pathogen	7	192	0.0398418		Lysosome: acid phosphatase	3	31	0.0162879
Transcription: chromatin	2	222	0.867993		Transmembrane transport: potassium channel	5	121	0.0500966		Proteolysis general: serine	3	34	0.0204249
Cytoskeleton	3	371	0.933193		Transcription factor: bZIP	2	24	0.0628298		Unassigned: membrane spanning domain	8	210	0.0236078
DNA	1	176	0.939224		Signaling: PKD	1	4	0.0762618		Proteolysis general: inhibitor: TIL domain	2	14	0.0257207
mRNA functions	3	407	0.955696		Signaling: lipid	4	102	0.0873184		Extracellular material: matrix	4	67	0.0260852
Nucleic acid	1	231	0.974463		Proteolysis general: inhibitor	3	66	0.0955527		Transcription: chromatin modification: NURF	1	1	0.031234
Metabolism	11	1601	0.999455		Transmembrane transport: solute carrier	6	197	0.10391		Stress response: heavy metal	2	16	0.0321201
Transmembrane protein	28	3200	0.999707		Signaling: rhomboid	1	6	0.105109		Transmembrane transport: potassium channel	5	121	0.0500966
Non-coding RNA	5	9535	1		Transmembrane transport: anion	1	6	0.105109		Non-coding RNA: small RNA: argonaute	2	21	0.0504406
					Transmembrane transport: ion channel	1	9	0.146697		Proteolysis proteasome: E3: HECT	1	3	0.0614905
					DNA: telomere	1	10	0.160125		Transcription factor: bZIP	2	24	0.0628298
					Metabolism: molybdenum cofactor	1	10	0.160125		Non-coding RNA: small RNA: unassigned	2	25	0.067165
					Proteolysis general: lysozyme	1	11	0.173341		Non-coding RNA: small RNA: RNA polymerase	1	4	0.0762618
					Signaling: hedgehog-like	3	89	0.177375		Signaling: PKD	1	4	0.0762618
					Signaling: SH domain	1	13	0.199151		Signaling: lipid: kinase DAG	1	5	0.0908002
					Metabolism: unassigned	5	192	0.201227		Trafficking: vesicle targeting/fusion: retromer	1	5	0.0908002
					Chaperone: unassigned	1	14	0.211752		Transcription: chromatin modification: REST	1	5	0.0908002
					Extracellular material: secreted protein	2	54	0.220447		Transmembrane transport: solute carrier	6	197	0.10391
					Transcription factor: T box	1	21	0.294567		Signaling: rhomboid	1	6	0.105109
					Development: germline	1	23	0.316585		Transmembrane transport: anion	1	6	0.105109
					Proteolysis general: metallopeptidase	3	123	0.318801		Signaling: small GTPase: unassigned	2	36	0.120314
					Signaling: small GTPase	4	183	0.340073		Signaling: lipid: phospholipase: unassigned	1	8	0.133054
					Cytoskeleton: unassigned	2	77	0.353639		Signaling: lipid: unassigned	1	8	0.133054
					Trafficking: endocytosis	1	29	0.378595		Trafficking: endocytosis: clathrin	1	8	0.133054
					Transcription factor: NHR	5	259	0.401666		Transmembrane protein: seven transmembrane receptor: srr	1	9	0.146697
					Transmembrane transport: sodium channel	1	32	0.407452		Transmembrane transport: ion channel	1	9	0.146697
					Proteolysis general: aspartate	1	33	0.41677		DNA: telomere	1	10	0.160125
					Metabolism: glycolysis	1	37	0.452596		Metabolism: molybdenum cofactor	1	10	0.160125
					Transmembrane transport: amino acid	1	37	0.452596		mRNA functions: processing: decapping	1	10	0.160125
					Cytoskeleton: motor protein	1	41	0.486217		mRNA functions: processing: NMD	1	11	0.173341
					Stress response: unassigned	1	49	0.54738		Proteolysis general: lysozyme	1	11	0.173341
					Transcription: chromatin modification	2	117	0.560115		Signaling: hedgehog-like	3	89	0.177375
					Transmembrane transport: unassigned	1	51	0.561495		Signaling: lipid: phospholipase B	1	13	0.199151
					Extracellular material: PGI	1	53	0.575169		Signaling: SH domain	1	13	0.199151
					Development: somatic	2	122	0.582404		Metabolism: unassigned	5	192	0.201227
					Signaling: phosphatase	3	196	0.607002		Stress response: detoxification: GST	2	52	0.208898
					Stress response: detoxification	3	206	0.639759		Chaperone: unassigned	1	14	0.211752
					Development: apoptosis	1	64	0.643089		Extracellular material: secreted protein	2	54	0.220447
					Trafficking: vesicle targeting/fusion	1	67	0.659646		Stress response: pathogen: NLP-like	1	15	0.224154
					Proteolysis general: unassigned	1	68	0.664992		Neuronal function: synaptic function: neurotransmitter metabolism	1	19	0.271838
					Pseudogene	31	2081	0.670111		Transcription factor: T box	1	21	0.294567
					Neuronal function: synaptic function	3	244	0.746224		Metabolism: lipid: binding	2	67	0.296108
					Transmembrane transport: major facilitator	1	89	0.759723		Cytoskeleton: motor protein: dynein	1	22	0.305664
					mRNA functions: binding	1	103	0.807454		Proteolysis general: aspartate: cathepsin	1	22	0.305664
					Transmembrane protein: unassigned	22	1692	0.850957		Development: germline	1	23	0.316585
					mRNA functions: processing	2	296	0.948281		mRNA functions: binding: unassigned	1	23	0.316585
					Metabolism: lipid	4	526	0.966403		Proteolysis general: metallopeptidase	3	123	0.318801
					Nucleic acid: binding	1	229	0.973645		Cytoskeleton: unassigned	2	77	0.353639
					Transmembrane protein: seven transmembrane receptor	6	1473	0.999993		Metabolism: lipid: lipase	1	27	0.358578
										Unassigned: TransThyretin-Related family domain	1	29	0.378595
										Proteolysis general: inhibitor: serine	1	30	0.388367
										Proteolysis proteasome: E3: SCF	1	30	0.388367
										Transcription factor: NHR	5	259	0.401666
										Transmembrane transport: sodium channel	1	32	0.407452
										Signaling: phosphatase: Y	2	90	0.425679
										Signaling: small GTPase: Rab	1	34	0.425941
										Metabolism: glycolysis	1	37	0.452596
										Transmembrane transport: amino acid	1	37	0.452596
										Signaling: small GTPase: Ras	1	39	0.469673
										Transmembrane protein: seven transmembrane receptor: sru	1	39	0.469673
										Proteolysis proteasome: E3: unassigned	1	49	0.54738
										Stress response: unassigned	1	49	0.54738
										Transmembrane transport: unassigned	1	51	0.561495
										Extracellular material: PGI	1	53	0.575169
										Development: somatic	2	122	0.582404
										Metabolism: lipid: o-acyl transferase	1	56	0.594884
										Unassigned: Glycosyltransferase family A	1	56	0.594884
										Transmembrane protein: seven transmembrane receptor: sri	1	59	0.613681
										Transmembrane protein: seven transmembrane receptor: srg	1	62	0.631605
										Development: apoptosis	1	64	0.643089
										Neuronal function: synaptic function: neuropeptide	2	139	0.651845
										Proteolysis general: unassigned	1	68	0.664992
										Pseudogene	31	2081	0.670111
										Stress response: detoxification: ugt	1	69	0.670254
										Transmembrane transport: major facilitator	1	89	0.759723
										Nucleic acid: binding: unassigned	1	93	0.774458
										Signaling: phosphatase: unassigned	1	98	0.791609
										Transmembrane protein: seven transmembrane receptor: srw	1	109	0.824882
										Transmembrane protein: unassigned	22	1692	0.850957
										Transmembrane protein: seven transmembrane receptor: unassigned	1	155	0.915339
