# Supplementary material for: A pals-25 gain-of-function allele triggers systemic resistance against natural pathogens of C. elegans
Source: PLoS Genet. 2022 Oct 3;18(10):e1010314. doi: 10.1371/journal.pgen.1010314 (PMC9560605; doi:10.1371/journal.pgen.1010314)
Supplement: S9 Table — (XLSX) [file pgen.1010314.s020.xlsx]

## Sheet: Constructs
S9 Table. Constructs used in this study.
Construct Name	Description	Notes	Purpose
pIR6	dpy-7p::unc-54 3’utr		Gibson assembly backbone for epidermal expression of pals-25(icb98)
pGO29	rab-3p::unc-54 3'utr		Gibson assembly backbone for neuronal expression of pals-25(icb98)
pCV4	rab-3p::pals-25(icb98)::unc-54 3'utr	Contains pals-25(Q293*)	Neuronal expression of pals-25(icb98)
pCV6	dpy-7p::pals-25(icb98)::unc-54 3'utr	Contains pals-25(Q293*)	Epidermal expression of pals-25(icb98)
pGEM T-Easy	TA cloning vector		Backbone for col-19p::pals-25(jy111) expression
pET729	col-19p::pals-25(jy111)::wrmScarlet::unc-54 3'utr	Contains pals-25(Q293*)	Epidermal expression of pals-25(jy111) in adult stage animals
9830596596427236 B12	pals-22p::pals-22::gfp::3xFLAG; unc-119(+)		TransgeneOme fosmid expression of PALS-22 (Sarov et al., 2012 , Reddy et al., 2017) [1,2]
1899512278280870 4 G01	pals-22p::pals-25::gfp::3xFLAG; unc-119(+)		TransgeneOme fosmid expression of PALS-25 (Sarov et al., 2012, Reddy et al., 2019) [1,3]
pBEL1692	His-Tev::pals-25		Protein expression and purification
pBEL1693	pals-22::His-Tev		Protein expression and purification
References
1	Sarov M, Murray JI, Schanze K, Pozniakovski A, Niu W, Angermann K, et al. A genome-scale resource for in vivo tag-based protein function exploration in C. elegans. Cell. 2012;150(4):855-66. Epub 2012/08/21. doi: 10.1016/j.cell.2012.08.001. PubMed PMID: 22901814; PubMed Central PMCID: PMCPMC3979301.
2	Reddy KC, Dror T, Sowa JN, Panek J, Chen K, Lim ES, et al. An Intracellular Pathogen Response Pathway Promotes Proteostasis in C. elegans. Curr Biol. 2017;27(22):3544-53 e5. Epub 2017/11/07. doi: 10.1016/j.cub.2017.10.009. PubMed PMID: 29103937; PubMed Central PMCID: PMCPMC5698132.
3	Reddy KC, Dror T, Underwood RS, Osman GA, Elder CR, Desjardins CA, et al. Antagonistic paralogs control a switch between growth and pathogen resistance in C. elegans. PLoS Pathog. 2019;15(1):e1007528. Epub 2019/01/15. doi: 10.1371/journal.ppat.1007528. PubMed PMID: 30640956; PubMed Central PMCID: PMCPMC6347328.
