# Supplementary material for: A pals-25 gain-of-function allele triggers systemic resistance against natural pathogens of C. elegans
Source: PLoS Genet. 2022 Oct 3;18(10):e1010314. doi: 10.1371/journal.pgen.1010314 (PMC9560605; doi:10.1371/journal.pgen.1010314)
Supplement: S10 Table — PBS scores (described in Materials and Methods): A = very high confidence in the interaction, B = high confidence in the interaction, C = good confidence in the interaction, D = moderate confidence in the interaction; can include false-positive interactions and those hardly detectable (i.e. low representation in the mRNA library, improper prey folding, or prey toxicity in yeast), E = interactions involving highly connected (or relatively highly connected) prey domains, may include non-specific interactions, F = experimentally proven technical artifacts (not included). (XLSX) [file pgen.1010314.s021.xlsx]

## Sheet: PALS-25(WT)
S10 Table. Yeast two-hybrid analysis of PALS-25(WT) and PALS-25(Q293*)
WormBase Gene ID	Gene name	PBS Score
WBGene00001574	gei-17	A		Summary of PBS categories
WBGene00003218	mep-1	A		A : Very high confidence in the interaction
WBGene00007761	rad-26	A		B : High confidence in the interaction
WBGene00008206	set-6	A		C : Good confidence in the interaction
WBGene00006706	ubc-9	A		D : Moderate confidence in the interaction, can include false-positive interactions and those hardly detectible (low representation of the mRNA in the library, prey folding, prey toxicity in yeast)
WBGene00015817	C16A11.4	B		E : Interactions involving highly connected (or relatively highly connected) prey domains, warning of non-specific interaction.
WBGene00022251	blos-2	B		F : Experimentally proven technical artifacts (not included)
WBGene00015557	hrpk-2	B
WBGene00016216	pals-22	B
WBGene00004266	rab-1	B
WBGene00004888	smo-1	B
WBGene00020403	hrde-4	C
WBGene00007771	C27C12.1	D
WBGene00018975	F56E10.1	D
WBGene00018561	gadr-3	D
WBGene00001860	him-1	D
WBGene00002075	imb-1	D
WBGene00007025	mdt-29	D
WBGene00003795	npp-9	D
WBGene00004173	pqn-94	D
WBGene00004185	pro-1	D
WBGene00004458	rpn-1	D
WBGene00077732	szy-4	D
WBGene00006759	unc-22	D
WBGene00006778	unc-42	D
WBGene00008353	D1025.1	E

## Sheet: PALS-25(Q293STOP) 
S10 Table. Yeast two-hybrid analysis of PALS-25(WT) and PALS-25(Q293*)
WormBase Gene ID	Gene name	PBS Score
WBGene00015817	C16A11.4	A		Summary of PBS categories
WBGene00007771	C27C12.1	A		A : Very high confidence in the interaction
WBGene00001574	gei-17	A		B : High confidence in the interaction
WBGene00015557	hrpk-2	A		C : Good confidence in the interaction
WBGene00003218	mep-1	A		D : Moderate confidence in the interaction, can include false-positive interactions and those hardly detectible (low representation of the mRNA in the library, prey folding, prey toxicity in yeast)
WBGene00007761	rad-26	A		E : Interactions involving highly connected (or relatively highly connected) prey domains, warning of non-specific interaction.
WBGene00008206	set-6	A		F : Experimentally proven technical artifacts (not included)
WBGene00022251	blos-2	B
WBGene00020403	hrde-4	B
WBGene00004266	rab-1	B
WBGene00004888	smo-1	B
WBGene00018975	F56E10.1	D
WBGene00014256	ZK1320.7	D
WBGene00014018	ZK632.11	D
WBGene00001860	him-1	D
WBGene00003002	lin-13	D
WBGene00003795	npp-9	D
WBGene00004185	pro-1	D
WBGene00004458	rpn-1	D
WBGene00020496	spat-3	D
WBGene00077732	szy-4	D
WBGene00018586	ubxn-3	D
WBGene00006778	unc-42	D
WBGene00015817	C16A11.4	D
WBGene00008353	D1025.1	E
