# Supplementary material for: A pals-25 gain-of-function allele triggers systemic resistance against natural pathogens of C. elegans
Source: PLoS Genet. 2022 Oct 3;18(10):e1010314. doi: 10.1371/journal.pgen.1010314 (PMC9560605; doi:10.1371/journal.pgen.1010314)
Supplement: S11 Table — (XLSX) [file pgen.1010314.s022.xlsx]

## Sheet: Fig 1
Fig 1C. GFP and mCherry fluorescence values for WT and pals-25(icb98) mutants								Fig 1F. GFP and mCherry fluorescence values for WT, pals-22(jy3), pals-22(jy3) pals-25(jy9), and pals-25(jy111) mutants												Fig 1H. GFP and mCherry fluorescence values for WT and pals-25(jy111) mutants treated with control or pals-25(RNAi)
GFP fluorescence		mCherry fluorescence						GFP fluorescence				mCherry fluorescence								GFP fluorescence				mCherry fluorescence
WT	pals-25(icb98)	WT	pals-25(icb98)					WT	pals-22(jy3)	pals-22(jy3) pals-25(jy9)	pals-25(jy111)	WT	pals-22(jy3)	pals-22(jy3) pals-25(jy9)	pals-25(jy111)					WT Control RNAi	WT pals-25(RNAi)	pals-25(jy111) Control RNAi	pals-25(jy111) pals-25(RNAi)	WT Control RNAi	WT pals-25(RNAi)	pals-25(jy111) Control RNAi	pals-25(jy111) pals-25(RNAi)
6.5	40.3	108.7	34.3					15.8	358.2	29.3	370.5	115.133	25.8333	158.233	61.4333					29.8	34.4	320.3	116.7	203.9	165.8	36.9	62.2
13.7	97.4	351.9	123.7					46.3	254.7	34.4	465.9	187.733	10.0333	128.533	74.9333					37.3	61.4	337.9	159.8	172.6	201.4	43.9	88.4
27	71.3	60.4	36.3					31.3	279.6	48.7	465	126.033	37.5333	153.633	123.933					46	44.8	160.1	79.8	193.1	192.1	32.5	94.7
27	73.5	156.7	334.4					48.5	209	63.6	365.1	160.333	15.9333	177.533	107.533					46.5	52.9	323.9	129.4	199	225.8	48.9	131
13.6	128.5	359.2	156.6					33.4	382.5	68.2	413.1	128.733	29.4333	164.533	61.9333					55.8	57.5	214.5	118.8	226.4	222.7	51.2	120.4
2.8	99.9	61.8	230.4					53.2	487.7	61.3	293.4	160.5	43.2	200	92					47.9	69.9	393	158.4	168.6	213.4	70.2	124.4
10.5	56.4	71.3	214.3					61.2	361.2	69	403.2	173.8	43.1	170.4	66					65.6	75.7	132.8	173.9	234.7	220.9	88	127.1
8.3	90.1	213.8	151.6					49.2	324.1	61.6	263.2	125.5	26.9	157.6	20					61.5	60.8	388.9	152.2	239.3	185.1	74.1	100.1
0.2	106.9	557	194.9					67.3	354.9	56.4	295.2	201.9	48.9	179.6	74.5					71.8	41.4	397.8	157.4	212.6	163.5	95.1	207.5
0.6	71.9	-11.2	211.5					50.5	286.6	29.1	485.5	142.1	21.3	109.9	159					63.4	51.2	266.4	153.9	268.4	198.4	51.3	128.2
-4	61.3	269	20.8					21.6	285.2	55.3	330.8	138.8	22	162.8	98					55.6	36.7	212.7	156	232.8	154.6	55.4	234.9
15	53.2	128.5	111.9					34.6	373.2	23.1	346.9	151.7	42.5	123.3	82					54	20.6	287.5	122.3	199.5	158.8	53.8	59.4
7.5	76.1	69.8	416.4					62.6	327.5	27.8	292.6	175.6	28.2	115.1	30.9					50.3	22.8	170.6	120.7	209.7	169.4	31.8	76
30	78.6	237.3	77.3					38.7	338.1	48.9	332.6	161.7	42.9	188.7	41.2					47.8	24.8	294.4	109.6	191.6	165.6	78.4	208.9
24.3	78.6	91.1	67					53.6	316.3	56.4	347.3	196	13.8	141.7	51.7					58.7	37.3	316.7	102.5	231.9	273.4	34.8	91.7
25.3	103.4	410.6	103.2					41.3	335.4	43.3	265	159.9	24.9	163.1	93.5					50.2	38	323.8	105.6	207.2	191.4	82.6	113.7
16.6	70.7	151.7	141.1					61.8	241.8	32	462	168.8	15.8	160.4	97.6					38.1	32.2	429.7	128.2	140.8	220.9	58.6	84.1
22.1	69.3	223.9	135					46.2	293.7	26.5	367.3	136.2	27.5	135.6	96					36.8	44.7	327.3	59.3	170.2	219.6	59.6	12.8
25.4	52.3	593.7	23.5					67.6	222.5	30.7	368.3	168.1	21.7	166.5	88					36.8	44.8	307.6	72.5	182	180.1	76.9	91.6
7.9	76.9	545.4	490.6					19.1	261.5	12.4	375.7	141.6	34	112.2	57.2					22.5	17.6	331	86.7	156.6	153.3	94.7	90.2
45.3	158.9	420.8	97.5					11.6	229.6	7.5	287.3	187.1	2.9	95.7	57.6					3.3	30.5	190.4	58.9	112.7	208	43.7	46.7
36.9	154.8	250.2	70.1					12.6	305	27.9	278.1	128.5	25.4	121.8	69.6					5.7	24.3	163.2	125.1	104.4	115.3	41.1	72.5
15.1	217.1	167.5	189.4					23.2	254.4	50.5	369.5	144.2	16.4	149.4	57.8					11.6	7.3	255.3	151.6	114.6	95.3	48.7	123.4
13.9	211.9	281.8	452.8					40.8	466.4	56.7	359.2	152.6	18.3	129.4	66.3					7.2	25.2	382.3	131.3	114.9	166.4	69.9	47.2
32.2	187.6	498.2	184.7					61.9	332.7	68.7	311.6	209.4	38.6	193.5	49.3					24.9	30.8	265.5	96.8	134.3	153.5	71.1	49.1
-14.8	53.3	136.7	261.8					69.6	396.9	76.7	77.7	205.3	16.9	188.2	45.3					38	30.4	448.2	112.8	170.7	102.1	74.5	60
1.7	220.6	53.5	65.3					58.9	489.9	68.3	283.6	154.4	37.2	166.2	57.3					39.8	51.8	293.7	126.9	214.3	168.6	65.5	83.3
13.8	185.9	29.9	147.3					55.7	510	47.7	280.1	182.4	89	126	31.3					37.6	39.7	297.9	100.5	190.5	131.4	68.7	99.6
-2.2	178.7	47	76.4					46.1	486.5	58.5	179.5	171.9	39	191.4	46.2					19.1	24.2	340.6	172	163.6	131.3	60.5	116
-8	178.6	58.5	104.6					21.2	385.5	44.5	158.7	131.5	46.3	146.8	23.2					18.7	20.2	232.3	125.3	112.9	131.2	54.7	80.1
11.6	199.2	34.1	150.2					44.5	507	45.6	202.5	173.9	43.9	163.2	52.1					23.3	32.6	273	94.8	142	112.4	55	74.1
-11.8	238	27.1	32.1					40.5	338.7	25.8	160.3	166.5	17.3	143.6	59.5					46.4	52.2	174.8	79.3	185.6	206.2	31.7	59.6
4.5	169.9	65.3	537.7					69.1	316.1	34.1	80.7	174.1	17.6	142.9	40					47.4	42.3	231.5	89.4	230.4	144.4	70.2	42.3
20.1	240	6.1	160.4					54	356.1	24.8	249.2	192.2	12.4	142	34.9					47.3	17.1	225.4	99.9	165.7	120.5	77.6	37.2
63.3	206.5	113.8	113.5					46.3	304.5	62.7	370.5	150.9	17.8	144	82.2					44.8	17.9	142.6	135.3	187.3	122.3	56.6	43.3
70.9	176	104.9	183.8					41.8	386.6	64.4	341.7	165.5	38.8	116.8	83.8					33.7	-0.3	238.6	50.3	156.4	110.3	68.8	46.4
51.6	189.1	483.3	133.6					62.8	159.6	56.6	328.4	183.4	21.6	154.1	94					29.7	21.1	206	58.9	186	129.2	51.3	25.5
55.4	98.4	33.9	52.1					39.4	443.1	71.6	264.6	136.7	29.4	172.7	57.9					46	30.6	123.2	53.2	152.5	123.5	20.6	10.4
14.9	215.3	31.8	136.2					40.5	414.1	76.5	402.9	134.6	36.7	172.8	72.6					31	28	178.5	40.1	135.2	161.8	54.6	30.8
20.5	262.1	72.9	54.9					28.7	392.4	57.1	228.9	140.1	21.4	153.2	56.7					28.9	47.2	262.5	101.2	153.9	163.7	52.6	91.2
-11.5	120.9	39.9	220.2					9.9	239.7	26	315.1	120	18.9	112.7	76.1					4.7	-0.3	164.9	64.2	121.4	90	53.8	34.7
-10.8	127.6	80.1	196.4					30.6	371.7	41.2	223.5	147.1	25.6	120.1	49.7					8.9	-5.4	151.4	68.8	96.5	88.2	67.6	45.6
-3.4	145	165.1	123.9					38.9	281.3	36.2	426.9	122.7	44.2	140.6	66.1					24.8	-6.8	325.5	85.5	124.7	100	88.3	96.1
9.5	110.4	206.8	169.4					33.8	415.7	53.6	209.4	152	24.9	132.7	13.3					29.1	2.6	254.8	160.3	158.3	111.4	110.2	141.4
10.1	192.4	87.8	300.9					55.8	374.9	55.3	311	222.6	36.6	171.3	57.3					29.6	5.2	126.6	111.8	133.7	100.9	91.5	105.6
-0.4	268.5	38.6	68.7					54.1	284.8	58.6	273.6	163.9	37.8	176.4	25.5					40.2	16	167.3	145.4	146.1	124.5	56.4	84.8
51.4	164.5	204.9	104.6					12	260.4	54.2	295	119	20.7	126.9	41.4					45.1	17.1	194.4	152.1	178.5	126	48.4	81.9
38.7	220.3	33.9	112.3					26	331.8	37.2	146.7	104.7	37.3	130.4	30.8					38.6	18.6	248	107.7	152.9	135	83.4	77.9
44.5	190.7	113.7	57.7					3.9	328.1	43.4	397.1	77.7	15	176.3	78.3					35	14.3	186.2	149.8	151.7	88.5	50.5	75.7
2.3	184.9	161.4	45.4					40	223.9	30.6	244.3	132.2	19.3	101.2	59.6					41.9	28	213.9	123.2	149.4	135.7	52	82.5
7.7	134	101.3	135.1					28.3	237.4	27.6	410.3	133.6	7.4	119.4	33.6					31.8	29.9	201.8	141	98.2	120.8	95.7	90.9
41.4	81.9	193.1	1.4					29.4	268.6	46	450.6	185.9	18.1	141.7	62					54.6	43.7	163.8	124.1	184.8	150.3	72	105
55.2	162.9	279.8	61.5					28.1	300	33.5	239.6	166.4	1.1	114.7	8.3					55.2	45.2	267.6	107.1	162.3	173.6	106.6	73.2
68.8	172.2	183.5	234.6					39.7	264.9	53.8	88.1	185	14.4	192.7	15.6					48.1	25.6	291.7	64	228.4	171.2	99.6	58.3
56.7	222.1	189.3	160.8					41.3	360	47	311.4	199.7	24.2	141.8	44.1					50.3	28.7	164.9	80.7	158	112.6	78.1	89.6
32.6	166.4	108.8	98.2					34.6	375.2	38.5	219	175.7	22.9	120.2	35.1					42.7	33.3	224.9	94.3	148.5	138.1	47	51.5
41.1	210.1	231.5	64.6					27	371.7	65.6	153.7	137	15	128.9	35.6					27.4	40.3	191.9	24.7	135.2	159.7	90.8	92.6
39.2	154.1	11.4	86.7					40.3	484.4	53.1	278.8	134	27.9	149.9	35.1					13.5	29.8	132	35.2	113.4	153.9	52.6	11
13.9	294	122.9	71.4					32.2	267	7	263.6	176	17.3	82.3	52.2					17.9	25.7	122.5	20.2	110.6	131.4	67.2	80.7
9.8	240.4	250.6	50.3					8.7	258.1	25.4	276.6	139.6	16.7	88.1	76.6					31.8	-0.5	177.7	85.3	129.9	82.1	48	76.9

## Sheet: Fig 2
Fig 2A. qRT-PCR values for ORR/IPR genes in pals-22 and pals-25 mutants relative to WT
	WT				pals-22(jy3)				pals-22(jy3) pals-25(jy9)				pals-25(jy111)
	rep1	rep2	rep3	rep4	rep1	rep2	rep3	rep4	rep1	rep2	rep3	rep4	rep1	rep2	rep3	rep4
pals-5	1	1	1	1	2037.34	8392.25	5151.76	3095.07	0.34	0.66	1.17	0.2	157.8	129.9	153.72	38.8
F26F2.1	1	1	1	1	224.169	631.018	558.626	521.527	0.472436	0.930282	0.663652	1.31407	0.778989	1.15053	0.910037	0.773137
F26F2.3	1	1	1	1	1482.88	3285.71	3146.1	2940.92	0.507617	0.94078	0.885111	1.32434	2.28856	1.9805	2.89774	2.0285
skr-5	1	1	1	1	42.5991	136.165	83.8073	94.0098	2.68432	2.42365	2.15378	2.14163	4.89428	2.63728	3.98547	3.44579
cul-6	1	1	1	1	6.05962	8.95015	6.62149	8.23931	1.26329	1.8625	1.58538	1.75264	3.71063	4.53216	3.23054	3.92166
chil-27	1	1	1	1	1383.44	805.419	2446.98	952.574	0.137723	1.08786	1.57214	1.10806	5086.52	2832.24	7691.64	2931.91
skr-1	1	1	1	1	1.77051	0.669083	1.05247	0.754331	0.881706	0.99549	1.23217	1.10695	0.916893	0.703849	0.992524	1.76704

## Sheet: Fig 3
Fig 3A. Oomycete infection of WT and pals-25(icb98) mutants								Fig 3B. 3hpi sporoplasm counts for WT, pals-22(jy3), pals-22(jy3) pals-25(jy9), and pals-25(jy111) mutants									Fig 3C. 30hpi N. parisii FISH/Length for WT, pals-22(jy3), pals-22(jy3) pals-25(jy9), and pals-25(jy111) mutants								Fig 3D. 18hpi % infected with Orsay virus for WT, pals-22(jy3), pals-22(jy3) pals-25(jy9), and pals-25(jy111) mutants									Fig 3E. % Alive 24h after heat shock for WT, pals-22(jy3), pals-22(jy3) pals-25(jy9), and pals-25(jy111) mutants								Fig 3F. % L4+ life stage for WT, pals-22(jy3), pals-22(jy3) pals-25(jy9), and pals-25(jy111) mutants
WT			pals-25(icb98)					WT	pals-22(jy3)	pals-22(jy3) pals-25(jy9)	pals-25(jy111)						WT	pals-22(jy3)	pals-22(jy3) pals-25(jy9)	pals-25(jy111)					WT	pals-22(jy3)	pals-22(jy3) pals-25(jy9)	pals-25(jy111)						WT	pals-22(jy3)	pals-22(jy3) pals-25(jy9)	pals-25(jy111)						WT			pals-22(jy3)			pals-22(jy3) pals-25(jy9)
# Days	Dead	Censored	# Days	Dead	Censored			4	1	0	2						0.78355	0.758123	0.847328	0					37	1	30	10						60	58.0645	53.3333	46.6667						rep1	rep2	rep3	rep1	rep2	rep3	rep1
0	0	0	0	0	0			3	0	3	0						0.67655	0.214575	0.454106	0.154206					36	3	33	6						65.5172	74.1935	40	46.875					48 hours	94	77	74	17	30	33	87
1	0	0	1	0	0			4	2	3	0						0.722772	0.295964	0.221374	0.152062					36	1	32	11						48.2759	73.3333	43.75	51.5152					64 hours	100	98	99	96	85	86	100
2	18	1	2	9	1			3	2	0	0						0.296296	0.091241	0.009901	0.514286					32	0	22	11						56.6667	79.3103	53.125	56.6667
3	33	2	3	23	2			4	0	4	0						0.316038	0.121528	0.716418	0.174479														58.0645	67.7419	41.3793	45.1613
4	15	2	4	28	0			8	1	2	1						0.520619	0.130112	0.574074	0.163158														50	77.4194	43.3333	58.0645
5	7	0	5	10	2			2	0	3	0						0.38488	0.14652	0.438356	0.24228														32.2581	70	54.8387	58.0645
6	6	1	6	4	1			6	0	4	0						0.426768	0.120344	0.477341	0.172589														45.1613	76.4706	43.75	37.5
7	5	0	7	3	0			5	1	1	0						0.344961	0.168724	0.16129	0.300971														50	76.6667	56.6667	56.6667
								2	0	10	0						0.526515	0.148325	0.009009	0.340599
WT			pals-25(icb98)					8	5	0	1						0.666667	0.119403	1.00772	0.179191
# Days	Dead	Censored	# Days	Dead	Censored			4	0	4	1						0.377644	0.266187	0.71	0.180451
0	0	0	0	0	0			7	1	2	0						0.412903	0.157509	0.015	0.147208
1	0	0	1	0	0			3	0	1	0						0.713376	0.136364	0.24183	0.177184
2	44	2	2	21	2			2	0	3	2						0.283333	0.150862	0.473251	0.349754
3	20	0	3	24	0			2	0	3	2						0.268041	0.282609	0.45202	0.330769
4	9	1	4	19	2			2	0	1	0						0.658228	0.109489	0.43617	0.241007
5	4	4	5	6	3			1	0	3	2						0.229551	0.323308	0.013216	0.237885
6	3	0	6	4	0			5	1	1	1						0.211628	0.26259	0.009592	0.008163
7	2	0	7	2	0			1	1	1	1						0.554878	0.196825	0.42029	0.286957
								3	0	5	0						0.464164	0.205021	0.659942	0.167808
WT			pals-25(icb98)					4	4	2	1						0.219895	0.193069	0.287749	0.333333
# Days	Dead	Censored	# Days	Dead	Censored			7	0	2	0						0.266476	0.154717	0.215569	0.274131
0	0	0	0	0	0			5	1	1	0						0.440594	0.115538	0.254902	0.267857
1	0	0	1	0	0			5	3	6	0						0.646259	0.147982	0.560372	0.195489
2	33	4	2	16	4			6	0	3	0						0.260417	0.168103	0.253333	0.184
3	24	2	3	22	5			3	1	4	2						0.39233	0.486607	0.326087	0.29902
4	10	3	4	20	0			0	1	5	1						0.371025	0.132353	0.382979	0.128463
5	4	2	5	7	2			3	0	1	0						0.290816	0.094118	0.475472	0.155875
6	4	0	6	5	0			3	0	3	1						0.244681	0.078498	0.268362	0.138009
7	4	0	7	4	0			1	0	4	0						0.234146	0.095588	0.480198	0.167526
								3	1	3	0						0.202166	0.185654	0.228	0.177665
								2	0	1	0						0.225519	0.109541	0.84985	0.146699
								2	3	2	3						0.268182	0.2	0.82971	0.190058
								2	1	2	1						0.396166	0.220588	0.348718	0.197044
								7	3	0	1						0.305147	0.163701	0.257246	0.356098
								3	1	0	0						0.200993	0.127796	0.344978	0.121519
								3	0	1	2						0.290244	0.087542	0.240741	0.336207
								3	1	3	2						0.708609	0.184397	0.179941	0.175532
								5	0	1	2						0.448413	0.134615	0.330275	0.167109
								2	0	2	3						0.119048	0.13738	0.815217	0.010352
								2	3	0	0						0.190123	0.119048	0.56654	0.28013
								5	1	4	0						0.502646	0.188612	0.129231	0.191176
								1	0	3	4						0.183133	0.13141	0.24	0.268817
								6	1	3	0						0.210959	0.095588	0.138817	0.208696
								3	0	0	0						0.597668	0.353357	0.353211	0.28866
								2	1	3	1						0.34715	0.263598	0.448718	0.351598
								6	2	4	0						0.544987	0.188285	0.376812	0.17096
								1	2	6	2						0.297125	0.155039	0.506944	0.221374
								2	1	1	0						0.515432	0.115672	0.351515	0.109626
								6	1	5	2						0.65534	0.467433	0.242857	0.241814
								0	1	3	0						0.616327	0.379845	0.132964	0.138817
								2	0	3	1						0.696751	0.371324	0.157556	0.234146
								4	0	3	0						0.322476	0.489051	0.441417	0.194444
								3	0	3	0						0.145038	0.14717	0.208	0.325203
								3	0	2	0						0.268817	0.146154	0.304	0.170139
								5	0	11	0						0.405	0.15122	0.279006	0.131367
								6	1	8	0						0.50885	0.148855	0.345622	0.136585
								3	3	4	0						0.656667	0.086792	0.175159	0.258278
								6	0	6	1						0.287462	0.222951	0.210169	0.144703
								4	1	1	1						0.343653	0.458101	0.60396	0.131696
								5	2	5	2						0.345506	0.135135	0.620112	0.197143
								2	2	1	0						0.178667	0.180392	0.722467	0.246269
								2	0	2	0						0.171958	0.618529	0.769231	0.18209
								0	0	3	0						0.305949	0.184783	0.506329	0.12037
								3	3	6	0						0.432099	0.153846	0.301242	0.572785
								1	0	2	2						0.395577	0.344961	0.82	0.247458
								3	2	1	0						0.289894	0.124542	0.012579	0.179138
								3	1	2	1						0.291457	0.101754	0.440252	0.125356
								1	0	4	0						0.204188	0.138462	0.34375	0.268707
								4	1	3	0						0.198251	0.152893	0.847458	0.29845
								1	1	1	1						0.444444	0.658824	0.913386	0.349741
								4	1	1	1						0.568245	0.101083	0.182482	0.009524
								5	1	1	0						0.510264	0.152893	0.290503	0.006515
								2	3	3	0						0.439394	0.26875	0.009363	0.324
								3	2	2	0						0.505405	0.441667	0.002494	0.173267
								1	3	4	1						0.187097	0.104895	0.30038	0.234177
								6	2	1	0						0.111979	0.133333	0.010076	0.350711
								4	0	1	1						0.665323	0.113636	0.003257	0.17381
								2	0	3	2						0.427553	0.156716	0.00381	0.303523
								3	0	5	1						0.336996	0.128931	0.537954	0.195402
								2	1	5	0						0.225806	0.236934	0.840909	0.313808
								0	2	2	0						0.41958	0.123077	0.504202	0.230159
								1	1	0	1						0.264228	0.122186	0.471616	0.1925
								2	0	3	0						0.556391	0.251064	0.176471	0.165714
								2	0	9	0						0.589421	0.131086	0.65407	0.177458
								2	0	3	1						0.582375	0.130742	0.198529	0.27027
								4	3	4	0						0.16962	0.229167	0.737013	0.143229
								4	0	1	0						0.251701	0.608069	0.40493	0.202381
								2	1	3	2						0.575758	0.141844	0.808824	0.26087
								1	1	1	0						0.1725	0.519713	0.502262	0.221053
								1	0	5	0						0.220963	0.12406	0.684466	0.29717
								4	3	1	0						0.662338	0.276699	0.322222	0.235294
								2	0	3	0						0.894737	0.181395	0.815436	0.537037
								3	3	0	2						0.217742	0.191964	0.470032	0.23219
								4	3	4	0						0.550802	0.161765	0.290221	0.185507
								3	0	1	0						0.62381	0.090116	0.255376	0.247573
								8	5	5	0						0.654952	0.159664	0.600601	0.200993
								3	0	3	0						0.16442	0.127036	0.626168	0.227053
								4	0	1	0						0.286432	0.163823	0.167683	0.150617
								4	1	1	1						0.216617	0.082609	0.343243	0.192857
								1	3	3	0						0.179803	0.154206	0.312303	0.166163
								2	0	7	1						0.453757	0.146789	0.311856	0.096045
								3	1	1	0						0.574163	0.150877	0.74537	0.282828
								4	5	1	2						0.354067	0.084746	0.011628	0.123711
								1	2	0	1						0.374684	0.130435	0.003989	0.17284
								1	0	4	0						0.519048	0.008021	0.33871	0.129973
								3	1	3	3						0.545723	0.103943	0.299712	0.130982
								0	1	1	0						0.376368	0.194529	0.309701	0.145062
								5	0	7	1						0.608602	0.128205	0.439739	0.248139
								2	2	4	0						0.156499	0.145098	0.446809	0.118252
								4	2	5	3						0.263027	0.357798	0.252708	0.154286
								1	3	1	1						0.581325	0.315217	0.173295	0.146402
								6	0	2	0						0.301837	0.144068	0.258333	0.147971
								5	0	2	2						0.156164	0.194139	0.418251	0.250825
								0	0	6	1						0.202597	0.188889	0.556962	0.149813
								5	3	4	1						0.384401	0.454545	0.638418	0.16129
								3	1	6	1						0.4375	0.176678	0.380531	0.170604
								15	2	4	1						0.388128	0.161049	0.005952	0.600877
								4	1	1	0						0.380822	0.558935	0.654135	0.106538
								5	3	4	2						0.470455	0.142276	0.279743	0.20303
								0	1	6	4						0.232955	0.155797	0.556075	0.009158
								1	0	5	1						0.155963	0.113879	0.936937	0.26
								2	0	3	1						0.190909	0.113879	0.249201	0.293532
								0	1	7	1						0.170673	0.123563	0.175299	0.170984
								2	0	4	0						0.192612	0.129032	0.244032	0.155914
								2	4	4	0						0.535593	0.180812	0.488959	0.293506
								6	1	3	2						0.785714	0.320313	0.380488	0.21466
								1	2	3	0						0.508333	0.258197	0.528875	0.164524
								3	2	7	0						0.295129	0.25098	0.753623	0.157068
								1	1	6	2						0.248466	0.562147	0.605948	0.132867
								2	0	1	0						0.294766	0.113475	0.39576	0.278746
								8	0	0	0						0.183976	0.147541	0.535714	0.20339
								4	5	0	2						0.251852	0.205742	0.15625	0.163889
								5	0	1	2						0.748031	0.130031	0.366972	0.18956
								5	0	1	0						0.285714	0.113636	0.219814	0.1825
								3	0	9	3						0.662824	0.121662	0.531707	0.142105
								2	5	0	0						0.414815	0.146758	0.71179	0.334862
								4	1	4	2						0.336842	0.119497	0.154696	0.153846
								3	3	3	1						0.729958	0.180723	0.846743	0.1225
								0	0	5	0						0.37931	0.158491	0.235119	0.219931
								12	0	3	0						0.32	0.101307	0.712687	0.168508
								3	0	1	1						0.380208	0.121076	0.4	0.127226
								1	2	8	2						0.317881	0.263158	0.406061	0.206633
								2	0	3	2						0.175487	0.125424	0.334532	0.313351
								9	3	3	0						0.163317	0.109375	0.216606	0.201531
								1	0	4	2						0.344322	0.609023	0.663889	0.143529
								2	0	4	2						0.334728	0.453532	0.475	0.168246
								6	1	3	1						0.566298	0.089796	0.246753	0.168022
								3	0	2	1						0.179226	0.137615	0.010395	0.266949
								9	0	5	5						0.090323	0.106719	0.165992	0.179558
								6	0	5	2						0.315364	0.091743	0.004762	0.168831
								4	3	5	1						0.328205	0.127273	0.453333	0.13198
								5	0	5	1						0.40239	0.119231	0.635246	0.184758
								4	0	2	1						0.290323	0.484305	0.334906	0.130542
								5	0	4	2						0.315657	0.192926	0.337349	0.139842
								5	1	1	1						0.336134	0.484211	0.795455	0.238532
								6	0	4	1						0.240196	0.310105	0.356223	0.37395
								3	1	4	1						0.466667	0.258333	0.474419	0.285714
								1	2	3	0						0.413793	0.135338	0.551402	0.158103
								3	1	3	1						0.230469	0.085873	0.426471	0.254098
								2	0	3	0						0.491726	0.10989	0.548387	0.2
								10	1	6	4						0.335849	0.145985	0.232353	0.162736
								0	0	4	2						0.352941	0.146825	0.670659	0.195238
								4	4	7	0						0.577049	0.012987	0.178344	0.325472
								8	0	6	1						0.299451	0.010893	0.2457	0.223039
								3	0	1	0						0.224044	0.171429	0.433594	0.162095
								6	0	3	0						0.328413	0.011583	0.5625	0.211538
								7	0	4	1						0.806142	0.478469	0.429003	0.18408
								4	0	7	4						0.182099	0.011429	0.289916	0.137203
								0	5	5	0						0.469178	0.342105	0.208955	0.212366
								2	2	4	0						0.310945	0.013216	0.261017	0.138329
								3	2	4	0						0.342029	0.012048	0.838095	0.158311
								4	1	4	0						0.207895	0.011905	0.630332	0.173469
								4	0	0	0						0.831818	0.132353	0.296774	0.184211
								4	4	3	4						0.462687	0.134868	0.376307	0.161677
								4	0	5	0						0.378866	0.008475	0.006645	0.212644
								5	3	5	0						0.281525	0.136519	0.444186	0.010638
								4	0	4	0						0.700787	0.11039	0.550847	0.226064
								6	2	3	0						0.476071	0.009141	0.457576	0.228571
								3	3	3	2						0.243836	0.009569	0.394495	0.172872
								4	5	5	3						0.451923	0.171569	0.501597	0.227778
								0	0	2	2						0.378261	0.008511	0.195545	0.175439
								0	2	4	5						0.256098	0.209402	0.323741	0.267925
								3	2	1	1						0.372751	0.20068	0.163205	0.312217
								3	1	7	1						0.398533	0.142349	0.363914	0.253165
								2	0	0	2						0.185596	0.008772	0.22973	0.170667
								7	1	2	1						0.880435	0.008503	0.594262	0.170259
								3	1	0	0						0.143243	0.316406	0.442748	0.134021
								4	0	1	0						0.172237	0.385455	0.389078	0.177258
								6	1	6	1						0.331565	0.161417	0.271429	0.219638
								4	0	8	0						0.444444	0.159259	0.173502	0.290909
								1	1	1	0						0.186104	0.010563	0.256637	0.16622
								4	2	5	1						0.378747	0.010444	0.319403	0.157895
								5	2	6	2						0.439141	0.119403	0.351351	0.170391
								4	0	4	3						0.273885	0.129338	0.799213	0.157647
								9	0	3	1						0.506329	0.456604	0.583893	0.238636
								6	0	4	0						0.36855	0.109034	0.348387	0.294821
								2	0	10	0						0.388175	0.098039	0.725632	0.223629
								6	1	3	0						0.738516	0.222997	0.209239	0.21097
								2	0	1	1						0.434783	0.183908	0.412556	0.232057
								1	3	1	0						0.156479	0.195833	0.254958	0.337778
								2	0	3	0						0.461538	0.008242	0.154696	0.315068
								4	0	0	0						0.182482	0.006122	0.251064	0.346154
								1	0	0	2						0.193237	0.108571	0.30137	0.185864
								3	1	2	0						0.653614	0.094488	0.735632	0.136919
								5	0	4	0						0.217617	0.150407	0.326154	0.099537
								5	0	1	0						0.288	0.154506	0.319149	0.178723
								1	1	1	1						0.143204	0.087948	0.179211	0.330049
								1	2	0	1						0.50813	0.155303	0.375676	0.314159
								1	0	0	0						0.771654	0.010345	0.180556	0.180328
								0	0	2	0						0.111406	0.131387	0.655814	0.171958
								2	0	3	1						0.357827	0.009231	0.392962	0.186869
								4	0	2	0						0.593407	0.004127	0.733906	0.129442
								4	0	6	0						0.232493	0.570447	0.403785	0.187013
								0	0	0	0						0.253333	0.130282	0.34626	0.162722
								4	0	3	0						0.225446	0.112281	0.302932	0.139089
								4	0	0	2						0.359882	0.005391	0.952991	0.214286
								7	2	1	0						0.486076	0.109848	0.394309	0.139073
								1	1	2	0						0.375328	0.011876	0.497076	0.286624
								0	0	2	0						0.356495	0.117216	0.597561	0.138655
								2	0	4	0						0.281337	0.142308	0.238213	0.172324
								6	0	3	1						0.225926	0.193277	0.788732	0.13602
								1	0	1	2						0.318725	0.122744	0.250951	0.216901
								3	2	2	1						0.753012	0.136646	0.510204	0.354978
								2	0	0	0						0.186916	0.007389	0.163333	0.152815
								2	0	1	0						0.209677	0.133829	0.389068	0.171875
								4	1	3	0						0.316176	0.01278	0.276151	0.246057
								4	0	2	2						0.126168	0.011019	0.622222	0.15
								2	0	0	0						0.122066	0.00365	0.547074	0.148936
								3	2	3	0						0.224658	0.104046	0.321637	0.313333
								1	1	0	0						0.641161	0.009732	0.169492	0.146628
								6	0	1	0						0.577465	0.241379	0.325779	0.146907
								4	0	1	0						0.233871	0.110687	0.792982	0.171582
								2	0	4	0						0.62724	0.008108	0.55814	0.116564
								4	4	2	0						0.303523	0.164751	0.237589	0.348168
								1	1	2	0						0.491573	0.102564	0.638037	0.314894
								3	2	2	0						0.246753	0.339483	0.545833	0.194737
								2	0	4	0						0.379135	0.132203	0.795918	0.141026
								1	0	2	1						0.433198	0.135889	0.164038	0.252459
								2	0	4	1						0.346154	0.638889	0.570694	0.146341
								2	1	1	0						0.47139	0.142857	0.744141	0.168901
								4	0	1	0						0.593373	0.178182	0.136929	0.180371
								2	0	3	0						0.097113	0.012346	0.618644	0.21875
								5	0	1	1						0.163158	0.00502	0.594249	0.353909
								5	2	0	0						0.464744	0.012195	0.721254	0.1475
								1	0	5	1						0.62	0.153846	0.639144	0.166282
								1	2	4	0						0.325843	0.485106	0.182222	0.248963
								3	0	5	2						0.493671	0.214286	0.335423	0.170604
								3	1	3	0						0.133676	0.144186	0.518634	0.137615
								2	0	5	2						0.311615	0.128713	0.487395	0.201794
								1	0	0	0						0.614786	0.435484	0.105263	0.185984
								1	0	4	0						0.65625	0.143695	0.395349	0.152225
								0	1	2	1						0.237968	0.117089	0.504478	0.197324
								1	1	1	0						0.334694	0.13617	0.242165	0.170507
								2	0	1	0						0.25	0.092409	0.49359	0.269231
								1	1	3	1						0.485981	0.130742	0.283439	0.35545
								7	1	0	0						0.099042	0.231405	0.79096	0.219331
								3	0	2	0						0.159269	0.077465	0.226923	0.204082
								2	0	4	0						0.536649	0.011799	0.225664	0.290557
								2	2	1	0						0.560345	0.166038	0.140719	0.260054
								4	1	1	2						0.476015	0.140794	0.198083	0.342105
								1	1	0	0						0.181141	0.179283	0.634783	0.169444
								1	0	0	0						0.376426	0.114583	0.849315	0.080103
								4	0	1	0						0.358079	0.22695	0.412121	0.212355
								1	1	1	1						0.315534	0.178694	0.847619	0.283828
								1	0	1	1						0.213235	0.10559	0.159664	0.201031
								4	0	1	0						0.549669	0.346032	0.386139	0.275109
								5	0	0	0						0.156805	0.142433	0.853933	0.165468
								0	0	2	1						0.379653	0.145455	0.152027	0.267717
								3	0	4	0						0.438914	0.008982	0.282675	0.201735
								1	2	3	0						0.504975	0.397849	0.558704	0.204082
								3	1	1	0						0.468421	0.00905	0.193416	0.175595
								4	2	2	0						0.401899	0.157635	0.196141	0.3125
								3	0	4	1						0.405263	0.088146	0.524345	0.264069
								2	0	0	0						0.527322	0.547101	0.43038	0.153646
								2	0	0	3						0.172603	0.185714	0.482456	0.281513
								0	0	3	0						0.216216	0.103448	0.176471	0.135447
								2	0	3	0						0.157773	0.174917	0.192192	0.111663
								2	0	1	1						0.387097	0.125424	0.399209	0.168067
								1	0	4	1						0.50578	0.181159	0.240476	0.144772
								5	3	1	0						0.421053	0.117424	0.235294	0.134565
								3	1	6	0						0.470405	0.330317	0.63141	0.272031
								4	1	2	0						0.385366	0.165888	0.144279	0.284722
								1	1	1	0						0.236486	0.155102	0.18314	0.167155
								4	1	2	0						0.659824	0.011029	0.333333	0.228013
								2	0	1	0						0.302632	0.123028	0.318043	0.289474
								1	0	1	0						0.223404	0.168317	0.491857	0.174419
								8	0	5	2						0.157647	0.152466	0.318182	0.208763
								0	1	2	1						0.461832	0.173145	0.1875	0.009494
								6	1	2	0						0.433735	0.008724	0.356941	0
								2	4	3	0						0.297872	0.004684	0.156923	0.325103
								0	0	3	0						0.188482	0.153509	0.286164	0.224522
								0	2	2	0						0.653386	0.132492	0.156904	0.19403
								0	2	4	0						0.480978	0.157088	0.618234	0.254613
								2	2	3	2						0.207006	0.085271	0.693878	0.159236
								1	2	1	1						0.414286	0.142857	0.197183	0.173554
								1	0	2	0						0.233596	0.126844	0.629268	0.16129
								2	0	3	0						0.34359	0.132743	0.519062	0.177966
								4	9	5	1						0.23389	0.161826	0.740741	0.120205
																	0.309896	0.147239	0.151194	0.182371
																	0.465306	0.113821	0.336207	0.1275
																	0.286624	0.151639	0.509804	0.176734
																	0.330579	0.134375	0.977401	0.29588
																	0.326733	0.122977	0.239796	0.153247
																	0.002703	0.224066	0.717791	0.122563
																	0.005051	0.207207	0.843658	0.167959
																	0.308682	0.305419	0.89726	0.119898
																	0.577689	0.368889	0.458599	0.98366
																	0.209476	0.186364	0.804878	0.201439
																	0.359673	0.097087	0.533546	0.2021
																	0.230556	0.011574	0.842553	0.199495
																	0.198413	0.130952	0.472906	0.254682
																	0.392523	0.010101	0.152	0.140957
																	0.457249	0.195219	0.235294	0.185484
																	0.290749	0.177606	0.170732	0.157518
																	0.451039	0.371542	0.223975	0.19759
																	0.221354	0.151515	0.221719	0.208738
																	0.287462	0.1673	0.299685	0.154667
																	0.252427	0.134146	0.191126	0.226619
																	0.388278	0.009828	0.203883	0.303167
																	0.227273	0.264706	0.228296	0.167513
																	0.254958	0.217899	0.359833	0.190349
																	0.427273	0.008463	0.158038	0.21875
																	0.295165	0.167722	0.213166	0.169666
																	0.207349	0.124498	0.331361	0.193122
																	0.159686	0.188285	0.302083	0.201635
																	0.340625	0.137821	0.686084	0.153203
																	0.772251	0.567901	0.206667	0.204268
																	0.155313	0.227154	0.280347	0.262172
																	0.594203	0.093373	0.169611	0.166667
																	0.253165	0.095785	0.540453	0.187348
																	0.167582	0.469828	0.350932	0.212202
																	0.209068	0.143345	0.293605	0.223529
																	0.17765	0.104938	0.19242	0.165289
																	0.447368	0.112319	0.495238	0.202532
																	0.381902	0.160494	0.55627	0.295833
																	0.384817	0.007246	0.455471	0.352941
																	0.351032	0.25	0.75	0.224907
																	0.169576	0.283951	0.469256	0.170667
																	0.245161	0.15142	0.231638	0.135447
																	0.630573	0.154639	0.599359	0.230366
																	0.396875	0.385768	0.288194	0.178478
																	0.122762	0.113269	0.678295	0.16
																	0.855586	0.01061	0.564024	0.2
																	0.227041	0.003003	0.14876	0.379747
																	0.246377	0.111524	0.538095	0.255738
																	0.337143	0.157407	0.508418	0.003922
																	0.415929	0.171756	0.491315	0.17
																	0.163017	0.096525	0.638655	0.113065
																	0.236897	0.216867	0.418129	0.166154
																	0.807471	0.304833	0.485075	0.183784
																	0.396985	0.210938	0.32	0.178082
																	0.799373	0.158672	0.184697	0.112601
																	0.176471	0.128358	0.17284	0.268966
																	0.177898	0.185567	0.511111	0.183168
																	0.250639	0.065134	0.274933	0.168865
																	0.676471	0.133987	0.379518	0.222571
																	0.261845	0.177033	0.472019	0.168342
																	0.801688	0.29589	0.585014	0.116162
																	0.157754	0.490421	0.184615	0.120112
																	0.264	0.119403	0.536913	0.148541
																	0.556863	0.118959	0.469925	0.154856
																	0.158291	0.183036	0.234375	0.159375
																	0.313472	0.009747	0.22467	0.152334
																	0.470199	0.158537	0.303922	0.399083
																	0.508772	0.120755	0.00939	0.156716
																	0.336	0.127413	0.172297	0.206186
																	0.294304	0.124481	0.226766	0.237209
																	0.556452	0.457249	0.534615	0.223938
																	0.775087	0.120996	0.103825	0.266055
																	0.168831	0.114804	0.755556	0.201681
																	0.64486	0.149425	0.71517	0.124646
																	0.876791	0.008706	0.504545	0.161804
																	0.315175	0.360595	0.28	0.163772
																	0.140056	0.247059	0.621622	0.19603
																	0.62623	0.085044	0.712919	0.280193
																	0.397436	0.188119	0.368421	0.311927
																	0.299674	0.156398	0.425	0.172932
																	0.189258	0.44358	0.324627	0.297674
																	0.726131	0.135135	0.009615	0.247788
																	0.489362	0.14658	0.010974	0.264228
																	0.271277	0.155303	0.00996	0.54185
																	0.533333	0.141509	0.333333	0.170984
																	0.533333	0.157692	0.119048	0.142857
																	0.334746	0.123134	0.011364	0.277922
																	0.323308	0.161538	0.010714	0.287037
																	0.317585	0.354067	0.171053	0.170316
																	0.093664	0.136929	0.65098	0.322449
																	0.328076	0.096667	0.009132	0.175879
																	0.168224	0.14717	0.397924	0.172603
																	0.265416	0.091912	0.490625	0.315534
																	0.439759	0.133574	0.368421	0.27381
																	0.509138	0.14902	0.005	0.204082
																	0.318584	0.129412	0.006873	0.157182
																	0.108504	0.098039	0.010417	0.274775
																	0.498208	0.125749	0.008242	0.219858
																	0.54712	0.151394	0.488136	0.173913
																	0.296496	0.13961	0.2	0.270742
																	0.406143	0.157205	0.329004	0.131841
																	0.272487	0.20197	0.161932	0.174935
																	0.687697	0.007143	0.008065	0.308333
																	0.4	0.147679	0.235669	0.167131
																	0.4	0.681992	0.121287	0.709302
																	0.920973	0.148	0.521739	0.17561
																	0.142857	0.457413	0.771144	0.311024
																	0.210959	0.12426	0.454955	0.407942
																	0.25641	0.662393	0.009494	0.226519
																	0.734783	0.160194	0.011268	0.257979
																	0.212938	0.190476	0.287037	0.179402
																	0.399433	0.108359	0.223975	0.337838
																	0.461774	0.162281	0.310469	0.113074
																	0.29863	0.145228	0.2	0.176166
																	0.30829	0.074468	0.618557	0.205584
																	0.240385	0.133333	0.559633	0.199063
																	0.225064	0.148936	0.304094	0.309091
																	0.396675	0.388235	0.535354	0.160714
																	0.186747	0.138554	0.010899	0.311966
																	0.212389	0.157895	0.660131	0.122222
																	0.287097	0.12012	0.399142	0.151762
																	0.626582	0.10687	0.205882	0.205
																	0.22	0.235294	0.673387	0.168901
																	0.175355	0.095041	0.30163	0.165432
																	0.248082	0.114391	0.172702	0.159905
																	0.36236	0.129032	0.788779	0.163317
																	0.425134	0.093863	0.361905	0.256228
																	0.186398	0.167273	0.41349	0.174263
																	0.327103	0.110345	0.18984	0.117949
																	0.126943	0.12709	0.097619	0.269737
																	0.432024	0.158416	0.544379	0.004098
																	0.357143	0.162544	0.389049	0.179104
																	0.483553	0.162264	0.009294	0.302041
																	0.172872	0.120996	0.368098	0.3297
																	0.172949	0.009368	0.243333	0.431635
																	0.639098	0.17803	0.224439	0.219672
																	0.552408	0.116105	0.190476	0.176768
																	0.433071	0.145833	0.768908	0.279279
																	0.570194	0.362319	0.169666	0.133803
																	0.288462	0.135135	0.20979	0.155709
																	0.358696	0.153191	0.004065	0.119289
																	0.33617	0.128028	0.569182	0.312
																	0.210762	0.011861	0.489879	0.135593
																	0.185185	0.131673	0.258427	0.19802
																	0.205521	0.125	0.295302	0.180282
																	0.451178	0.456604	0.174033	0.191375
																	0.227749	0.129252	0.467662	0.194896
																	0.327338	0.32197	0.008375	0.189189
																	0.571906	0.101639	0.650485	0.230241
																	0.159686	0.183962	0.274627	0.283721
																	0.394299	0.126437	0.568323	0.149584
																	0.130769	0.11583	0.301205	0.129973
																	0.198238	0.104027	0.573427	0.24
																	0.397163	0.295359	0.130814	0.174927
																	0.534188	0.217557	0.674877	0.159551
																	0.773639	0.102837	0.61828	0.346341
																	0.386842	0.277056	0.806154	0.147059
																	0.479616	0.16087	0.192857	0.148265
																	0.258359	0.147887	0.213889	0.112676
																	0.206186	0.009839	0.307692	0.187117
																	0.456265	0.010256	0.389381	0.133159
																	0.115869	0.011364	0.686275	0.330612
																	0.271429	0.639004	0.384354	0.177546
																	0.415335	0.226415	0.396552	0.192513
																	0.251142	0.124	0.708333	0.169761
																	0.259091	0.144	0.268722	0.164336
																	0.298544	0.008982	0.009346	0.175879
																	0.152113	0.142292	0.612903	0.184615
																	0.423581	0.13834	0.461255	0.209459
																	0.408269	0.490494	0.009346	0.196474
																	0.329177	0.297125	0.642553	0.16624
																	0.329082	0.173285	0.832536	0.3391
																	0.685714	0.008969	0.241176	0.244019
																	0.472103	0.30855	0.526171	0.43401
																	0.179894	0.131206	0.644351	0.111406
																	0.455939	0.468468	0.168605	0.267544
																	0.545171	0.009756	0.008174	0.174242
																	0.452575	0.129693	0.193548	0.18863
																	0.670886	0.327869	0.207921	0.155313
																	0.236311	0.107266	0.522152	0.135922
																	0.174026	0.010288	0.344371	0.410714
																	0.251323	0.21028	0.012158	0.131285
																	0.296392	0.009653	0.302326	0.399497
																	0.524648	0.19084	0.555066	0.134615
																	0.334311	0.102649	0.174556	0.119289
																	0.530864	0.164609	0.353712	0.255245
																	0.403183	0.144295	0.562249	0.222222
																	0.23622	0.510288	0.241096	0.145946
																	0.210106	0.12605	0.392157	0.158025
																	0.427928	0.010453	0.160256	0.199074
																	0.330909	0.143443	0.606771	0.545213
																	0.176606	0.472414	0.394366	0.158986
																	0.381062	0.142857	0.009709	0.360656
																	0.618868	0.178344	0.303279	0.161972
																	0.480122	0.899687	0.336996	0.21039
																	0.279835	0.361111	0.434921	0.34632
																	0.143662	0.175	0.407407	0.182292
																	0.307317	0.271429	0.339806	0.185366
																	0.743455	0.101493	0.407801	0.1491
																	0.263557	0.460177	0.963415	0.212766
																	0.678788	0.081081	0.572549	0.126471
																	0.010204	0.145522	0.556962	0.166271
																	0.175947	0.242812	0.226563	0.354962
																	0.734072	0.533835	0.25	0.361607
																	0.580381	0.205021	0.204013	0.106771
																	0.579365	0.137195	1.16268	0.163539
																	0.225543	0.458042	0.266667	0.155039
																	0.135065	0.180556	0.398089	0.203488
																	0.641304	0.202586	0.389706	0.159494
																	0.180233	0.164706	0.373585	0.186207
																	0.389776	0.127572	0.146974	0.293651
																	0.213483	0.130268	0.525	0.487562
																	0.538462	0.166667	0.186667	0.244845
																	0.282787	0.460377	0.442857	0.212528
																	0.469595	0.522059	0.446154	0.171355
																	0.978903	0.181548	0.15142	0.188482
																	0.371585	0.197479	0.311258	0.147139
																	0.586207	0.478827	0.197479	0.146132
																	0.371711	0.126246	0.385093	0.179104
																	0.18541	0.248756	0.653226	0.237624
																	0.75	0.163265	0.504132	0.192308
																	0.36129	0.481481	0.190588	0.196319
																	0.19244	0.761905	0.487685	0.338164
																	0.758007	0.645522	0.236715	0.159091
																	0.545994	0.24	0.337778	0.246512
																	0.426174	0.496774	0.679487	0.218182
																	0.341137	0.145522	0.779359	0.215886
																	0.855721	0.116	0.552486	0.168618
																	0.496084	0.123288	0.418803	0.144876
																	0.338415	0.618421	0.477193	0.239496
																	0.642857	0.47012	0.154545	0.246667
																	0.162577	0.155303	0.223729	0.258333
																	0.432718	0.401786	0.527523	0.184066
																	0.008772	0.116667	0.205047	0.331897
																	0.306407	0.09058	0.653543	0.194861
																	0.145511	0.150376	0.303704	0.128866
																	0.53271	0.522059	0.56338	0.194444
																	0.010823	0.110482	0.305785	0.274194
																	0.415123	0.217687	0.15847	0.333333
																	0.473684	0.107438	0.521311	0.172297
																	0.478814	0.443686	0.605042	0.29771
																	0.347087	0.182456	0.323529	0.234421
																	0.485849	0.359073	0.138122	0.26699
																	0.660057	0.150376	0.196774	0.529915
																	0.115486	0.154206	0.483871	0.142506
																	0.625272	0.164384	0.757426	0.141732
																	0.860377	0.39916	0.242206	0
																	0.316384	0.369565	0.570896	0
																	0.372152	0.106452	0.237942	0
																	0.431138	0.299559	0.188264	0.198556
																	0.302632	0.165217	0.239837	0.2
																	0.361217	0.113924	0.288525	0.168044
																	0.522167	0.123188	0.222222	0.128395
																	0.154494	0.142857	0.527536	0.292276
																	0.299492	0.106529	0.520325	0.163265
																	0.650655	0.451613	0.264151	0.157563
																	0.390411	0.081006	0.908046	0.010135
																	0.366516	0.275701	0.169355	0.152672
																	0.532637	0.142336	0.261905	0.202703
																	0.18306	0.125954	0.512605	0.194581
																	0.11399	0.09058	0.274419	0.228571
																	0.163017	0.541176	0.338095	0.009231
																	0.31738	0.150235	0.437751	0.205387
																	0.369014	0.147436	0.478964	0.153846
																	0.464435	0.199074	0.579208	0.26935
																	0.390728	0.003279	0.466403	0.277311
																	0.351351	0.237705	0.77551	0.122931
																	0.466899	0.174074	0.238494	0.149083
																	0.231034	0.308411	0.221831	0.010695
																	0.406897	0.301275	0.252841	0.222571
																	0.183206	0.55042	0.288889	0.0103
																	0.617225	0.161905	0.5	0.233227
																	0.16273	0.143396	0.550661	0.179144
																	0.525606	0.158273	0.275964	0.268868
																	0.23431	0.197479	0.83	0.176617
																	0.498221	0.110092	0.365188	0.164179
																	0.682403	0.167315	0.424028	0.201044
																	0.303125	0.226667	0.25	0.005917
																	0.146965	0.122137	0.374696	0.010638
																	0.578431	0.096618	0.35942	0.265861
																	0.361446	0.226244	0.391144	0.289855
																	0.476298	0.186441	0.549763	0.192593
																	0.229551	0.211864	0.426471	0.122016
																	0.452514	0.125767	0.62381	0.174935
																	0.47851	0.117871	0.193916	0.01006
																	0.460829	0.127208	0.374449	0.221818
																	0.12	0.112727	0.296	0.223404
																	0.346341	0.184932	0.322476	0.173594
																	0.496429	0.156028	0.320988	0.152882
																	0.091371	0.15894	0.443038	0.129973
																	0.15285	0.300448	0.904545	0.163142
																	0.800613	0.114815	0.210317	0.28626
																	0.447137	0.302491	0.283582	0.179144
																	0.291667	0.16	0.692893	0.183727
																	0.467681	0.299694	0.689815	0.280788
																	0.541899	0.281853	0.176166	0.183616
																	0.31068	0.180769	0.541485	0.164336
																	0.207763	0.208791	0.15	0.263374
																	0.502488	0.114286	0.137536	0.356808
																	0.111413	0.315589	0.62201	0.30829
																	0.916256	0.250871	0.520376	0.215686
																	0.519651	0.317647	0.314815	0.194521
																	0.457143	0.13289	0.197761	0.19788
																	0.269841	0.101695	0.555046	0.269841
																	0.531034	0.425743	0.237013	0.217172
																	0.296196	0.109804	0.54	0.173575
																	0.157509	0.128571	0.303797	0.140167
																	0.839912	0.159864	0.612613	0.276978
																	0.574627	0.134185	0.282192	0.18961
																	0.010638	0.155116	0.589431	0.133501
																	0.243176	0.585551	0.4375	0.228374
																	0.148485	0.153333	0.735849	0.17341
																	0.044248	0.167808	0.348837	0.15212
																	0.264865	0.236842	0.458333	0.140496
																	0.225888	0.167331	0.744262	0.24924
																	0.289817	0.193182	0.444976	0.12253
																	0.423636	0.539604	0.168142	0.007958
																	0.267568	0.415323	0.436242	0.004808
																	0.270531	0.011776	0.490272	0.152672
																	0.318966	0	0.5	0.585366
																	0.25	0.134199	0.28863	0.15534
																	0.5075	0.729805	0.34188	0.149425
																	0.544236	0.131222	0.218667	0.170115
																	0.236111	0.14218	0.308511	0.19708
																	0.52973	0.009467	0.24537	0.23431
																	0.117493	0.008114	0.516717	0.325
																	0.658436	0.007958	0.495495	0.007692
																	0.309524	0.155063	0.331858	0.26601
																	0.326087	0.011111	0.915556	0.15978
																	0.909375	0.250936	0.254902	0.183594
																	0.211155	0.008197	0.269231	0.147971
																	0.359331	0.10574	0.429204	0.128641
																	0.352078	0.012876	0.407895	0.181132
																	0.371517	0.339161	0.188571	0.190164
																	0.238994	0.120996	0.131902	0.270642
																	0.301508	0.011111	0.25	0.210526
																	0.72381	0.011834	0.684615	0.179739
																	0.210526	0.009934	0.299735	0.279605
																	0.416887	0.008499	0.29646	0.189091
																	0.88563	0.007692	0.203125	1.06091
																	0.246006	0.010033	0.209205	0.162667
																	0.273684	0.128713	0.183801	0.163717
																	0.147368	0.00939	0.18328	0.388186
																	0.473558	0.009732	0.829268	0.141119
																	0.448276	0.009615	0.242553	0.192405
																	0.237792	0.580128	0.289063	0.164286
																	0.214674	0.006237	0.191057	0.159453
																	0.092958	0.318033	0.595318	0.365741
																	0.225806	0.01105	0.292793	0.138824
																	0.610619	0.195364	0.213889	0.185
																	0.204188	0.011429	0.795652	0.27707
																	0.207084	0.010426	0.38009	0.126984
																	0.415441	0.010893	0.726444	0.136674
																	0.433702	0.004907	0.345588	0.208672
																	0.336879	0.171875	1.04563	0.232877
																	0.388889	0.012245	0.284848	0.138539
																	0.63125	0.582133	0.457143	0.159459
																	0.268987	0.133005	0.65	0.229167
																	0.523605	0.007874	0.322188	0.19788
																	0.126649	0.173432	0.25	0.184282
																	0.188917	0.00823	0.250585	0.22
																	0.319635	0.425703	0.430556	0.451163
																	0.173697	0.353147	0.265306	0.131868
																	0.265252	0.010969	0.339683	0.171053
																	0.291209	0.179331	0.377593	0.267241
																	0.232432	0.010178	0.89083	0.190821
																	0.26747	0.349776	0.514019	0.240143
																	0.342308	0.311966	0.372093	0.281065
																	0.165842	0.374656	0.380531	0.010033
																	0.651877	0.007853	0.256055	0.171123
																	0.557692	0.191111	0.078818	0.182891
																	0.361386	0.009569	0.470982	0.175953
																	0.227027	0.003687	0.27305	0.34375
																	0.30625	0.009112	0.220721	0.143979
																	0.354749	0.003953	0.688889	0.192308
																	0.342529	0.156794	0.3	0.22449
																	0.387978	0.206731	0.291391	0.13079
																	0.191142	0.104027	0.228137	0.366197
																	0.302658	0.126471	0.546326	0.348
																	0.283887	0.013953	0.086364	0.211538
																	0.470862	0.008345	0.287097	0.164524
																	0.214876	0.007843	0.693252	0.282878
																	0.469136	0.405286	0.106494	0.196931
																	0.321705	0.258065	0.267717	0.154897
																	0.465116	0.177852	0.348659	0.208511
																	0.2125	0.009862	0.356828	0.131646
																	0.132287	0.009063	0.003546	0.184539
																	0.196643	0.125	0.319588	0.156658
																	0.398352	0.117438	0.318792	0.132124
																	0.438806	0.164251	0.664151	0.124481
																	0.358306	0.380328	0.624088	0.41048
																	0.378788	0.303922	0.108571	0.195592
																	0.610294	0.162162	0.372168	0.211538
																	0.226064	0.387543	0.367164	0.292373
																	0.254011	0.01	0.477352	0.148649
																	0.604938	0.238739	0.231003	0.219512
																	0.141304	0.111864	0.898089	0.176471
																	0.184539	0.61165	0.011278	0.005634
																	0.148681	0.178988	0.27686	0.00365
																	0.144847	0.098291	0.410494	0.301802
																	0.231325	0.174089	0.498208	0.13941
																	0.216867	0.140625	0.6875	0.244094
																	0.416357	0.008415	0.435897	0.167553
																	0.602564	0.005505	0.51495	0.14123
																	0.28013	0.009464	0.132716	0.168975
																	0.482094	0.300847	0.239631	0.152381
																	0.268293	0.16129	0.208661	0.156028
																	0.321033	0.551724	1.11489	0.013514
																	0.511111	0.217252	0.358804	0.007752
																	0.409496	0.637195	0.430493	0.298305
																	0.209302	0.326165	0.860759	0.271698
																	0.412	0.149466	0.336066	0.206642
																	0.31	0.733333	0.144928	0.24
																	0.393305	0.681604	0.881757	0.243346
																	0.25	0.10219	0.291228	0.315315
																	0.160396	0.285185	0.347709	0.210762
																	0.835088	0.422535	0.497872	0.120614
																	0.405018	0.298701	0.541528	0.210674
																	0.262162	0.19084	0.901141	0.125561
																	0.494297	0.317726	0.176471	0.169355
																	0.190909	0.136882	0.433594	0.149254
																	0.325893	0.254902	0.458333	0.170732
																	0.388333	0.106618	0.207951	0.210059
																	0.442897	0.146497	0.962085	0.170604
																	0.229064	0.268293	0.613546	0.155941
																	0.252011	0.23166	0.186722	0.112676
																	0.162667	0.287097	0.57619	0.259124
																	0.330601	0.555556	0.68932	0.217666
																	0.459649	0.140741	0.205036	0.150685
																	0.276442	0.014706	0.163324	0.127877
																	0.773234	0.185328	0.262195	0.221344
																	0.329843	0.010331	0.388	0.186842
																	0.264563	0.108614	0.511111	0.213158
																	0.263415	0.117871	0.608974	0.292683
																	0.351706	0.166667	0.274074	0.159898
																	0.258974	0.166667	0.309598	0.175549
																	0.213115	0.139373	0.279621	0.199346
																	0.629893	0.117216	0.5	0.128767
																	0.195402	0.245136	0.226891	0.206235
																	0.324324	0.228296	0.625387	0.130208
																	0.299578	0.158654	0.689769	0.12532
																	0.425656	0.305882	0.16156	0.253219
																	0.183761	0.142361	0.14939	0.160671
																	0.296919	0.144981	0.236994	0.155941
																	0.748	0.175732	0.680851	0.253289
																	0.216438	0.282895	0.193989	0.202469
																	0.299035	0.399209	1.08765	0.468254
																	0.522337	0.140351	0.131627	0.194215
																	0.247748	0.189573	0.381944	0.376812
																	0.152104	0.236364	0.497475	0.143959
																	0.395028	0.107595	0.257951	0.146853
																	1.06373	0.665789	0.123656	0.086207
																	0.25	0.872	0.922018	0.337607
																	0.312102	0.143443	0.456954	0.240816
																	0.659148	0.42	0.15262	0.256098
																	0.214876	0.184906	0.266871	0.179837
																	0.503937	0.117871	0.25641	0.304348
																	0.148325	0.120623	0.788396	0.214724
																	0.242788	0.013039	0.217848	0.174359
																	0.29902	0.358779	0.248148	0.164983
																	0.365385	0.068841	0.636066	0.184028
																	0.230971	0.151235	0.326478	0.192857
																	0.151741	0.140893	0.480769	0.208955
																	0.371274	0.104089	0.749129	0.129442
																	0.440367	0.315556	0.720648	0.131234
																	0.85503	0.205607	0.621891	0.161826
																	0.561265	0.004938	0.21148	0.141026
																	0.431487	0.008253	0.829876	0.212329
																	0.886139	0.196013	0.652778	0.217391
																	0.265589	0.003425	0.264881	0.241294
																	0.389881	0.11745	0.399371	0.278481
																	0.318471	0.191489	0.368116	0.17284
																	0.221622	0.112179	0.327703	0.132075
																	0.636076	0.378182	0.90085	0.251295
																	0.287356	0.009921	0.338164	0.417062
																	0.170984	0.312757	0.629464	0.130435
																	0.368146	0.257525	0.008969	0.265517
																	0.298851	0.21978	0.536667	0.158654
																	0.44709	0.152249	0.276995	0.225166
																	0.23341	0.454545	0.372703	0.206897
																	0.388325	0.172	0.243169	0.22
																	0.230769	0.127737	0.52027	0.131313
																	0.478395	0.011547	0.623333	0.190104
																	0.44186	0.012448	0.579125	0.261589
																	0.248634	0.009385	0.584416	0.170391
																	0.552632	0.154362	0.466667	0.208054
																	0.57732	0.147799	0.545	0.141809
																	0.332542	0.294737	0.333333	0.283988
																	0.205797	0.097561	0.328467	0.261589
																	0.160221	0.144628	0.749326	0.175573
																	0.388747	0.15534	0.589928	0.358491
																	0.248092	0.298013	0.741742	0.229376
																	0.257246	0.411523	0.118421	0.124069
																	0.176623	0.128571	0.404844	0.185185
																	0.240586	0.134545	0.502747	0.353503
																	0.315217	0.165094	0.3575	0.153639
																	0.399471	0.084375	0.697211	0.217687
																	0.238683	0.864769	0.558304	0.199336
																	0.449153	0.162393	0.208238	0.154412
																	0.594697	0.223577	0.635714	0.195531
																	0.310811	0.079051	0.767025	0.146982
																	0.177898	0.230453	0.199367	0.012251
																	0.370732	0.008606	0.466899	0.278884
																	0.435754	0.141379	0.275689	0.170213
																	0.404523	0.009649	0.84898	0.140704
																	0.176944	0.209125	0.248366	0.180247
																	0.461905	0.011236	0.637725	0.119444
																	0.425982	0.25	0.490494	0.286792
																	0.495763	0.078689	0.200637	0.188406
																	0.518367	0.203846	0.383085	0.127139
																	0.117778	0.219231	0.261745	0.361905
																	0.189616	0.237762	0.463415	0.192
																	0.112128	0.136943	0.371094	0.140878
																	0.153846	0.110687	0.70679	0.192982
																	0.112	0.134783	0.381877	0.337766
																	0.5	0.488479	0.669856	0.13577
																	0.244681	0.583333	0.226361	0.232365
																	0.179221	0.138614	0.201258	0.211382
																	0.549356	0.131915	0.480349	0.156146
																	0.43553	0.011331	0.572391	0.189055
																	0.197411	0.167247	0.464286	0.280822
																	0.413249	0.087613	0.535117	0.224576
																	0.869822	0.277778	0.379195	0.371542
																	0.168975	0.149502	0.219298	0.307985
																	0.542169	0.120567	0.149038	0.278884
																	0.195122	0.174917	0.542373	0.171875
																	0.093976	0.090253	0.256228	0.272321
																	0.190687	0.081181	0.3125	0.192837
																	0.482412	0.097633	0.449541	0.276398
																	0.333333	0.252066	0.036913	0.184
																	0.123426	0.104247	0.939759	0.27881
																	0.270531	0.008491	0.145215	0.186301
																	0.5	0.132013	0.26875	0.264085
																	0.726027	0.127389	0.270175	0.199005
																	0.402089	0.009747	0.206587	0.178723
																	0.517949	0.01227	0.582143	0.134804
																	0.051643	0.013889	0.490566	0.194103
																	0	0.008772	0.465517	0.402817
																	0.490991	0.105114	0.28479	0.328413
																	0.331984	0.254808	0.659639	0.163934
																	0.292308	0.089844	0.449799	0.305085
																	0.427083	0.108844	0.93617	0.326389
																	0.007937	0.303951	0.550218	0.369099
																	0.013043	0.571429	0.481595	0.15562
																	0.72973	0.129747	0.369427	0.261324
																	0.413793	0.125523	0.366782	0.167315
																	0.565401	0.105802	0.235294	0.193299
																	0.248756	0.175758	0.562963	0.209302
																	0.19378	0.149254	0.165957	0.17033
																	0.187342	0.112245	0.57047	0.253571
																	0.218824	0.126866	1.07477	0.356383
																	0.392941	0.565056	0.5053	0.148248
																	0.299595	0.549839	0.344697	0.203608
																	0.208845	0.117647	0.48855	0.127717
																	0.20155	0.270627	0.215259	0.159664
																	0.193103	0.467742	0.251748	0.167526
																	0.201439	0.131274	0.411215	0.200477
																	0.492063	0.114173	0.611111	0.204489
																	0.542056	0.236453	0.600746	0.168449
																	0.694915	0.187023	0.610837	0.225397
																	0.470899	0.496124	0.373391	0.338645
																	0.007968	0.076923	0.628319	0.194444
																	0.012945	0.135021	0.498054	0.152318
																	0.562249	0.658228	0.265363	0.212617
																	0.75	0.584475	0.63245	0.193122
																	0.145923	0.158996	0.755952	0.238095
																	0.208459	0.127726	0.280742	0.413793
																	0.010899	0.14841	0.733333	0.210127
																	0.005083	0.111111	0.590361	0.326975
																	0.393064	0.170455	0.817073	0.151099
																	0.151448	0.188679	0.556098	0.385366
																	0.84375	0.116208	0.375439	0.154378
																	0.008929	0.379195	0.144295	0.1875
																	0.004695	0.108772	0.584112	0.352941
																	0.682028	0.133065	0.402827	0.227139
																	0.831579	0.165354	0.784141	0.231651
																	0.261333	0.14786	0.32526	0.170149
																	0.341969	0.079208	0.397759	0.154639
																	0.388724	0.259574	0.903226	0.275229
																	0.34	0.111111	0.479554	0.105
																	0.501695	0.090909	0.83	0.148338
																	0.092141	0.151456	0.61875	0.173267
																	0.667732	0.139194	0.272727	0.203175
																	0.645768	0.252	0.005128	0.157623
																	0.227092	0.911458	0.729167	0.845794
																	0.746177	0.137168	0.726027	0.194774
																	0.238095	0.189427	0.005172	0.192982
																	0.22884	0.097792	0.009709	0.173295
																	0.147436	0.511475	0.003846	0.323741
																	0.686192	0.15625	0.684211	0.317152
																	0.448071	0.533835	0.75817	0.142466
																	0.206983	0.131343	0.762376	0.173653
																	0.685484	0.106164	0.198675	0.122449
																	0.428986	0.614334	0.537118	0.230088
																	0.736	0.144828	0.283439	0.160194
																	0.156085	0.136628	0.194539	0.185185
																	0.252427	0.104956	0.82439	0.186517
																	0.312081	0.131687	0.381818	0.143646
																	0.008658	0.601852	0.183857	0.180982
																	0.233161	0.119565	0.698675	0.107981
																	0.195122	0.468951	0.510345	0.28169
																	0.363014	0.151515	0.696875	0.201995
																	0.57438	0.196429	0.218954	0.189369
																	0.009412	0.115385	0.815315	0.172297
																	0.144374	0.204301	0.914414	0.151282
																	0.281356	0.501718	0.718519	0.161692
																	0.877637	0.113793	0.138554	0.263258
																	0.809339	0.166667	0.563265	0.208633
																	0.176179	0.118467	0.42517	0.358407
																	0.293939	0.141447	0.468657	0.174026
																	0.634218	0.147239	0.175066	0.276119
																	0.497354	0.17931	0.40566	0.268722
																	0.733906	0.530275	0.8	0.176829
																	0.428571	0.688525	0.545151	0.007496
																	0.385075	0.377088	0.438806	0.004796
																	0.679739	0.838806	0.540059	0.159892
																	0.781145	0.250859	0.352679	0.199301
																	0.319648	0.516393	0.233051	0.217949
																	0.108753	0.120401	0.369963	0.145889
																	0.212828	0.110266	0.57438	0.147583
																	0.006993	0.099042	0.308782	0.264423
																	0.768116	0.130814	0.21118	0.205251
																	0.164474	0.119816	0.213699	0.213333
																	0.684932	0.636752	0.46729	0.119159
																	0.319095	0.12012	0.215259	0.200528
																	0.276961	0.158915	0.85098	0.145946
																	0.431373	0.373832	0.953704	0.124365
																	0.296837	0.096859	0.240106	0.495146
																	0.287383	0.117391	0.483471	0.273128
																	0.44856	0.120438	0.692308	0.010283
																	0.287834	0.15812	0.232353	0.165
																	0.532432	0.506195	0.367609	0.175342
																	0.67803	0.163265	0.756184	0.318328
																	0.51105	0.332317	0.199454	0.220497
																	0.310905	0.226316	0.441964	0.191824
																	0.248521	0.270916	0.218855	0.213816
																	0.554745	0.12782	0.565495	0.120205
																	0.175824	0.317797	0.641935	0.240175
																	1.01081	0.168831	0.237179	0.197368
																	0.483871	0.541547	0.431193	0.135204
																	0.207161	0.102362	0.428571	0.119048
																	0.273438	0.473684	0.450355	0.248634
																	0.280822	0.137124	0.728125	0.11809
																	0.467337	0.11828	0.761062	0.164356
																	0.544304	0.137795	0.529412	0.149254
																	0.460606	0.241379	0.218659	0.177966
																	0.791667	0.13308	0.589226	0.194872
																	0.552511	0.099644	0.532308	0.165414
																	0.309598	0.153846	0.174497	0.18705
																	0.415761	0.126812	0.175497	0.25463
																	0.256018	0.097872	0.564304	0.01023
																	0.245614	0.151943	0.222222	0.333333
																	0.315589	0.15562	0.212	0.157518
																	0.432	0.105839	0.607273	0.248634
																	0.863636	0.106164	0.004386	0.194373
																	0.213568	0.221843	0.294294	0.135593
																	0.188153	0.108974	0.838462	0.364807
																	0.5	0.193416	0.46056	0.199187
																	0.378641	0.674938	0.746835	0.153846
																	0.333333	0.078704	0.49187	0.011834
																	0.319838	0.081712	1.07834	0.357143
																	0.348101	0.459016	0.25	0.175573
																	0.684964	0.147287	0.265306	0.167095
																	0.717742	0.34891	0.377119	0.177285
																	0.241636	0.134021	0.357843	0.242537
																	0.201117	0.158672	0.59633	0.109865
																	0.225941	0.074803	0.540541	0.208333
																	0.721212	0.102767	0.293436	0.212341
																	0.693227	0.179856	0.342756	0.117808
																	0.261111	0.179283	0.393531	0.178191
																	0.45614	0.085443	0.199095	0.145038
																	0.42671	0.712838	0.487288	0.35023
																	0.520833	0.074434	0.185	0.136986
																	0.815047	0.329114	0.469595	0.197761
																	0.8	0.217557	0.288952	0.172932
																	0.18599	0.416667	0.284444	0.273973
																	0.516667	0.240793	0.521341	0.216285
																	0.696133	0.108374	0.6625	0.21673
																	0.406639	0.084249	0.73125	0.213542
																	0.750733	0.975578	0.611888	0.173228
																	0.902439	0.13354	0.363296	0.177835
																	0.775	0.108911	0.943775	0.155502
																	0.444149	0.159184	0.320755	0.7
																	0.503937	0.147727	0.434783	0.173653
																	0.715596	0.545894	0.143369	0.365546
																	0.353211	0.153226	0.27	0.262626
																	0.459574	0.131387	0.097276	0.264317
																	0.693767	0.087719	0.293103	0.149398
																	0.334118	0.142857	0.565657	0.318408
																	0.415584	0.097179	0.574344	0.224138
																	0.367003	0.129231	0.497674	0.167095
																	0.368571	0.110619	0.544402	0.009615
																	0.147239	0.153846	0	0.1875
																	0.595918	0.097276	0.621495	0.181176
																	0.619647	0.151603	0.480583	0.232558
																	0.476064	0.141631	0.918182	0.229759
																	0.654054	0.079038	0.25	0.131783
																	0.789174	0.147601	0.262799	0.150852
																	0.477435	0.248148	0.575	0.348039
																	0.407273	0.192771	0.28125	0.193473
																	0.198777	0.285714	0.739011	0.173789
																	0.359073	0.573265	0.305556	0.147929
																	0.431122	0.155405	0.142857	0.19195
																	0.382979	0.838574	0.620915	0.15528
																	0.215768	0.192053	0.186275	0.236948
																	0.313817	0.136986	0.843658	0.213836
																	0.40613	0.12766	0.75	0.120253
																	0.119904	0.138801	0.683871	0.139474
																	0.298734	0.540481	0.531646	0.159609
																	0.688	0.113553	0.559322	0.197015
																	0.230769	0.137931	0.48583	0.115254
																	0.583519	0.200935	0.344411	0.181579
																	0.126984	0.12406	0.410468	0.145119
																	0.325513	0.170732	0.820717	0.125964
																	0.281513	0.098802	0.474093	0.290456
																	0.772947	0.105839	0.925581	0.176611
																	0.481675	0.197324	0.328446	0.241636
																	0.338362	0.396135	0.317949	0.151194
																	0.376812	0.171569	0.292135	0.205805
																	0.484177	0.13125	0.940887	0.1375
																	0.557003	0.108974	0.625387	0.132075
																	0.542199	0.394366	0.336634	0.196296
																	0.494172	0.081169	0.157895	0.142169
																	0.320285	0.141818	0.467422	0.15814
																	0.345133	0.10101	0.462651	0.207317
																	0.479638	0.093851	0.006734	0.337313
																	0.642857	0.224265	0.010949	0.158273
																	0.570492	0.121569	0.378788	0.244361
																	0.195572	0.293893	0.247126	0.172414
																	0.360976	0.686275	0.475728	0.267442
																	0.161074	0.114551	0.009901	0.229839
																	0.253846	0.121094	0.427536	0.245902
																	0.544693	0.125984	0.231527	0.726872
																	0.382353	0.094077	0.710317	0.151111
																	0.103359	0.215962	0.12628	0.160622
																	0.280654	0.087248	0.231738	0.15896
																	0.360902	0.107011	0.32345	0.180247
																	0.757813	0.191057	0.009479	0.223022
																	0.393162	0.085603	0.314554	0.191589
																	0.125945	0.135659	0.832168	0.170854
																	0.425693	0.228261	0.362069	0.253394
																	0.534296	0.862069	0.369272	0.116625
																	0.442308	0.343137	0.337176	0.100295
																	0.475504	0.182456	0.013761	0.169675
																	0.216495	0.238095	0.289809	0.19797
																	0.322967	0.16092	0.233333	0.215768
																	0.33162	0.289389	0.541516	0.143229
																	0.471239	0.429719	0.853035	0.195822
																	0.398374	0.192029	0.461207	0.141361
																	0.363354	0.27931	0.413223	0.204778
																	0.189744	0.219048	0.515366	0.284507
																	0.240793	0.100457	0.363248	0.282051
																	0.604106	0.1	0.623894	0.16624
																	0.875	0.129151	0.607383	0.283898
																	0.229064	0.301887	0.896266	0.224771
																	0.283208	0.086777	0.759804	0.122078
																	0.459677	0.152	0.25974	0.260753
																	0.218362	0.135021	0.624535	0.172161
																	0.229167	0.092652	0.507042	0.232
																	0.328912	0.241259	0.451253	0.195489
																	0.435606	0.07837	0.271062	0.164921
																	0.828794	0.683698	0.347339	0.285223
																	0.677305	0.318584	0.456747	0.309091
																	0.414343	0.233051	0.356322	0.867925
																	0.533835	0.160784	0.236467	0.203704
																	0.559896	0.195	0.507317	0.165761
																	0.338346	0.176707	0.381271	0.14658
																	0.338926	0.140468	0.392208	0.15748
																	0.702454	0.152727	0.724528	0.241042
																	0.346734	0.135417	0.571856	0.126263
																	0.439103	0.128713	0.221498	0.316964
																	0.656109	0.236967	0.395018	0.455882
																	0.627193	0.571429	0.476415	0.301527
																	0.025	0.507813	0.681818	0.140884
																	0.895833	0.118644	0.766962	0.252747
																	0.408511	0.165323	0.413636	0.163772
																	0.579167	0.165354	0.505747	0.115681
																	0.279915	0.21519	0.685	0.193662
																	0.79056	0.157895	0.254682	0.314961
																	0.290816	0.155477	0.522876	0.126316
																	0.469453	0.12406	0.488372	0.186992
																	0.735562	0.142395	0.322709	0.163522
																	0.315909	0.50969	0.269103	0.124711
																	0.954545	0.339623	0.320463	0.218837
																	0.395455	0.178571	0.367601	0.331797
																	0.317143	0.128814	0.598802	0.174699
																	0.174334	0.106383	0.571023	0.228774
																	0.317343	0.133065	0.329193	0.137339
																	0.701357	0.153846	0.422713	0.27027
																	0.825893	0.119149	0.357724	0.079156
																	0.559091	0.126506	0.735849	0.158257
																	0.52	0.148837	0.911765	0.139726
																	0.160891	0.07489	0.247387	0.327354
																	0.184466	0.096573	0.648148	0.14653
																	0.520362	0.391566	0.51632	0.152334
																	0.930514	0.349823	0.485437	0.22807
																	0.625	0.133333	0.371025	0.3925
																	0.981735	0.955375	0.674033	0.232653
																	0.313043	0.189189	0.325472	0.195652
																	0.294606	0.150171	0.657627	0.024242
																	0.517808	0.155172	0.51506	0.238462
																	0.087273	0.265432	0.4	0.240185
																	0.479675	0.116279	0.25641	0.170854
																	0.325581	0.154812	0.34626	0.263473
																	0.726384	0.144737	0.011547	0.156909
																	0.361011	0.148699	0.466418	0.236467
																	0.069388	0.167192	0.449324	0.126728
																	0.32287	0.118467	0.570149	0.229219
																	0.695167	0.301695	0.330579	0.217722
																	0.419283	0.164063	0.366197	0.00939
																	0.752976	0.086792	0.338762	0.012931
																	0.725664	0.207729	0.003597	0.138462
																	0.235154	0.125448	0.581761	0.185984
																	0.519894	0.160714	0.565385	0.169444
																	0.554745	0.174905	0.533333	0.19346
																	0.393365	0.073171	0.274648	0.165354
																	0.320442	0.156398	0.33119	0.107438
																	0.433476	0.582456	0.551111	0.12993
																	0.805556	0.244019	0.611111	0.216814
																	0.318339	0.630705	0.157706	0.697211
																	0.177106	0.136076	0.323144	0.302181
																	0.374613	0.108108	0.297778	0.60274
																	0.445183	0.155	0.814394	0.227405
																	0.744548	0.090196	0.9	0.338608
																	0.807692	0.120567	0.352941	0.14876
																	0.544413	0.16443	0.411504	0.268222
																	0.589286	0.2	0.168224	0.289326
																	0.349206	0.166667	0.591716	0.691228
																	0.727273	0.133929	0.713018	0.217184
																	0.641711	0.292776	0.767327	0.189119
																	0.644231	0.190114	0.575949	0.205128
																	0.484076	0.126394	0.354497	0.036437
																	0.502203	0.113846	0.463203	0.293578
																	0.155	0.061224	0.55122	0.204545
																	0.929752	0.10473	0.966184	0.568075
																	0.359281	0.191693	0.575342	0.285199
																	0.699219	0.589844	0.484076	0.213333
																	0.699346	0.216	0.428144	0.213918
																	0.067873	0.058824	0.293103	0.193353
																	0.408451	0.151163	0.008475	0.295011
																	0.740614	0.112903	0.005455	0.60061
																	0.427632	0.335766	0.424431	0.174157
																	0.575843	0.170507	0.131455	0.008446
																	0.608939	0.104683	0.098214	0.004963
																	0.326797	0.125	0.445693	0.349282
																	0.53271	0.3	0.393064	0.235431
																	1.05645	0.172131	0.608309	0.271429
																	0.289362	0.143369	0.729358	0.298932
																	0.20122	0.102273	0.362934	0.190123
																	0.315789	0.371747	0.181818	0.177898
																	0.688645	0.11583	0.237654	0.472779
																	0.272374	0.146032	0.378151	0.273312
																	0.251232		0.754325	0.294118
																	0.173028		0.400697	0.0075
																	0.115625		0.681373	0.317269
																	0.415042		0.607143	0.111702
																	0.648903		0.341121	0.159494
																	0.441478		0.255208	0.010989
																	0.455385		0.410095	0.14433
																	0.23057		0.542969	0.152542
																	0.611111		0.214521	0.009917
																	0.424561		0.37561	0.213514
																	0.265957		0.248485	0.274914
																	0.340081		0.865052	0.422442
																	0.379501		0.219753	0.277916
																	0.176904		0.540084	0.248447
																	0.359281		0.214876	0.189702
																	0.490476		0.707424	0.259939
																	0.012567		0.459364	0.225071
																	0.418033		0.328571	0.288793
																	0.535032		0.620939	0.191489
																	0.309804		0.274314	0.41092
																	0.143322		0.447761	0.202778
																	0.71371		0.13486	0.258278
																	0.457386		0.634058	0.292793
																	0.883178		0.548077	0.278515
																	0.838906		0.252199	0.196226
																	0.349823		0.569536	0.162353
																	0.457766		0.396635	0.180628
																	0.579602		0.434783	0.237164
																	0.912442		0.11	0.385224
																	0.441176		0.523669	0.175793
																	0.201456		0.064677	0.24058
																	0.46789		0.248148	0.39726
																	0.406349		0.215962	0.171429
																	0.39726		0.381148	0.306413
																	0.415771		0.003984	0.011013
																	0.153439		0.570033	0.179348
																	0.639676		0.581081	0.337931
																	0.615142		0.268987	0.009501
																	0.669617		0.38	0.654709
																	1.1581		0.630522	0.330435
																	0.666667		0.5919	0.215633
																	0.377976		0.855072	0.157333
																	0.221393		0.168831	0.405797
																	0.303371		0.609302	0.18509
																	0.519737		0.303226	0.260388
																	0.368182		0.529915	0.191816
																	0.27809		0.717532	0.181435
																	0.620968		0.347985	0.287554
																	1.04412		0.261468	0.23588
																	0.541667		0.184896	0.352381
																	0.169412		0.223464	0.16
																	0.295844		0.212598	0.203488
																	0.394068		0.455446	0.361502
																	0.182741		0.150628	0.15641
																	0.19774		0.381271	0.014019
																	0.250633		0.508	0.383041
																	0.292428		0.54232	0.212938
																	0.207407		0.253521	0.19382
																	0.577273		0.152632	0.414938
																	0.593909		0.713755	0.188202
																	0.451724		0.388704	0.27248
																	0.64876		0.592	0.328125
																	0.357357		0.451104	0.225895
																	0.2225		0.112403	0.328125
																	0.183938		0.700265	0.189711
																	0.268908		0.386179	0.315353
																	0.303483		0.252101	0.220736
																	0.857605		0.171103	0.166213
																	0.478916		0.568254	0.308696
																	0.315663		0.543902	0.311966
																	0.357143		0.346041	0.19888
																	0.129964		0.568627	0.2263
																	0.627628		0.482955	0.229299
																	0.685139		0.109489	0.334239
																	0.329238		0.608974	0.376812
																	0.409222		0.57478	0.301242
																	0.356383		0.462541	0.222591
																	0.857678		0.804878	0.187166
																	0.209366		0.198113	0.30622
																	0.490244		0.162162	0.183374
																	0.558559		0.227586	0.201149
																	0.741497		0.178248	0.224684
																	0.555224		0.40708	0.185464
																	0.578534		0.625	0.256
																	0.49481		0.757962	0.224932
																	0.534819		0.207059	0.133333
																	0.585139		0.632075	0.012876
																	0.008523		0.885714	0.33617
																	0.196203		0.292011	0.21978
																	0.00463		0.529781	0.15
																	0.316804		0.432099	0.21865
																	0.836576		0.504983	0.454768
																	0.412935		0.411392	0.224599
																	0.162791		0.380282	0.120643
																	0.639004		0.558252	0.224658
																	0.43		0.19256	0.177249
																	0.791667		0.501416	0.18299
																	0.738806		0.325843	0.14248
																	0.542614		0.418367	0.516035
																	0.203655		0.506289	0.314159
																	0.002937		0.386139	0.214834
																	0.794667		0.666667	0.255882
																	0.209016		0.510549	0.13913
																	0.243719		0.433333	0.322727
																	0.785978		0.380952	0.317406
																	0.214099		0.244068	0.172414
																	0.309645		0.454259	0.160563
																	0.463768		0.448161	0.377358
																	0.136546		0.572917	0.137255
																	0.173684		0.477477	0.37594
																	0.565056		0.444	0.16273
																	0.159269		0.320158	0.3
																	0.196141		0.67148	0.198529
																	0.289326		0.321168	0.455882
																	0.26		0.422222	0.156915
																	0.707022		0.654206	0.446602
																	0.32243		0.392857	0.125348
																	0.262887		0.800633	0.38326
																	0.295385		0.468966	0.104
																	0.256098		0.396011	0.946341
																	0.91453		0.41502	0.20339
																	0.291429		0.478125	0.298295
																	0.54023		0.661871	0.261006
																	0.344729		0.472727	0.209424
																	0.392405		0.253369	0.126728
																	0.145455		0.365922	0.131579
																	0.364557		0.220812	0.328638
																	0.452489		0.435159	0.22314
																	0.232472		0.735577	0.201531
																	0.212987		0.464912	0.154574
																	0.196347		0.183946	0.290429
																	0.458333		0.360129	0.19382
																	0.484127		0.558989	0.220159
																	0.424802		0.681672	0.217949
																	0.209596		0.672078	0.137584
																	0.230366		0.624473	0.200483
																	0.345455		0.775424	0.179837
																	0.294537		0.367284	0.198598
																	0.807143		0.314371	0.581301
																	0.593137		0.536082	0.763566
																	0.181034		0.777778	0.130293
																	0.498195		0.20229	0.278912
																	0.472019		0.25	0.222222
																	0.469027		0.547009	0.175385
																	0.25731		0.350575	0.210938
																	0.438144		0.408284	0.206107
																	0.442724		0.858824	0.148515
																	0.411364		0.444915	0.268199
																	0.379433		0.298544	0.247059
																	0.382143		0.288194	0.39916
																	0.430894		0.512712	0.271955
																	0.469945		0.446866	0.248603
																	0.371951		0.373134	0.356364
																	0.868217		0.140575	0.415954
																	0.151762		0.522449	0.179191
																	0.744526		0.498099	0.173228
																	0.241895		0.429658	0.163636
																	0.223656		0.316901	0.109589
																	0.704797		0.453125	0.303167
																	0.321937		0.524272	0.153846
																	0.323907		0.160088	0.150538
																	0.377224		0.009036	0.279597
																	0.220779		0.212644	0.174603
																	0.312741		0.511834	0.17847
																	0.482063		0.578797	0.205128
																	0.469496		0.578125	0.317726
																	0.583541		0.174545	0.206897
																	1.07258		0.329218	0.285326
																	0.257971		0.313901	0.226415
																	0.559406		0.226563	0.262346
																	0.386139		0.474359	0.218421
																	0.609639		0.590625	0.254717
																	0.329609		0.157088	0.186944
																	0.274272		0.108491	0.308511
																	0.176842		0.595611	0.187166
																	0.307947		0.171429	0.163435
																	0.403023		0.507937	0.137755
																	0.402299		0.14	0.215084
																	0.511254		0.136076	0.209524
																	0.278646		0.501931	0.274809
																	0.689956		0.116766	0.153226
																	0.377261		0.649819	0.236842
																	0.233251		0.937743	0.170918
																	0.516279		1.15114	0.337838
																	0.577947		0.648094	0.185083
																	0.466019		0.666667	0.195055
																	0.237852		0.380282	0.307937
																	0.726531		0.37156	0.216578
																	1.00386		0.426877	0.169399
																	0.473469		0.227414	0.197026
																	0.242152		0.484472	0.65493
																	0.300518		0.256604	0.164456
																	0.447552		0.271739	0.234375
																	0.20403		0.199324	0.157518
																	0.343931		0.440972	0.213542
																	0.417989		0.578358	0.198454
																	0.002604		0.208661	0.230159
																	0.101485		0.237681	0.21
																	0.602317		0.238994	0.14497
																	0.095082		0.242321	0.195906
																	0.289926		0.093496	0.326923
																	0.47181		0.384615	0.192708
																	0.355967		0.105932	0.222857
																	0.313305		0.331707	0.171196
																	0.185279		0.328221	0.216285
																	0.369085		0.225397	0.194737
																	0.847826		0.358974	0.340517
																	0.287356		0.580052	0.106494
																	0.308057		0.383686	0.211488
																	0.453083		0.286689	0.159601
																	0.332061		0.283482	0.125
																	0.322581		0.244604	0.269737
																	0.170732		0.364943	0.185446
																	0.47619		0.10101	0.292035
																	0.672269		0.297753	0.182927
																	0.268734		0.653846	0.270642
																	0.133333		0.359833	0.165394
																	0.17284		0.072727	0.165501
																	0.188862		0.226974	0.192208
																	0.557746		0.146259	0.173554
																	0.269147		0.387097	0.222222
																	0.390909		0.298893	0.163265
																	0.30916		0.239044	0.121311
																	0.360795		0.197531	0.275
																	0.229508		0.516234	0.214706
																	0.346056		0.392982	0.190625
																	0.536585		0.146617	0.15212
																	0.295039		0.248649	0.376923
																	0.463768		0.392713	0.215259
																	0.655502		0.205479	0.241667
																	0.975845		0.217631	0.167979
																	0.240275		0.267045	0.181009
																	0.560714		0.20712	0.15655
																	0.383142		0.365546	0.284
																	1		0.244094	0.004301
																	0.235437		0.868852	0.235088
																	0.383249		0.347826	0.17847
																	0.252717		0.429032	0.351852
																	0.248387		0.205729	0.2457
																	0.390135		0.41853	0.446009
																	0.596059		0.570093	0.227273
																	0.492997		0.488525	0.200873
																	0.220513		0.683007	0.545151
																	0.885057		0.412371	0.273543
																	0.656667		0.544643	0.229219
																	0.684426		0.190883	0.154545
																	0.851515		0.5	0.185096
																	0.334225		0.260388	0.570881
																	0.671429		0.810651	0.383929
																	0.582043		0.247059	0.180758
																	0.864754		0.395349	0.282609
																	0.261214		0.753555	0.311005
																	0.622449		0.415033	0.185464
																	0.30064		0.530435	0.224215
																	0.608696		0.565517	0.120235
																	0.604317		0.334416	0.355856
																	0.773148		0.407547	0.179775
																	0.273764		0.208029	0.209246
																	0.332425		0.211268	0.199288
																	0.173913		0.18306	0.19244
																	0.114833		0.232673	0.16156
																	0.467925		0.388889	0.170264
																	0.473118		0.166008	0.205556
																	0.83871		0.32133	0.186275
																	0.356828		0.40264	0.21097
																	0.309524		0.310241	0.199468
																	0.640127		0.47099	0.157407
																	0.789941		0.178451	0.173669
																	0.407524		0.266393	0.344498
																	0.559871		0.347826	0.181818
																	0.321526		0.311111	0.446565
																	0.363636		0.589623	0.201474
																	0.666667		0.313869	0.218225
																	0.321429		0.638235	0.259939
																	0.455516		0.799419	0.265993
																	0.319372		0.362319	0.162983
																	0.540816		0.158904	0.218509
																	0.985222		0.166078	0.234375
																	0.74581		0.621528	0.191977
																	0.349169		0.261261	0.011407
																	0.5		0.156566	0.323204
																	0.264317		0.630435	0.185567
																	0.157434		0.228495	0.308333
																	0.290237		0.116279	0.130031
																	0.256329		0.377163	0.25523
																	0.003322		0.19544	0.318408
																	0.708861		0.201133	0.226463
																	0.509804		0.134474	0.486567
																	0.362179		0.391509	0.325949
																	0.239709		0.405797	0.165714
																	0.566978		0.451554	0.288372
																	0.207143		0.283237	0.256881
																	0.988235		0.338624	0.153034
																	0.104987		0.149425	0.201493
																	0.238462		0.589744	0.184896
																	0.577114		0.349153	0.194175
																	0.165354		0.794239	0.333333
																	0.293671		0.394958	0.360606
																	0.240741		0.598784	0.196262
																	0.215847		0.406452	0.121107
																	0.171429		0.16	0.156352
																	0.525994		0.396667	0.18984
																	0.401515		0.39697	0.185083
																	0.1875		0.241983	0.825328
																	0.82		0.210145	0.362776
																	0.379061		0.184669	0.327824
																	0.726027		0.184615	0.137157
																	0.76555		0.660287	0.317797
																	0.340369		0.362018	0.284848
																	0.205036		0.153333	0.595
																	0.267176		0.416667	0.175
																	0.454545		0.726141	0.009036
																	0.764		0.460432	0.268293
																	0.418231		0.265873	0.445682
																	0.524631		0.126394	0.477273
																	0.360577		0.861345	0.292181
																	0.300699		0.14717	0.014925
																	0.567944		0.144876	0.157216
																	0.766871		0.72103	0.136546
																	0.83792		0.216718	0.21978
																	0.394022		0.383562	0.350877
																	0.338235		0.584314	0.156915
																	0.18481		0.387387	0.352174
																	0.175355		0.121495	0.589744
																	0.159624		0.497268	0.199475
																	0.238579		0.328221	0.156448
																	0.16442		0.29156	0.163889
																	0.556962		0.265714	0.228311
																	0.420635		0.273077	0.219298
																	0.592179		0.297806	0.189744
																	0.425466		0.485816	0.185185
																	0.632107		0.069307	0.010959
																	0.370968		0.085714	0.079602
																	0.178478		0.213523	0.223684
																	0.373259		0.290076	0.012077
																	0.530864		0.210983	0.214464
																	0.460641		0.32567	0.105263
																	0.191214		0.248447	0.417969
																	0.571429		0.210526	0.501458
																	0.15859		0.398625	0.201072
																	0.257669		0.266026	0.363265
																	0.501475		0.29646	0.186104
																	0.54878		0.408935	0.217158
																	0.96748		0.43128	0.181122
																	0.273183		0.259542	0.384328
																	0.268868		0.291866	0.210526
																	0.848387		0.199074	0.311615
																	0.39823		0.166667	0.221607
																	0.475073		0.153846	0.214876
																	0.307087		0.317181	0.186667
																	0.596899		0.346863	0.236515
																	0.291498		0.625	0.208092
																	0.366255		0.236769	0.114198
																	0.199495		0.34375	0.332418
																	0.583072		0.29304	0.236364
																	1.09417		0.50565	0.176923
																	0.446194		0.646552	0.318966
																	0.179688		0.349206	0.241645
																	0.340426		0.231156	0.297468
																	0.43257		0.708904	0.193384
																	0.475336		0.75641	0.221538
																	0.480337		0.6	0.15942
																	0.004515		0.0625	0.244838
																	0.704961		0.647343	0.225694
																	0.382629		0.425234	0.2149
																	0.266212		0.564885	0.267157
																	0.228873		0.150327	0.360714
																	0.238636		0.316832	0.209169
																	0.476		0.55122	0.176966
																	0.595349		0.20274	0.13354
																	0.466307		0.101382	0.093168
																	0.512281		0.291139	0.230971
																	0.820225		0.436306	0.305936
																	0.326389		0.897959	0.194514
																	0.079365		0.230126	0.209809
																	0.712418		0.127119	0.206897
																	0.492105		0.463768	0.207865
																	1.06493		0.19281	0.228956
																	0.59322		0.216418	0.263804
																	0.545906		0.584158	0.473171
																	0.507389		0.678571	0.297071
																	0.432432		0.321138	0.293907
																	0.631356		0.181548	0.182065
																	0.550725		0.271478	0.236915
																	0.404192		0.414634	0.102564
																	0.515075		0.266667	0.251852
																	0.175439		0.544586	0.271186
																	0.44186		0.386581	0.227397
																	0.357955		0.198718	0.158576
																	0.28223		0.354949	0.00939
																	0.380531		0.133136	0.233083
																	0.192593		0.171662	0.235294
																	0.162621		0.269663	0.235849
																	0.418093		0.1	0.151282
																	0.15847		0.267943	0.283784
																	0.190608		0.179878	0.136364
																	0.37931		0.06689	0.193548
																	0.223368		0.711538	0.258065
																	0.168571		0.39071	0.421053
																	0.298103		0.939271	0.330097
																	0.278761		0.224615	0.277778
																	0.194757		0.282609	0.188776
																	0.309446		0.557196	0.176796
																	0.219839		0.323077	0.303571
																	0.414097		0.250784	0.17207
																	0.189258		0.71875	0.422727
																	0.32491		0.576	0.248252
																	0.720183		0.23569	0.214559
																	0.460076		0.556738	0.282297
																	0.574074		0.443149	0.202073
																	0.5962		0.228956	0.218391
																	0.165865		0.122047	0.110553
																	0.774295		0.169643	0.357843
																	0.599138		0.198653	0.151163
																	0.636752		0.505085	0.314879
																	0.780488		0.498471	0.991342
																	0.123626		0.180328	0.205742
																	0.352357		0.341584	0.196765
																	0.194712		0.434483	0.133838
																	0.849372		0.573232	0.216704
																	0.170029		0.219355	0.408333
																	0.480818		0.076046	0.168803
																	0.236715		0.286096	0.190231
																	0.223837		0.233491	0.149533
																	0.370656		0.217105	0.226087
																	0.361323		0.358744	0.159794
																	0.381166		0.152597	0.350515
																	0.41989		0.269504	0.328
																	0.314607		0.474359	0.178674
																	0.835681		0.528634	0.133106
																	0.169451		0.402985	0.215347
																	0.204604		0.191824	0.219436
																	0.190031		0.543408	0.286792
																	0.316667		0.151852	0.2
																	0.724609		0.080357	0.249084
																	0.226316		0.420455	0.215026
																	0.762611		0.327381	0.259843
																	0.172775		0.751244	0.175926
																	0.672269		0.337143	0.22043
																	0.251082		0.109804	0.189873
																	0.457143		0.495726	0.253482
																	0.252427		0.342342	0.235632
																	0.28		0.349206	0.098266
																	0.235484		0.174377	0.281938
																	0.323353		0.143695	0.10625
																	0.141689		0.286822	0.131206
																	0.259446		0.126246	0.157216
																	0.350133		0.490775	0.308057
																	0.265664		0.549419	0.317797
																	0.328767		0.172249	0.64455
																	0.278075		0.116	0.446043
																	0.566176		0.251012	0.169355
																	0.233577		0.158192	0.16763
																	0.324638		0.164804	0.172414
																	0.608856		0.508197	0.923077
																	0.358166		0.225543	0.192737
																	0.37415		0.35873	0.163435
																	0.285211		0.267516	0.185596
																	0.578454		0.154519	0.740602
																	0.285398		0.856089	0.194301
																	0.17381		0.485795	0.161812
																	0.361765		0.501629	0.156863
																	0.269896		0.606811	0.125654
																	0.147971		0.1875	0.128676
																	0.306818		0.052632	0.503937
																	0.1575		0.079812	0.279412
																	0.126543		0.060172	0.096774
																	0.297674		0.421725	0.198953
																	0.162602		0.586854	0.226064
																	0.58042		0.636364	0.165312
																	0.566038		0.255072	0.149051
																	0.13355		0.129139	0.256228
																	0.451362		0.425532	0.182519
																	0.456897		0.349112	0.009009
																	0.227154		0.282609	0.327103
																	0.091603		0.234177	0.722222
																	0.311436		0.148515	0.069307
																	0.175115		0.183051	0.189189
																	0.540453		0.309091	0.251928
																	0.313316		0.287823	0.011905
																	0.310811		0.582192	0.004515
																	0.257683		0.373874	0.439024
																	0.266667		0.544	0.210526
																	0.203333		0.691083	0.13948
																	0.007605		0.287736	0.280556
																	0.199495		0.591065	0.247449
																	0.102493		0.201072	0.207283
																	0.673077		0.288991	0.190594
																	0.233983		0.330855	0.393939
																	0.256614		0.219355	0.227811
																	0.186441		0.244838	0.01087
																	0.678112		0.164773	0.203349
																	0.461538		0.603865	0.166667
																	0.487923		0.085973	0.126154
																	0.174603		0.345455	0.203252
																	0.346895		0.443396	0.310044
																	0.172727		0.369628	0.262931
																	0.833992		0.095455	0.183295
																	0.330073		0.276265	0.285714
																	0.493724		0.212766	0.280702
																	0.209184		0.240854	0.220745
																	0.147343		0.701149	0.264706
																	0.183529		0.198777	0.112971
																	0.472892		0.480315	0.436031
																	0.083582		0.22381	0.430189
																	0.361045		0.280397	0.286184
																	0.296875		0.678679	0.152778
																	0.329749		0.326923	0.19
																	0.682927		0.057971	0.24537
																	0.42236		0.636364	0.117978
																	0.172324		0.197115	0.310345
																	0.325397		0.288288	0.206304
																	0.220497		0.184127	0.137363
																	0.224274		0.307317	0.260274
																	0.456349		0.097561	0.480088
																	0.248908		0.349776	0.243902
																	0.281984		0.186709	0.190349
																	0.218182		0.268182	0.174419
																	0.333333		0.58125	0.181319
																	0.232		0.572864	0.395122
																	0.454545		0.791045	0.229008
																	0.39899		0.685083	0.202156
																	0.385382		0.356209	0.156171
																	0.196474		0.344353	0.270073
																	0.242075		0.222591	0.518219
																	0.363636		0.575658	0.12037
																	0.660668		0.670886	0.164865
																	0.431548		0.096	0.156566
																	0.266968		0.619512	0.195122
																	0.38921		0.373529	0.236264
																	0.171642		0.146341	0.145408
																	0.574468		0.378109	0.453297
																	0.197007		0.573201	0.442935
																	0.416667		0.379939	0.008889
																	0.208333		0.13986	0.184375
																	0.2494		0.229851	0.183562
																	0.1925		0.566116	0.40107
																	0.710801		0.210784	0.14011
																	0.698324		0.185075	0.29572
																	0.169374		0.755627	0.384342
																	0.472803		0.263333	0.210744
																	0.240418		0.084559	0.177546
																	0.506276		0.15	0.15942
																	0.267196		0.561265	0.321569
																	0.291246		0.168317	0.318408
																	0.482625		0.289377	0.253927
																	0.629371		0.374384	0.365741
																	0.231156		0.16095	0.158129
																	0.271635		0.167513	0.432039
																	0.734694		0.287097	0.208672
																	0.39557		0.253205	0.487562
																	0.521739		0.207746	0.353774
																	0.201439		0.230159	0.358209
																	0.207729		0.25	0.235828
																	0.206731		0.335664	0.198276
																	0.215743		0.094118	0.179612
																	0.339109		0.50646	0.302817
																	0.229381		0.414474	0.217033
																	0.005013		0.378788	0.199571
																	0.242857		0.392857	0.218997
																	0.363229		0.352941	0.215159
																	0.219895		0.250896	0.187013
																	0.353276		0.257143	0.36087
																	0.291829		0.321739	0.241803
																	0.342105		0.103641	0.162722
																	0.261538		0.625532	0.209115
																	0.178771		0.691803	0.273684
																	0.59901		0.472313	0.240449
																	0.189474		0.156584	0.160656
																	0.138381		0.201133	0.166227
																	0.374486		0.162162	0.324675
																	0.286885		0.517028	0.409524
																	0.302857		0.487013	0.344388
																	0.398329		0.080139	0.243506
																	0.677686		0.490132	0.168067
																	0.236769		0.478992	0.209115
																	0.265993		0.223164	0.220207
																	0.269504		0.765957	0.25
																	0.667785		0.330275	0.184358
																	0.30273		0.293388	0.208661
																	0.361757		0.308271	0.198347
																	0.338346		0.171271	0.172237
																	0.163265		0.464286	0.408571
																	0.189252		0.298122	0.310345
																	0.210356		0.225397	0.157895
																	0.204489		0.825871	0.286307
																	0.227621		0.44713	0.152975
																	0.329268		0.314488	0.323383
																	0.359173		0.193833	0.207386
																	0.176781		0.386139	0.156627
																	0.386473		0.186667	0.002053
																	0.328622		0.190981	0.206395
																	0.378261		0.214953	0.234414
																	0.158055		0.164021	0.32
																	0.442231		0.234694	0.139037
																	0.722222		0.25	0.189504
																	0.313725		0.291925	0.515021
																	0.193955		0.595	0.316993
																	0.457944		0.233645	0.163218
																	0.397459		0.539432	0.287411
																	0.428246		0.341709	0.226563
																	0.408219		0.397004	0.29745
																	0.20098		0.722905	0.195531
																	0.276824		0.221698	0.119658
																	0.23622		0.282258	0.184492
																	0.479058		0.156463	0.555046
																	0.257732		0.138514	0.173184
																	0.195055		0.405172	0.445055
																	0.179487		0.223242	0.167043
																	0.311927		0.491304	0.157754
																	0.126722		0.105096	0.145985
																	0.35809		0.317241	0.210811
																	0.256098		0.308869	0.190476
																	0.346614		0.640187	0.357349
																	0.434667		0.566667	0.208651
																	0.437788		0.237952	0.150142
																	0.286432		0.59596	0.296417
																	0.382488		0.556231	0.134361
																	0.680147		0.586207	0.196141
																	0.292906		0.30916	0.283721
																	0.269939		0.27572	0.170483
																	0.479339		0.204852	0.010352
																	0.21066		0.297674	0.25641
																	0.298223		0.289362	0.154696
																	0.404494		0.179688	0.251908
																	0.459283		0.461957	0.254808
																	0.136752		0.234694	0.162162
																	0.524934		1.05093	0.147186
																	0.352941		0.50566	0.213296
																	0.294505		0.202055	0.432039
																	0.172811		0.172285	0.226115
																	0.38961		0.195846	0.161932
																	0.256757		0.532967	0.216
																	0.228288		0.351563	0.258503
																	0.354049		0.883249	0.170968
																	0.457207		0.018237	0.175978
																	0.613861		0.197279	0.206311
																	0.647887		0.225806	0.385455
																	0.140515		0.588462	0.351801
																	0.663014		0.650641	0.28882
																	0.470779		0.206406	0.154728
																	0.484716		0.325123	0.302326
																	0.28125		0.324675	0.189655
																	0.286517		0.396396	0.176136
																	0.280612		0.706422	0.246753
																	0.297539		0.402778	0.162234
																	0.326781		0.257143	0.155172
																	0.18961		0.139942	0.154062
																	0.25		0.114815	0.170868
																	0.359259		0.206349	0.233202
																	0.17735		0.493671	0.206235
																	0.00463		0.128655	0.30791
																	0.258865		0.243243	0.161111
																	0.39314		0.351282	0.15142
																	0.709091		0.207843	0.183381
																	0.395062		0.059091	0.150943
																	0.262921		0.495082	0.185535
																	0.495495		0.401961	0.199367
																	0.198529		0.141593	0.17971
																	0.141026		0.74359	0.28
																	0.332203		0.355263	0.163755
																	0.686842		0.268222	0.22905
																	0.384298		0.315642	0.275779
																	0.243499		0.163636	0.219839
																	0.185882		0.378788	0.168067
																	0.208226		0.249231	0.38806
																	0.166667		0.14557	0.234432
																	0.411565		0.512658	0.13587
																	0.143236		0.246429	0.301408
																	0.652893		0.28	0.131068
																	0.314917		0.711864	0.521595
																	0.172018		0.358974	0.190476
																	0.236659		0.118705	0.20979
																	0.306122		0.643519	0.356589
																	0.14455		0.791837	0.243781
																	0.368217		0.69375	0.195918
																	0.395745		0.73913	0.269912
																	0.192878		0.220065	0.291139
																	0.322957		0.858736	0.26
																	0.257373		0.162939	0.173228
																	0.193384		0.15859	0.446429
																	0.606481		0.588608	0.181081
																	0.281465		0.286344	0.216152
																	1.0622		0.273859	0.01002
																	0.448819		0.210345	0.280323
																	0.275862		0.085308	0.225806
																	0.208763			0.135838
																	0.443636			0.257294
																	0.408072			0.238356
																	0.463977			0.220339
																	0.176781			0.159389
																	0.237179			0.204663
																	0.425249			0.163636
																	0.173804			0.347134
																	0.299841			0.252475
																	0.397297			0.009524
																	0.217573			0.2
																	0.161058			0.164241
																	0.360656			0.158333
																	0.232639			0.153302
																	0.190698			0.327189
																	0.335526			0.182857
																	0.911765			0.01107
																	0.162162			0.208995
																	0.355748			0.167598
																	0.302419			0.240793
																	0.262557			0.235602
																	0.597156			0.141689
																	0.177033			0.474178
																	0.330218			0.427184
																	0.549065			0.236364
																	0.317568			0.180371
																	0.208038			0.404558
																	0.291803			0.359223
																	0.216981			0.472603
																	0.715953			0.412607
																	0.322581			0.254808
																	0.318605			0.137845
																	0.260432			0.36193
																	0.18314			0.167131
																	0.387909			0.229551
																	0.14123			0.165289
																	0.321285			0.21746
																	0.207229			0.16273
																	0.271003			0.235142
																	0.12532			0.446429
																	0.371968			0.283105
																	0.173494			0.141221
																	0.823009			0.310638
																	0.716102			0.185984
																	0.162791			0.247113
																	0.447853			0.364583
																	0.203791			0.642857
																	0.822835			0.161932
																	0.220207			0.184659
																	0.245902			0.182898
																	0.406736			0.200549
																	0.547278			0.258065
																	0.84186			0.24933
																	0.296984			0.17765
																	0.310924			0.231844
																	0.335347			0.193029
																	0.188442			0.184953
																	0.295681			0.15
																	0.383249			0.271003
																	0.472376			0.192201
																	0.296429			0.23176
																	0.51049			0.145729
																	0.214797			0.218182
																	0.192593			0.224096
																	0.205882			0.148688
																	0.231092			0.214521
																	0.235556			0.220126
																	0.336478			0.291498
																	0.284932			0.259016
																	0.142091			0.231481
																	0.377863			0.394366
																	0.27439			0.306383
																	0.152406			0.173913
																	0.297071			0.141593
																	0.546713			0.212534
																	0.151671			0.09887
																	0.345725			0.173198
																	0.224215			0.459906
																	0.003311			0.133333
																	0.437956			0.461972
																	0.455026			0.279152
																	0.276074			0.178462
																	0.600746			0.232143
																	0.160584			0.197708
																	0.162651			0.324444
																	0.368627			0.227642
																	0.528689			0.235795
																	0.200969			0.343915
																	0.3125			0.213568
																	0.417391			0.201923
																	0.286195			0.125
																	0.147609			0.328502
																	0.195652			0.238889
																	0.313253			0.171429
																	0.417778			0.227513
																	0.219388			0.275735
																	0.545			0.138889
																	0.37			0.183616
																	0.233503			0.497797
																	0.243902			0.167095
																	0.561688			0.79476
																	0.254321			0.245136
																	0.358306			0.538905
																	0.206468			0.170543
																	0.305439			0.247449
																	0.286096			0.179361
																	0.46778			0.191667
																	0.388889			0.198473
																	0.106017			0.452586
																	0.742358			0.259146
																	0.447811			0.237013
																	0.141538			0.239474
																	0.21875			0.341564
																	0.537313			0.260745
																	0.754335			0.117526
																	0.565371			0.382883
																	0.18617			0.188119
																	0.214286			0.383632
																	0.238095			0.104859
																	0.22956			0.220339
																	0.377049			0.151282
																	0.303887			0.167598
																	0.219251			0.19222
																	0.528125			0.200521
																	0.332046			0.299639
																	0.44557			0.24918
																	0.238329			0.146789
																	0.372654			0.180233
																	0.175853			0.191257
																	0.354167			0.17033
																	0.003231			0.511765
																	0.41194			0.342767
																	0.456			0.126801
																	0.509695			0.182857
																	0.2134			0.227092
																	0.190341			0.237726
																	0.218543			0.367133
																	0.228288			0.172237
																	0.25964			0.841584
																	0.505721			0.27668
																	0.169643			0.160563
																	0.2749			0.239709
																	0.430769			0.165289
																	0.492239			0.184444
																	0.377224			0.281984
																	0.203166			0.452532
																	0.098592			0.17033
																	0.78			0.165803
																	0.452915			0.373786
																	0.248815			0.165816
																	0.238213			0.005482
																	0.291777			0.363218
																	0.518182			0.162667
																	0.181529			0.21028
																	0.905923			0.237548
																	0.271028			0.269341
																	0.180328			0.207048
																	0.335185			0.218487
																	0.264151			0.206349
																	0.208487			0.149367
																	0.377289			0.272289
[truncated: 1,206 more rows]
[truncated: 5 more columns]

## Sheet: Fig 4
Fig 4B. Quantification of protein lysate and IP recovered fraction for PALS-22::FLAG pulldown and Western blot for PALS-25(WT)
	Total lysate				IP recovered
	spp-5p::GFP::3xFLAG Control	pals-22p::pals-22::GFP::3xFLAG	vha-6p::pals-22::GFP::3xFLAG	dpy-7p::pals-22::GFP::3xFLAG	spp-5p::GFP::3xFLAG Control	pals-22p::pals-22::GFP::3xFLAG	vha-6p::pals-22::GFP::3xFLAG	dpy-7p::pals-22::GFP::3xFLAG
rep1	7268.13	9838.57	6950.41	6852.95	640.86	12981.8	8280.59	15448.3
rep2	4934.65	7639.45	6940.22	6258.1	1.37604	3351.26	1985.98	5169.44
rep3	5227.52	6044.11	6106.91	5820.4	124.207	4994.31	1143	7576.43
	all strains are wild-type for pals-25 at the endogenous locus
Fig 4D. Quantification of protein lysate and IP recovered fraction for PALS-22::FLAG pulldown and Western blot for PALS-25(WT) and PALS-25(Q293*)
	Total lysate				IP recovered
	spp-5p::GFP::3xFLAG Control	pals-22p::pals-22::GFP::3xFLAG*	vha-6p::pals-22::GFP::3xFLAG*	dpy-7p::pals-22::GFP::3xFLAG*	spp-5p::GFP::3xFLAG Control	pals-22p::pals-22::GFP::3xFLAG*	vha-6p::pals-22::GFP::3xFLAG*	dpy-7p::pals-22::GFP::3xFLAG*
rep1	5648.62	521.75	737.765	488.637	7.97855	15.0061	26.1717	6.00038
rep2	6302.4	1204.71	796.241	1487.34	5.17121	17.7679	6.5885	12.0556
rep3	5409.76	1330.44	746.889	2106.7	36.1956	10.9812	29.2796	6.44588
	spp-5p::GFP::3xFLAG Control is wild-type for pals-25 at the endogenous locus
	*strains are in pals-25(jy111) mutant background at the endogenous locus

## Sheet: Fig 5
Fig 5B. GFP and mCherry fluorescence values for WT and pals-25(jy111) mutants treated with control or zip-1(RNAi)									Fig 5D. zip-1::GFP pals-25(jy111) % of animals with nuclear ZIP-1::GFP in the epidermis or intestine								Fig 5F. zip-1::GFP % of animals with nuclear ZIP-1::GFP in the epidermis or intestine
GFP fluorescence				mCherry fluorescence						Epidermis			Intestine					Epidermis			Intestine
WT Control RNAi	WT zip-1(RNAi)	pals-25(jy111) Control RNAi	pals-25(jy111) zip-1(RNAi)	WT Control RNAi	WT zip-1(RNAi)	pals-25(jy111) Control RNAi	pals-25(jy111) zip-1(RNAi)			rep1	rep2	rep3	rep1	rep2	rep3			rep1	rep2	rep3	rep1	rep2	rep3
12.6	-2.6	95	64.1	63.6	68.7	28.8	28.1		No Treatment	19/20 = 95%	17/20 = 85%	20/20 - 100%	0/20 = 0%	2/20 = 10%	0/20 = 0%		No Treatment	0/20 = 0%	0/20 = 0%	0/20 = 0%	0/20 = 0%	0/20 = 0%	0/20 = 0%
19.1	1.3	104.6	72.8	121.6	40.1	38.2	54.8		Control RNAi	18/20 = 90%	19/20 = 95%	20/20 - 100%	0/20 = 0%	0/20 = 0%	0/20 = 0%		Control RNAi	0/20 = 0%	0/20 = 0%	2/20 = 10%	0/20 = 0%	0/20 = 0%	0/20 = 0%
29.6	11.8	138.1	105.1	89.1	153.8	73.4	74.7		zip-1(RNAi)	0/20 = 0%	0/20 = 0%	1/20 = 5%	0/20 = 0%	0/20 = 0%	0/20 = 0%		pals-22(RNAi)	20/20 - 100%	19/20 - 95%	20/20 - 100%	2/20 = 10%	4/20 = 20%	3/20 = 15%
47.5	15.7	157.5	83.9	151.2	119.8	103.2	70.2
40.2	26.1	138	80.4	144.7	124.3	52.6	83.1
32.5	16.1	123.5	68.4	88.9	85.9	29.2	39.8
36.6	36.1	173.1	73.3	159.5	161.7	76.8	52.4
20.9	32	181	42.3	94.2	107.1	51.4	58.4
21	17.8	126.3	39.5	139.2	123.1	40.6	38.4
15.8	32.2	153.2	34.8	123.7	139.5	26	29.4
-1.8	24.8	137.7	65.1	98.1	118.5	58.2	29.6
28.2	7.7	135.8	36.6	156.6	65.6	70.5	33.1
44	6.8	178.5	43.9	136.7	60.9	110.8	26.8
17.7	36	134.3	9.2	128	92.1	54.8	19.8
5.6	39.1	167.5	38.6	127	160.1	47.8	53.4
20.8	49	188.7	75.8	104.3	146.8	47.9	48.8
27.1	40.2	84.5	153.7	148.2	201.5	25.2	64.3
32.1	41.1	143.4	63	99.6	232.5	70.5	40.5
35.4	29.4	94.3	40.4	132.7	128.5	23.3	30.3
10.8	15.4	121.7	54.7	104.5	101.9	30.7	26.7
12.8	1.1	192.5	45.6	138.5	112.7	43.9	17.7
13.6	33.9	191.4	152.9	150.6	131.8	30.6	62.8
27.9	44.6	228.7	114.9	170.8	191.1	61.9	55
34.8	41.6	159.1	97.9	213.5	183.3	34.8	44.1
35.2	39.2	228.9	125.5	190.4	203.5	28.7	23.7
42.6	8.8	210.8	82	168.2	141.2	56.1	18.6
43.5	25.6	243.8	103.7	153.6	152.2	58	39.9
21.1	2.1	308.5	141.8	118.3	90	61.4	53.4
23.7	18	177.2	142.9	118.1	139.4	68.8	58.9
25.6	28.6	257.3	100.9	137.2	147.4	51.7	51.2
30.6	44.4	215	114.1	167.2	180	51.1	43
34.2	56.1	196.1	128.3	146.8	216.3	70.6	46
20.9	46.2	208.2	92.8	121.5	166.8	46	43.9
19.2	39.9	180.6	89.5	113.9	178	35	28.6
13.4	39.8	139.6	85.3	103.3	182	32.5	30.6
15.9	32.2	195.1	53.6	127	176.8	33.6	3.7
2.5	41	220.5	63.4	97.7	189.3	34	22
36.5	34.6	125.5	62.4	186.6	170.6	39.1	43.3
30.7	24.5	164.4	104.1	184.3	145.7	30.3	60.4
17.1	3.5	142.6	114.7	129.5	116.8	109.2	90.7
33	6.4	145	63.4	215.5	144.1	30.3	61.7
24.1	9.7	193.2	87.5	204.6	158.8	53.9	44.3
12.7	47.5	87.9	99	155.1	204.3	37.1	101.5
-0.3	45.4	136.9	80.9	77.9	207.6	44.2	94.6
28.2	48.6	223.4	97	154.8	198	91.4	42.9
8.8	45.6	164.3	89.1	101.7	196.3	71.2	61.6
36.6	30.8	120	72.2	136.3	187.8	52.9	39.2
18.1	13.1	58.2	31.3	79.1	102.2	64.3	30.6
28.6	12.3	82.5	44.6	140.8	103.9	67	22.4
42.5	17.7	127.8	37.1	199.3	148.8	30.3	22.5
21	29.2	121.8	109.4	145.6	151.4	41.9	48.6
24.2	40.1	136.7	120.3	139.3	160.8	44.4	52.9
27.4	30.7	92	109.7	139.3	137.1	32.7	40
34	28.1	109.9	104.2	139.7	206.5	29	38.9
47.6	23.8	117	36.9	222.8	154.1	49	26.6
23.6	22.5	190.5	47.9	179.7	193.7	89.5	36.8
35	9.5	142.7	70.9	156.1	121.2	56.1	25.3
22.9	-1.2	135.6	82.8	159	124.3	94.3	46
48.1	5.5	163.2	75.6	193.5	111.3	65.7	36.8
51.9	44.1	183.3	62.3	220.6	236.3	79.9	67.9

## Sheet: Fig 6
Fig 6B. Oomycete infection of WT and dpy-7p::pals-25(Q293*) transgenics							Fig 6F. 30hpi N. parisii FISH for WT, pals-22 pals-25(jy80), jy80; jyEx296, and jy80; jyEx298 transgenics					Fig 6G. 3hpi sporoplasm counts for WT and transgenic strains for auxin-mediated degredation of PALS-22 in all tissues or the epidermis							Fig 6H. 30hpi FISH for WT and transgenic strains for auxin-mediated degredation of PALS-22 in all tissues or the epidermis
WT			dpy-7p::pals-25(Q293*)				WT	pals-22 pals-25(jy80)	jy80; jyEx296[col-19p::pals-25(Q293*)]	jy80; jyEx298[col-19p::pals-25(Q293*)]		WT - Vehicle	WT - Auxin	PALS-22 depletion, all tissues - Vehicle	PALS-22 depletion, all tissues - Auxin	PALS-22 depletion, epidermis - Vehicle	PALS-22 depletion, epidermis - Auxin		WT - Vehicle	WT - Auxin	PALS-22 depletion, all tissues - Vehicle	PALS-22 depletion, all tissues - Auxin	PALS-22 depletion, epidermis - Vehicle	PALS-22 depletion, epidermis - Auxin
# Days	Dead	Censored	# Days	Dead	Censored		138.5	149.4	58.1	143.1		2	3	1	1	0	0		110.2	162.5	187	123.3	129.3	54.4
0	0	0	0	0	0		251.9	206.2	237.4	212		1	3	8	3	4	1		185.9	320.4	217.2	41.8	172.8	107.6
2	12	4	2	7	0		169.3	152.7	198.7	188.7		3	5	7	5	13	3		288.5	83.8	104.6	142.1	122.9	129.7
4	28	3	4	25	3		239.4	124.7	134.7	181		6	7	2	2	4	3		60.9	62.9	191.9	62.9	185.9	31
6	36	1	6	33	0		118.1	120.3	155.8	211.5		0	1	1	0	1	3		144.7	91.3	280.5	71	141.7	67.8
8	6	0	8	12	2		98.5	178.8	74.9	232.4		1	0	2	1	2	0		145.3	220.3	82.6	110.8	125.7	69.5
			10	8	0		68.7	217.5	148.9	163		1	0	1	4	0	1		146.6	156.5	149.9	145.7	72.7	87
							136	201.7	84.1	80.2		5	3	3	0	2	2		117.9	176.7	192.9	62.8	444.2	64.8
WT			dpy-7p::pals-25(Q293*)				123.9	267.8	147.3	187.3		9	2	5	1	1	2		168.4	82.2	157.8	113.2	157.3	62
# Days	Dead	Censored	# Days	Dead	Censored		111.5	159.3	21.5	147.1		5	4	1	2	0	4		96.6	53.4	165.7	40.6	131.9	111.2
0	0	0	0	0	0		177.8	133.9	129.9	95.8		2	5	1	0	5	0		44.9	79.8	88.1	24.1	136.6	82.5
2	9	2	2	4	2		200	148	101.4	94.8		4	6	1	1	9	2		101	59.3	137.2	104.9	129.9	127.8
4	18	1	4	12	3		190.1	148.3	101.4	88.1		1	6	2	4	14	0		456.4	65.1	211.5	53.9	149.7	74.9
6	27	3	6	24	5		149.9	104	79.1	127.1		0	9	1	4	4	2		345.7	76.6	260.3	28	149.7	102.2
8	12	0	8	9	2		171.4	108.1	152.5	142.9		0	3	2	0	3	5		317.2	163.9	233.6	20.4	83.1	121.3
10	3	0	10	4	0		132.3	193	142.2	166.1		1	1	1	1	0	7		45.9	114.5	270.1	12.7	120.3	119.7
							197.8	262.9	141.6	68.4		6	0	1	1	0	2		203.9	328.4	141.8	10.3	117.9	87
WT			dpy-7p::pals-25(Q293*)				152.1	168.8	174.3	66.2		1	0	3	0	7	0		172.1	139.7	94.8	19.4	170	130.2
# Days	Dead	Censored	# Days	Dead	Censored		163.8	176.2	110.5	70.7		5	0	1	0	5	5		69.1	130.1	143.5	46.5	185.7	123.5
0	0	0	0	0	0		111.2	150.1	88.5	98.3		4	1	5	1	0	0		54.6	153	180.6	30.1	144.7	95.7
2	8	5	2	6	0		202.3	89	150.2	101.2		4	1	1	0	0	2		228.7	381.5	218.8	48.5	173.5	39.1
4	19	3	4	15	4		231	131.4	71.5	137.5		5	2	4	2	2	1		59	256.1	163.4	100	138.7	102.9
6	33	4	6	30	2		94.6	153.5	206.6	73.4		0	4	3	5	1	0		79.6	89.5	94.1	33	189	68.5
8	10	0	8	8	2		85.6	195.7	130.6	80.4		4	6	0	2	2	0		209.8	61.5	105.5	54.9	92.8	108.8
10	8	0	10	9	0		42.2	239.7	63.9	144.1		3	17	0	2	3	1		56.2	69.8	157.7	154.3	145.8	109
							148	296.7	95.2	191.8		1	8	1	3	7	6		59.6	169.3	96.1	77.2	477.2	56.1
							148.9	117.5	61.9	101.1		4	8	5	2	4	0		219.4	99	101.9	107.9	200.5	64.2
							88.4	74.3	94.4	185.1		2	2	12	0	7	1		237.1	200.7	156.2	138.7	268.2	76.5
							82.2	108.1	108.1	115.2		1	3	0	1	1	5		241.4	176.8	82.5	70.5	228.6	117.5
							184.3	188	64.6	91.0389		3	1	2	3	7	5		239.1	248.5	115.9	63.3	66.1	97.1
							147.4	188	106.3	260.855		5	0	1	0	1	0		70	86.2	121.8	62.3	79.1	143.2
							137.3	162.452	58.1	76.7459		0	0	2	1	2	2		53.8	72	73	79.3	119.7	106.3
							137.5	156.906	91.4	77.5859		0	4	1	3	0	1		475.9	60.2	78	68.5	92.7	117.3
							105	137.366	195.5	60.7349		1	0	5	0	6	2		131	111.3	151.7	77.5	102.6	73.6
							128.8	242.663	102.8	89.2499		5	1	0	3	8	0		37.9	91.6	300	50.3	83.6	117.7
							65.2	208.405	220.9	120.088		7	1	1	2	5	1		74.7	235.2	243.8	116.6	114.1	90
							78.2	185.019	88.8	88.5029		9	3	5	0	8	2		188.1	84	135.3	91	96.4	84.9
							254	172.43	57.3	66.5259		4	3	7	1	3	0		81.2	123.2	67.6	64.9	127.3	93.3
							163.7	205.83	97.1	79.4799		0	11	2	1	0	0		71.4	91.3	98.6	81.1	212.8	81.2
							192	146.07	107.3	164.912		5	9	2	3	3	1		44	249.9	73.7	68.5	84.2	48.7
							263.7	257.052	72.5	151.808		4	0	0	9	1	4		155.4	75.1	205.7	60	91.2	118.5
							144.4	249.213	52	57.1979		1	1	3	9	7	0		96	417	258	104.7	170.1	278.7
							162.6	93.9126	151.502	107.736		3	2	0	0	9	0		95.5	317.2	129.9	59	169	68.8
							136.4	75.2476	137.958	124.352		1	3	4	0	4	1		98.9	57.5	144.1	233.5	286.6	109.4
							123.9	129.66	241.65	167.259		0	3	5	0	0	0		114.7	103.4	79	63.6	82.1	70.6
							58.8	203.209	97.438	119.943		1	5	10	6	1	6		69.7	96.3	59.5	118	198.9	54.8
							100.5	191.151	111.349	209.611		0	10	3	2	4	2		173.9	121.1	121.8	171.4	170.9	67.7
							344.8	161.32	88.832	166.505		2	3	12	0	4	2		197.8	147.8	223.2	58.1	84.6	41.7
							118.8	185.037	122.538	122.046		1	9	5	4	1	0		127.3	81.4	131.7	45	126	62
							139.5	136.186	83.55	58.1379		0	1	0	3	2	0		175.4	99.4	58.3	61.6	179.2	78.7
							67.7	82.5	65.6	131.7		5	0	0	3	4	4		198.6	54.7	182.3	24.2	78.1	121.5
							308	70.7	80.9	163.2		6	0	1	3	1	4		57.9	114.6	99	66.1	68.4	75.1
							208	218.8	174	42.9		1	2	11	3	1	2		84.3	143.6	304.7	69.3	72.2	65.3
							162.1	246.4	74.2	26.1		1	2	3	6	6	2		184.2	49.1	143.7	31.3	72.5	72.9
							152.4	201.4	116.6	79.9		0	1	1	1	5	0		105.4	83.2	169.6	40	322	85.6
							121.7	229.7	179.3	74		2	1	2	1	4	0		471.2	126.2	278.7	41.9	94.4	105.4
							132.8	98.8	148.6	81.5		3	1	0	2	4	1		191.6	101.2	92.7	45.2	70.5	94.6
							313.4	154.1	94	99.7		2	0	0	1	3	10		93.7	106.7	216.5	176.4	125.8	124.3
							137.5	116.1	162.7	162.8		12	3	0	5	2	1		257.5	149.8	205.8	75	78.9	91.2
							185.1	210.2	194.6	122.7		3	11	1	2	7	1		141.7	93	224	66.3	68	122.2
							129.3	172.2	186.1	134		2	7	6	1	3	0		99.3	88.5	150	76.6	145.3	68.7
							195	78	73	136.3		0	6	0	5	0	0		95.1	128.5	192.9	42.9	111.1	168.4
							160.4	86.5	125.3	74.4		4	7	0	0	0	3		187.6	115.8	167.4	42.1	155.4	97.8
							179.9	176.4	197.1	94.2		11	4	2	0	1	4		83.8	122.6	110	55.1	100.5	49.9
							212.6	294.5	79.4	36.5		0	5	2	0	2	4		114.8	113.8	80	113.8	170.6	54.6
							425.9	86.1	68.8	45.2		3	2	3	1	8	3		55	47.4	174.5	44.9	139.1	53.6
							113.2	95.7	68	107.4		0	2	4	1	5	3		58.3	249.4	112.7	39	197.4	136.6
							121	163.6	139.9	235.5		1	3	16	0	0	3		51.1	40.7	363.7	87.4	374.3	88.5
							230.6	163.9	79.6	151.5		7	1	5	2	1	0		99.9	107.8	355.9	47.4	110	138.2
							131.3	194.8	164	82.5		2	0	5	2	3	0		159.6	54.4	127.7	71.9	142.6	129.2
							172.8	185.3	173.9	94.1		9	1	1	1	6	1		109.8	112.7	156.5	188.1	119.9	47
							99.2	173.7	80.2	112.8		0	0	0	5	0	0		120.7	292	104	57.8	99.9	54.7
							93.8	208.7	104	86.2		5	1	5	0	0	0		406.9	42.2	159.7	34.6	407	97.5
							168.3	53.2	78.5	66.3		5	2	1	1	10	0		88.3	151	147.3	44.7	178.6	150.8
							163	94.1	123.5	82.1		2	8	7	0	3	0		101.9	143.1	226.1	70.9	114.3	121.2
							122.9	111.4	62.9	142.1		1	6	0	0	0	0		88.9	69.1	211.7	38	158.8	67.5
							123.3	78.8	78.6	81.5		1	7	1	7	2	0		205.6	95	134.1	101.5	118.5	203.8
							160.4	258.8	134.2	94.8		3	1	6	2	7	0		114.3	50.1	66.2	60.4	157.6	98
							148.3	148.3	100.9	100.3		13	1	9	5	0	0		272.7	23.1	47.9	71.7	167.7	95.9
							88.4	124.6	69	166.9		5	1	1	0	1	1		65.6	44.4	258.8	42.9	195.7	28.3
							105.1	97.5	98.5	101.2		4	2	6	0	3	0		58.3	83.3	147.4	67.1	131.9	59.8
							110.5	208	390.7	36.2		0	1	1	0	0	0		59	539	213.1	118.1	405.9	160.3
							196.7	77.1	104.3	34.5		1	1	4	0	1	2		81	272.8	164.9	62.6	191.3	60.4
							155.1	167.6	83.8	74.8		5	0	5	5	5	0		172.7	281.9	142	59.2	86.3	66.1
							239.8	84.3	66.5	37.2		7	3	0	1	5	0		429.6	116	155.6	193.3	71.5	95.5
							369	105.9	67.5	143.3		4	5	0	0	0	2		91.4	103	160.9	55.4	75.5	60.1
							70.9	53.7	170.7	114		1	6	2	0	0	1		135.3	247.5	225.6	129.2	198.5	107.2
							174.1	95.6	140.3	231.8		3	8	3	0	4	3		327.9	161	96.2	46.7	231.7	154.1
							108.6	87.3	227.812	119.3		1	2	3	1	6	0		96.4	169.5	299.9	67	143.7	147
							211.4	61.4	170.083	45.8		1	2	14	0	12	3		159.4	60.3	174.9	74.3	170.8	58.9
							140.9	224.1	87.4355	126.4		3	1	0	0	5	1		203.8	66.2	588	48.3	155.7	140.7
							174.2	168.2	86.8905	100		3	1	3	2	4	4		62.8	36.6	110.4	46.5	98.4	36.3
							194.5	101.4	79.9295	65.4		2	0	3	1	11	0		95.8	42.2	89.5	33.4	126.1	125.6
							104.9	137.2	67.6305	107.3		15	1	4	0	3	5		93.4	289.7	159	17.3	97.2	58.5
							196.2	188.1	88.1345	114.1		0	0	7	0	0	1		65.5	254.2	104.6	83.3	78.9	72.1
							177	89.9	40.5655	216.3		4	0	8	7	1	0		76.6	131.6	154	45.9	51.2	87.9
							139.7	175.6	118.022	137.7		4	4	3	2	3	0		54.7	138.9	81.6	47.5	83.7	34.9
							73.1	69.4	97.6295	130.2		5	4	1	2	2	1		82.4	44.2	110.5	85.6	92.4	64.1
							188.1	227.4	94.5585	88.7		0	3	0	0	7	4		193.2	60.6	112.1	28.1	56.8	135.8
							161.5	232.4	110.172	250.9		5	2	0	3	4	1		286.2	33.7	115	64	158.5	133.9
							158.4	172.4	77.8	46.1		9	0	7	1	2	1		260.5	48.2	137.3	37.1	223	84.8
							135.5	219.3	65.6	145.2		4	3	2	2	0	3		59.2	29.3	330.7	72	246.7	83.7
							159.5	170.1	42.7	77.1		3	1	2	0	5	2		82.2	54.5	140.2	71.2	93.6	66.4
							265.8	355.2	56.3	33.7		4	3	0	2	3	7		82.5	226.3	174.5	74.4	92.6	116.1
							351.2	289.2	44.2	47.4		1	5	8	1	4	4		438.6	64.4	307	29.5	71.4	62.2
							245.2	118.1	83.2	253		2	7	3	5	2	1		126.2	91.6	80.7	75.2	304.5	55.9
							76.8	387.2	56	145.6		1	4	1	1	7	2		135.8	28.7	97.6	59.4	135.2	54.1
							207.2	301.1	122.1	120.9		15	2	0	4	3	4		303.7	64.4	108.5	34.7	89.7	54.5
							243.7	230.5	210.3	104.7		0	3	2	3	1	1		88.5	74.1	142.2	85.2	122.9	158.7
							203.7	285.2	67.5	37		0	7	1	1	1	3		120.3	124	245.1	57.3	118	101
							142.6	270.5	33.9	133.9		4	2	3	2	0	4		45.8	218.5	194.7	114.3	236.3	75.5
							169.6	126.8	38.1	166.9		2	3	1	3	1	3		191	126.2	106.7	54.4	249	59.4
							421.5	186.6	103.8	303.7		3	7	9	1	1	0		153.9	228.5	103.4	193.1	89.4	49
							300.6	142	116.6	98.1		2	9	1	3	2	4		100.7	117.8	77.6	118.6	77.5	29.3
							71.8	185.8	127	277.5		5	3	1	1	1	4		133.1	82.2	107.9	93.1	207.4	52.8
							182.9	295.6	84.4	119.5		1	18	2	0	6	1		113.9	227.9	110.5	86.3	50.2	107
							193.3	83.3	45.3	112.6		1	5	2	2	6	6		197.3	137.2	191	409.1	116.7	390
							156	39.7	74.2	129.1		2	4	1	0	3	7		77.1	248.5	104.8	143.2	194.9	117.5
							217.1	237.5	37.7	155.4		0	1	1	4	5	4		68.7	75.9	90	163.9	181.3	106.9
							179.8	118.4	190.3	156.4		0	1	0	7	0	1		193.3	191.2	100.4	49.2	211	69.2
							133.5	189.9	75.4	72.1		2	4	3	1	4	7		85	72	150.6	71.8	43.2	61.3
							121.8	206.6	102.5	172.8		0	4	2	0	3	0		65.3	137	125.1	79.9	98.1	95.8
							254.3	143.5	31.8	254.1		0	5	1	2	2	1		107.1	53.4	118.6	54.1	74.8	217
							223.6	314.7	65.1	64.7		1	2	4	2	0	6		69.5	60.6	110.1	88.7	202.1	70.4
							360.5	440.2	84.1	106.4		1	3	1	0	2	4		72	150	141.9	79.3	86.4	107.4
							25.5	191.6	77.2	219.6		3	2	4	2	4	3		112.8	29.8	255	64.9	319.2	81.9
							122.8	55.8	80.6	162.2		1	8	1	10	3	0		353.3	262.4	208.1	67.1	132.7	266.5
							54.7	128.6	75	75.2		7	2	3	2	1	2		216.9	68.5	126.2	86.5	106.6	70.1
							157.8	136.4	139.5	299.4		6	2	1	4	3	5		80.9	335.3	166.9	58.1	112.4	49.5
							223.5	371.4	68.8	186.7		1	5	1	0	1	2		120.8	178	215.7	46.4	89.3	50.7
							138.5	582.7	38	49.3		0	1	5	0	0	2		73.2	81.5	152.8	212.4	96.3	93
							130.2	187.8	160	153.1		1	0	2	0	5	4		148.2	77.1	255.3	39.9	75.5	25
							276.9	158.2	38	195.8		1	3	1	1	3	2		120.6	124.1	109.5	44.4	135.4	47.1
							240.3	196.4	76.3	183.1		1	0	3	9	4	0		140.7	238.8	50.4	66.6	74.2	62.5
							131.2	167.8	226.7	137.5		0	4	1	3	2	0		114.7	255.8	153.8	74.3	104.9	49.3
							163.6	287.9	159.4	187.6		1	4	1	0	5	4		85.3	121.9	98.8	292.4	350.4	43.2
							83.8	171.4	100.3	124.8		1	1	1	1	2	8		108.4	102.7	83.4	242	105	55.8
							127.3	151	42.6	173.9		5	2	2	2	5	5		99.7	100.9	57.5	97.6	65.4	79.8
							249.8	143.8	74.6	145.3		8	6	4	0	7	5		99.9	49.4	122.2	75.9	68.8	57.9
							152	197.7	76.2	69.8		3	2	5	4	6	7		267.4	58.6	71.7	107.2	37.4	198.6
							146.9	243.4	332.5	172.8		5	6	0	5	4	1		156	108.7	126.3	55.3	218.2	150.2
							102.9	118.8	158	82.1		4	2	12	1	7	1		138.2	63.3	225.3	112.9	105.8	50.9
							258	460.9	159.982	84.2		3	5	3	0	1	5		52.9	203.3	195.1	144.4	47.3	61.6
							107.9	133.7	87.0407	292.1		1	13	5	1	6	2		115.2	174.4	93.1	49.5	121	68.4
							176.8	349.9	60.5137	123.9		2	2	1	5	5	4		97.6	203.1	123.3	210.8	55.3	39.8
							116.7	381.6	115.739	116.1		0	3	0	4	1	2		88.2	168.8	82.3	87	24.7	48.3
							314.4	104.4	58.1317	225.6		9	3	5	1	6	7		167.7	203	99.1	34.5	143	89.6
							206.5	199.3	142.235	105.2		7	1	9	3	6	1		71.8	56.7	79.9	119.9	78.4	51.7
							176.1	322.8	153.996	116.1		8	5	6	2	3	0		131.9	197.8	53.8	51.5	83	78.3
							189.5	105.7	39.3207	100.9		3	1	2	7	13	6		58.2	208.1	34.7	167.2	351.5	35
												1	3	7	1	1	0
												6	11	4	1	3	1
												2	2	9	0	7	0
												1	5	2	2	1	3
												3	1	1	1	3	4
												0	0	1	1	6	0
												2	2	4	7	7	2
												8	0	3	2	0	0
												6	2	7	0	1	7
												0	0	4	0	1	2
												3	5	1	1	5	5
												3	2	2	4	1	2
												3	6	0	3	1	0
												10	4	9	0	0	0
												3	2	1	0	4	4
												3	5	4	0	0	2
												4	3	6	8	1	2
												0	4	1	0	12	0
												3	0	10	4	0	2
												4	0	3	4	0	3
												2	4	0	2	5	0
												0	4	0	1	3	1
												3	3	2	2	1	3
												6	4	4	1	5	2
												1	8	8	0	16	0
												4	2	2	1	1	2
												2	0	6	4	3	6
												0	6	7	2	5	3
												3	2	3	0	6	0
												9	0	4	0	1	2
												7	8	1	4	0	0
												9	6	2	3	0	2
												2	3	4	4	4	3
												1	10	4	0	2	0
												3	4	5	1	2	0
												9	4	2	0	1	4
												1	0	6	0	0	0
												4	2	0	3	2	1
												1	3	4	1	1	4
												0	2	2	0	1	0
												3	1	2	0	1	2
												4	4	1	1	1	0
												5	5	7	0	6	6
												3	2	14	1	3	1
												3	1	9	2	3	1
												8	7	3	1	7	1
												1	2	0	0	1	0
												3	2	2	2	0	1
												3	2	11	2	11	2
												7	0	6	1	9	0
												14	5	4	4	2	4
												20	3	0	3	5	2
												2	5	4	4	2	2
												4	4	5	0	18	7
												11	4	9	3	1	3
												6	4	0	3	1	3
												3	1	5	2	2	9
												1	8	5	3	2	3
												1	12	2	3	5	1
												5	8	7	4	10	2
												5	9	2	2	5	4
												7	3	2	1	5	5
												7	3	3	1	3	7
												10	2	8	4	2	4
												4	2	5	4	8	9
												4	3	2	2	8	1
												7	6	0	0	2	1
												8	11	1	1	1	5
												4	2	6	8	0	4
												4	3	6	5	3	0
												4	5	13	0	9	5
												1	6	1	11	2	5
												8	4	2	12	0	2
												5	3	1	2	1	4
												1	1	1	5	1	12
												5	8	7	3	5	0
												7	0	1	3	7	3
												1	5	4	7	4	1
												2	6	1	5	7	4
												0	10	4	6	6	1
												4	1	6	0	5	9
												3	2	4	0	4	4
												3	3	3	4	0	3
												5	5	1	6	1	2
												10	6	9	11	10	10
												7	10	6	2	0	0
												8	1	2	6	3	4
												5	5	14	4	2	2
												2	2	5	0	3	8
												5	8	2	1	2	1
												18	2	2	7	2	0
												0	3	3	4	6	10
												0	8	1	2	6	3
												10	0	4	4	1	2
												2	2	4	10	1	2
												2	5	0	3	0	5
												3	6	1	3	7	4
												4	13	4	2	4	5
												5	7	1	2	2	2
												6	4	6	1	3	3
												4	2	4	3	2	0
												0	11	7	1	8	6
												2	9	1	2	0	2
												7	3	1	0	3	0
												5	1	4	1	0	5
												4	4	7	1	6	10
												0	4	0	5	11	1
												6	7	4	1	6	2
												4	7	11	2	4	2
												6	4	2	5	8	1
												4	1	6	6	2	5
												10	4	1	2	0	7
												2	1	5	4	0	3
												2	2	5	3	1	2
												1	12	1	2	5	0
												3	19	3	1	3	5
												2	3	2	2	4	0
												8	0	2	2	6	2
												2	9	12	0	5	1
												8	0	2	4	3	7
												6	1	4	2	1	9
												2	3	1	9	3	3
												10	0	0	4	4	1
												5	3	8	2	3	0
												0	2	5	4	1	0
												1	10	0	1	9	1
												3	5	2	0	9	11
												9	6	3	9	5	3
												3	1	4	1	8	4
												5	0	9	2	1	4
												3	6	0	3	3	8
												10	6	4	1	7	8
												2	8	3	0	1	4
												0	1	7	5	2	5
												6	8	19	4	4	2
												11	5	16	3	1	2
												15	1	6	1	1	1
												4	7	4	8	7	5
												9	11	10	0	10	4
												0	6	8	2	7	0
												0	3	3	0	0	0
												3	7	8	8	15	5
												3	7	6	8	5	7
												4	2	4	1	1	3
												2	3	10	10	1	0
												2	10	3	1	0	3
												5	2	18	5	3	0
												4	0	3	1	4	1
												1	6	4	0	3	1
												5	2	9	2	11	5

## Sheet: S1 Fig
S1B Fig. Quantification of pals-5p::GFP expression in the intestine or epidermis for WT, pals-22(jy3), and pals-25(jy111) mutants
	Intestine																														Epidermis
WT	1.055	0.775	1.174	1.773	1.21	0.621	1.278	1.183	1.497	1.947	0.556	0.727	1.273	1.142	1.547	1.832	1.306	4.809	1.756	2.419	1.278	1.28	2.298	1.733	2.335	0.85	2.13	0.808	1.697	2.24	0.392	0.093	0.205	0.137	0.076	0.065	0.097	0.161	0.233	0.011	0.108	0.077	0.115	0.114	0.179	0.195	0.184	0.318	0.133
pals-22(jy3)	31.319	27.013	19.58	25.92	31.889	29.022	25.223	28.635	19.896	19.41	18.117	28.324	26.111	28.422	21.656	26.877	24.199	31.872	21.685	16.769	19.598	16.063	24.284	19.449	19.185	16.5	25.15	25.728	22.531	21.737	25.423	23.639	9.542	8.417	19.715	27.326	26.055	15.856	12.208	20.256	23.086	24.432	28.92	14.814	17.002	27.031	11.32	56.585	15.359
pals-25(jy111)	9.429	11.678	12.127	11.097	10.373	8.412	12.273	19.518	11.729	14.071	5.376	7.935	6.044	6.572	10.076	8.122	8.349	9.76	8.676	5.534	3.352	3.925	10.248	2.79	8.403	6.069	6.392	6.484	10.891	5.943	50.737	47.502	45.404	63.367	30.176	33.002	47.015	55.296	24.642	33.961	5.554	27.762	20.584	36.181	27.934	18.584	32.689	31.721	23.732
	rep1										rep2										rep3										rep1										rep2
[truncated: 11 more columns]

## Sheet: S3 Fig
S3A Fig. Log2 fold change values for IPR genes in pals-25(icb98) and pals-25(jy111) mutants. nd = not detected.									S3B Fig. Log2 fold change values for IPR genes in pals-25(icb98) and pals-25(jy111) mutants. nd = not detected.
IPR	pals-25(icb98)	pals-25(jy111)							ORR	pals-25(icb98)	pals-25(jy111)
pals-2	7.30711	5.42175							chil-1	8.01	8.39509
pals-3	7.55304	5.35085							chil-18	8.27	9.25719
pals-4	5.85562	6.87012							chil-27	8.21	9.53897
pals-5	7.37443	6.30097							chil-28	9.96	6.55419
pals-6	3.31768	3.21921							chil-3	6.52	7.95326
pals-7	4.89586	4.77154							chil-5	5.91	6.63192
pals-8	nd	nd							chil-6	4.58	6.74154
pals-9	4.22675	nd							chil-7	4.38	4.63644
pals-11	7.48437	6.57388							chil-9	8.54	5.90818
pals-12	6.90365	nd							pals-1	3.96	4.89818
pals-14	4.5943	6.77937							pals-26	4.57	6.35421
pals-26	4.56997	6.35421							pals-28	7.42	9.50688
pals-27	6.89244	9.66663							pals-29	7.39	10.631
pals-28	7.41729	9.50688							pals-32	5.79	2.39439
pals-29	7.38825	10.631							pals-33	8.01	9.94573
pals-30	6.59532	5.5466							pals-39	6.17	5.77288
pals-32	5.79496	2.39439							pals-5	7.37	6.30097
pals-33	8.01207	9.94573							pals-9	11.18	nd
pals-36	6.27009	5.75328							B0507.6	5.8	7.22032
pals-37	5.685	6.24709							B0507.7	5.84	8.8434
pals-38	10.1012	8.15829							B0507.8	7.78	12.0296
pals-39	6.16995	5.77288							C04F12.1	4.31	5.06214
skr-4	1.3224	1.34927							clec-203	4.03	nd
skr-5	1.12391	1.46162							ddn-1	7.54	9.69387
fbxa-75	nd	nd							droe-8	10.34	8.81724
fbxa-86	6.03176	2.7871							F09C6.12	6.13	8.51357
fbxa-158	7.12146	4.54671							F09C6.13	8.07	10.4285
fbxa-165	3.57505	nd							F42C5.3	7.24	7.08303
fbxa-182	1.25741	nd							F55G1.7	6.84	4.61485
F26F2.1	nd	nd							F56A6.5	8.88	6.46457
F26F2.4	nd	nd							fbxa-116	7.13	6.85798
C43D7.4	4.82635	nd							fbxa-174	8.07	8.25236
C53A5.9	7.72276	11.427							fbxa-71	5.52	6.38662
C53A5.11	8.28537	7.28664							K02E7.10	5.65	6.48813
F15B9.6	nd	nd							R09D1.12	4.16	5.2744
Y6E2A.5	5.0579	5.16315							srw-23	9.14	nd
Y6E2A.7	7.44404	9.33734							T20D4.7	7.19	9.51898
Y39G8B.5	6.98535	8.7215							thn-4	9.14	nd
Y41C4A.11	nd	nd							ver-1	6.27	3.14102
Y46G5A.20	2.12814	1.23944							W04G5.16	8.1	6.5063
Y47H10A.5	0.95917	nd							W04G5.8	4.96	4.94452
B0507.6	5.79508	7.22032							Y17G9A.4	4.78	nd
B0507.7	5.84233	8.8434							Y39G8B.5	6.99	8.7215
B0507.8	7.77765	12.0296							Y6E2A.7	7.44	9.33734
B0507.9	3.51203	5.18154							Y71H2AM.25	6.79	7.06839
C08E3.13	nd	nd							Y71H2AR.2	7.5	7.86079
F07E5.9	3.86307	3.44064							Y94H6A.2	6.09	2.90888
F42C5.3	7.2426	7.08303							ZC196.2	6.89	7.67254
F57B9.3	nd	nd							ZC196.4	4.4	5.34983
T05A8.2	6.19096	nd							zig-13	5.92	6.134
T08E11.1	nd	nd
T24E12.5	1.21171	nd
Y69A2AR.25	nd	nd
Y94H6A.2	6.09019	2.90888
Y119D3B.21	0.924848	nd
ZC196.3	4.57553	3.32144
Y75B8A.39	5.2616	3.27759
Y68A4A.13	1.7757	nd
F26D11.13	7.13423	8.12753
Y37H2A.14	1.45474	nd
T10C6.15	4.83334	2.91053
Y2H9A.6	8.22328	8.90635
9H6.5M0	4.36186	nd
1G12.9	nd	nd
F57G4.11	3.01108	nd
his-11	nd	nd
his-15	nd	nd
his-44	nd	nd
hsp-17	nd	nd
pgp-8	nd	nd
dod-23	5.26023	5.42732
clec-60	4.62814	2.76075
clec-86	1.06139	nd
ddn-1	7.53814	9.69387
math-5	nd	nd
math-10	nd	nd
math-14	0.604249	nd
math-38	2.23334	nd
droe-8	10.3398	8.81724
eol-1	7.92092	9.65291

## Sheet: S5 Fig
S5 Fig. Fluorescent bead feeding control values for WT, pals-22(jy3), pals-22(jy3) pals-25(jy9), pals-25(jy111), and eat-2(ad465) mutants
WT	pals-22(jy3)	pals-22(jy3) pals-25(jy9)	pals-25(jy111)	eat-2(ad465)
94.3	20.4	289.8	83	24.5
148.5	134.1	56.2	43.1	61.1
178.8	29.5	206.4	69.8	56.3
51.2	29.2	103.9	204.6	23.1
58.1	4.9	7.7	8	77.9
83.6	37	12.4	13.4	146.3
138.9	91	171.3	143.6	30.6
52.3	7.3	120.4	94.4	71.3
128.3	158.1	176.7	17.3	42
68.7	37.6	150.8	221.5	81.4
14.2	116.7	6.1	108.8	0.4
198.5	10.1	-0.3	124.8	9.8
93.6	144.4	163	27	38.5
43.8	11.7	51	240	20.4
95	13.6	34.6	167.8	2.2
8.1	118.2	9.3	97.9	38.4
147.2	31.5	23.6	138.9	82.2
149.7	134	162.6	132.9	58.3
22.4	64	35.9	60.5	56
93.1	155.4	33.2	14.3	38.9
43.3	68.5	84.8	123.7	83.4
106.5	131.9	69	139.3	65.9
79.9	66.8	3	109.8	13.6
2.9	35	3.7	12.5	13
59.1	157	59.3	32	82.9
14	22	123.6	24.5	0.2
46.8	6.2	106.4	122.6	5.9
23.1	210.1	119.8	105.2	48.2
25.7	5.3	20.9	245.2	31.6
24.3	162.9	49.8	138.2	29.3
12.4	21.3	21.7	143.4	23.8
60.9	45.8	57.1	116.5	131.8
68.1	92.7	61.5	25.2	43.1
126.5	63.7	69.7	105.1	39.9
207.6	59.2	33.3	65.7	34.6
30	2.5	108.9	47.8	-0.8
99	41.7	124.4	53.7	58.3
207.4	2.9	4.2	115.8	82.5
73.1	50.7	33.5	128.5	79.2
155.7	47.6	66.2	143.5	6
90.1	124.7	35.6	123.3	27.6
109.3	46.9	6.4	168	59.7
54.7	59.4	63.1	39.3	34.6
37.2	42.8	106.6	119.2	101.2
68.3	96.4	8.9	109.9	57.7
27.1	18	170.9	249.1	11.3
88.9	76.4	52.6	89.6	13.6
34.5	181.3	14.1	32	24.3
109.7	182.4	107.3	63.2	47.6
79.6	62	94.1	209.6	23.5
57.6	267.4	51	158.9	23.3
61.9	62	126.4	109.3	7.8
104.3	231.4	77.7	106	61.7
89.1	11.6	155.1	126.6	45.9
19.2	75.9	70.7	214.6	120.4
106.9	85.9	170.9	43.4	165.3
159.4	38.1	14.2	95	15.9
120.8	130.9	159.4	86	-0.5
16.9	182.2	224.3	107.5	95.1
36.5	41.9	373.3	177.4	86.6
147	78.5	218.3	180.8	66.4
216.2	234.9	34.5	36.5	20.4
249.9	284.6	133.9	142.5	114.7
107.9	60.5	33.2	295.7	218.1
129.7	224.3	160.8	69.6	53.9
293.9	137.2	229.9	17.2	99.7
15.2	194.2	123.4	3.4	90.1
44.6	80.7	57.1	205.5	29.3
34.7	245	40.6	201.7	102
191.9	47.9	108.2	20	0.5
139.9	66.5	19.2	104	73.2
148.6	125.5	112.7	179.2	9.9
238.2	30.9	143	110	60.7
211.4	61.9	69.5	75.3	38.2
225.6	119.8	74.2	142.6	25
152	22	67.5	14.5	120
332.1	150.7	100.2	125.8	43.9
20.1	96.9	198.1	112.9	38.9
157.9	147.2	57.2	219.6	56.4
25.6	278.7	74.4	22	141.2
63.5	41.9	96.4	127.6	24.7
179	174.8	116.8	66.6	24.4
139.7	32.5	61.4	203.7	95.2
66.7	131.5	236.5	139.9	56.6
109.6	61.6	91.7	17.9	37.2
193.6	49.4	20.4	157	170.5
264.5	130.2	52.2	73.1	233
231.2	101.8	291.9	87.8	197.3
15	84.1	184.7	67.5	93.1
47.7	109.9	50.3	119.4	56.3
143	194.1	34.4	79.4	60
133.5	57.7	88.6	109.1	-8
116.1	75	19	104.2	68.8
155.6	18.8	55.4	226.8	179.2
43.5	91.5	69.8	47.7	74.8
127.1	39.4	33.9	162.7	81.5
169	69.3	234.6	225.7	67.9
92.8	121.5	157.7	113.1	30.9
55.8	127.6	80	38.4	175
162.6	180.7	117.2	59.4	28.3
124.5	48.9	35.6	94.6	75.1
71.6	80.9	32.5	134.8	41.4
141.4	18	11.2	126	23.8
15.3	104.9	41.7	96.6	74.5
60.7	62.4	99.4	165.8	58
167.9	1.1	10	67.5	23.6
64.4	87.4	-0.1	87.2	17.6
46	15.2	206.2	66.3	26.9
50.4	26	22.8	327.2	14.3
89.3	268	149	35	63.7
225.2	-0.6	76.5	268.2	13.2
59.1	64.7	87.4	235.2	32.7
26.2	150.9	58.7	320.2	7.6
29.8	4.5	264.5	118.2	57.2
180.9	117.5	245.7	55.4	76.9
150.2	15.9	90	83.1	31.7
10.4	91.2	43.2	128.8	22.2
18.7	128.7	6.1	103.9	60.2
122.9	129.8	41.1	107	63.1
126	4.9	94.1	181.6	64.4
85.2	108.4	39.7	185.6	28.8
73.9	115.5	44.7	75.9	0.2
235.7	171.3	130	22	41.3
64.1	162.3	116	399.9	45.7
94.1	144.7	109.3	113.3	56.9
-1.9	7.4	271.3	145.6	58
7.1	95.5	87.8	88.7	33.5
132.3	78.5	66.3	32.3	24.9
48.2	133.7	46.4	159.2	52.5
202.6	248.7	245.2	26.4	65.3
51.8	85.5	137.1	165.3	0.2
46.8	-0.3	128.2	221.8	17.7
68	74.3	117.5	259.9	102.2
69.7	13.3	160.5	190.7	54.4
60.3	203.9	96.9	162.6	64.6
70.8	230.2	80.3	58.3	84.7
66.1	216.6	268	40.2	70.1
72	278.1	87.8	92.9	34.8
177.7	38.1	157.2	89.3	53.3
106.8	67.8	337	50.4	58.2
82.4	69.9	123.4	64.2	36.9
169.3	194.6	80.3	163.7	33.3
1.6	61	55.8	123.8	35.7
79	92.2	49.9	345.1	106.6
36.4	137	27.1	338	76.3
20.8	162.2	170.6	103	81.5
209.3	56.9	28.3	90	18.8
153.6	99.8	31	132.4	95.4
55.5	82.5	40.9	93.6	26.8
195.3	89.3	134.6	12.1	113.7

## Sheet: S6 Fig
S6A Fig. 3hpi sporoplasm counts for WT and pals-25(icb98) mutants						S6B Fig. % Alive 24h after heat shock for WT and pals-25(icb98) mutants						S6C Fig. % L4+ life stage for WT and pals-25(icb98) mutants
WT	pals-25(icb98)					WT	pals-25(icb98)						WT			pals-25(icb98)
12	0					58.0645	60						rep1	rep2	rep3	rep1	rep2	rep3
0	0					55.1724	60					48 hours	87	81	88	91	78	82
7	7					58.0645	45.4545
10	0					56.6667	63.3333
16	0					38.7097	58.0645
7	1					70	53.125
16	9					22.5806	38.7097
11	4					33.3333	40
0	7					43.3333	20
8	8
9	0
5	6
10	1
5	1
15	10
5	2
3	4
9	1
0	1
9	6
0	0
3	1
15	2
6	0
4	2
3	1
0	1
0	9
10	2
4	6
0	0
22	1
14	0
8	20
7	6
6	18
6	1
7	4
9	0
10	2
8	11
2	0
15	5
14	1
7	8
0	8
1	9
13	5
15	0
8	4
4	1
7	25
6	4
9	9
5	6
5	3
6	0
0	0
7	6
4	2
8	1
20	9
5	7
7	6
3	2
5	4
12	10
4	1
4	11
7	0
21	6
7	14
8	0
7	6
5	2
9	0
22	0
6	0
7	5
4	1
4	3
1	9
2	0
9	1
7	5
8	7
8	2
14	1
9	8
6	1
1	3
0	0
2	0
0	2
11	2
21	3
13	2
3	14
9	8
1	1
3	0
3	5
5	5
1	1
6	0
3	2
4	2
7	1
4	0
4	0
4	5
5	1
1	1
2	2
6	0
1	6
3	3
2	0
5	4
5	0
10	3
4	1
1	4
3	6
3	1
3	1
0	0
0	5
3	2
3	0
3	0
6	2
5	0
3	1
1	3
0	1
2	2
1	0
4	3
1	3
4	1
4	3
5	0
2	3
5	1
6	0
7	12
0	3
2	1
4	0
1	1
1	5
3	2
2	1
3	1
11	9
2	5
3	9
5	0
6	1
4	1
7	10
6	0
7	3
4	2
0	7
0	5
5	0
2	4
2	7
5	0
6	6
2	1
5	0
2	1
3	8
3	1
3	1
4	1
2	1
2	8
3	1
1	7
1	0
2	0
3	0
4	1
4	4
2	1
8	2
2	5
4	0
1	0
4	0
10	1
3	2
2	9
5	4
11	3
1	0
7	0
7	0
4	0
4	2
4	1
9	0
0	0
3	1
5	9
4	3
7	0
4	2
3	5
7	1
1	1
3	0
5	4
5	0
3	7
5	0
1	1
4	1
3	1
2	0
4	0
4	1
2	22
3	1
4	16
5	0
2	1
20	1
4	7
3	0
16	18
1	2
1	2
5	3
2	0
1	2
7	1
3	0
1	2
3	0
8	4
2	1
6	14
7	2
8	2
2	4
0	0
12	2
4	1
4	1
1	3
0	4
4	5
8	0
1	0
1	0
2	2
4	12
6	2
3	1
5	14
5	0
5	0
0	3
4	2
1	1
3	3
1	2
4	1
5	1
2	1
3	0
4	0
1	0
2	1
7	2
1	1
2	1
8	3
7	12
3	0
4	2
4	5
4	3
1	1
0	2
7	0
2	0
3	1
2	1
6	1
4	4
5	3
5	8
0	0
1	0

[truncated: 1 more sheets: S9 Fig]
